# Supplementary material for: Egg disinfection improves larval survival and shapes the microbial community in snubnose pompano (Trachinotus blochii)
Source: Sci Rep. 2026 Jan 19;16:5761. doi: 10.1038/s41598-026-35646-8 (PMC12894907; doi:10.1038/s41598-026-35646-8)
Supplement: Supplementary file 1 — Supplementary Material 1 [file 41598_2026_35646_MOESM1_ESM.xlsx]

## Sheet: Glutaraldehyde vs Control
ID	Enriched/Depleted	Log fold change	Taxonomy
798653	enriched	3.85305	d__Bacteria; p__Proteobacteria; c__Alphaproteobacteria; o__Rhodobacterales; f__Rhodobacteraceae
1133777	enriched	3.22759	d__Bacteria; p__Bacteroidota; c__Bacteroidia; o__Cytophagales; f__Cyclobacteriaceae; g__Roseivirga; s__Roseivirga_spongicola
4344155	enriched	3.14543	d__Bacteria
4482302	enriched	2.97301	d__Bacteria; p__Myxococcota; c__Polyangia; o__Nannocystales; f__Nannocystaceae; g__Nannocystis; s__myxobacterium_SMH-27-4
1032259	enriched	2.92282	d__Bacteria; p__Firmicutes; c__Bacilli; o__Staphylococcales; f__Staphylococcaceae; g__Staphylococcus; s__Staphylococcus_carnosus
1147180	enriched	2.8761	d__Bacteria; p__Bdellovibrionota; c__Bdellovibrionia; o__Bdellovibrionales; f__Bdellovibrionaceae; g__Bdellovibrio; s__uncultured_marine
142274	enriched	2.79627	d__Bacteria; p__Proteobacteria; c__Gammaproteobacteria; o__Vibrionales; f__Vibrionaceae; g__Vibrio
496787	enriched	2.63832	d__Bacteria; p__Firmicutes; c__Bacilli; o__Staphylococcales; f__Staphylococcaceae; g__Staphylococcus; s__Staphylococcus_carnosus
4333178	enriched	2.61533	d__Bacteria; p__Bacteroidota; c__Bacteroidia; o__Flavobacteriales; f__Flavobacteriaceae; g__Tenacibaculum
4407228	enriched	2.6086	d__Bacteria; p__Proteobacteria; c__Gammaproteobacteria; o__Vibrionales; f__Vibrionaceae; g__Photobacterium
250190	enriched	2.60517	d__Bacteria; p__Bacteroidota; c__Bacteroidia; o__Flavobacteriales; f__Flavobacteriaceae; g__Kordia
4335821	enriched	2.5603	d__Bacteria; p__Proteobacteria; c__Alphaproteobacteria; o__Rhodobacterales; f__Rhodobacteraceae
4476571	enriched	2.48175	d__Bacteria; p__Proteobacteria; c__Alphaproteobacteria; o__Rhizobiales; f__Devosiaceae; g__Maritalea
4400516	enriched	2.43618	d__Bacteria; p__Desulfobacterota
241462	enriched	2.40204	d__Bacteria; p__Proteobacteria; c__Gammaproteobacteria; o__Cellvibrionales; f__Halieaceae; g__OM60(NOR5)_clade
559727	enriched	2.38974	d__Bacteria
230076	enriched	2.31618	d__Bacteria; p__Proteobacteria; c__Gammaproteobacteria; o__Vibrionales; f__Vibrionaceae
165867	enriched	2.30322	d__Bacteria; p__Proteobacteria; c__Alphaproteobacteria; o__Rhizobiales; f__Stappiaceae
737283	enriched	2.16141	d__Bacteria; p__Proteobacteria; c__Alphaproteobacteria; o__Rhodobacterales; f__Rhodobacteraceae
3518979	enriched	2.13398	d__Bacteria; p__Proteobacteria; c__Alphaproteobacteria; o__Rhodobacterales; f__Rhodobacteraceae
355688	enriched	2.10379	d__Bacteria; p__Proteobacteria; c__Alphaproteobacteria; o__Rhizobiales; f__Rhizobiaceae; g__Allorhizobium-Neorhizobium-Pararhizobium-Rhizobium; s__[Pseudomonas]_geniculata
260851	enriched	1.99113	d__Bacteria; p__Actinobacteriota
1105316	enriched	1.98604	d__Bacteria; p__Proteobacteria; c__Alphaproteobacteria; o__Rhizobiales; f__Stappiaceae; g__Stappiaceae; s__uncultured_bacterium
4402094	enriched	1.93036	d__Bacteria; p__Bacteroidota; c__Bacteroidia; o__Cytophagales; f__Cyclobacteriaceae; g__Ekhidna; s__Flexibacteraceae_bacterium
4095170	enriched	1.84883	d__Bacteria; p__Myxococcota; c__Myxococcia; o__Myxococcales
895502	enriched	1.84047	d__Bacteria; p__Firmicutes; c__Bacilli; o__Staphylococcales; f__Staphylococcaceae; g__Staphylococcus; s__Staphylococcus_carnosus
4393354	enriched	1.80121	d__Bacteria; p__Proteobacteria; c__Gammaproteobacteria; o__Vibrionales; f__Vibrionaceae; g__Vibrio
4709	enriched	1.77522	d__Bacteria; p__Bdellovibrionota; c__Bdellovibrionia; o__Bdellovibrionales; f__Bdellovibrionaceae; g__OM27_clade; s__uncultured_sediment
422581	enriched	1.732	d__Bacteria; p__Proteobacteria; c__Alphaproteobacteria; o__Rhodobacterales; f__Rhodobacteraceae
4313145	enriched	1.65393	d__Bacteria; p__Proteobacteria; c__Gammaproteobacteria; o__Oceanospirillales; f__Marinomonadaceae; g__Marinomonas; s__Marinomonas_communis
544324	enriched	1.64756	d__Bacteria; p__Proteobacteria; c__Alphaproteobacteria; o__Rhodobacterales; f__Rhodobacteraceae
136799	enriched	1.6361	d__Bacteria; p__Proteobacteria; c__Alphaproteobacteria; o__Rhizobiales; f__Rhizobiaceae
239948	enriched	1.56416	d__Bacteria; p__Bacteroidota; c__Bacteroidia; o__Cytophagales; f__Cyclobacteriaceae; g__Fabibacter
401767	enriched	1.55804	d__Bacteria; p__Firmicutes; c__Bacilli; o__Bacillales; f__Bacillaceae; g__Bacillus
819375	enriched	1.55804	d__Bacteria; p__Firmicutes; c__Bacilli; o__Bacillales; f__Bacillaceae; g__Bacillus
313265	enriched	1.49497	d__Bacteria; p__Myxococcota; c__Polyangia; o__Nannocystales; f__Nannocystaceae; g__uncultured; s__uncultured_proteobacterium
833134	enriched	1.47427	d__Bacteria; p__Proteobacteria
563202	enriched	1.42288	d__Bacteria; p__Proteobacteria; c__Alphaproteobacteria; o__Rhizobiales; f__Rhizobiaceae; g__Allorhizobium-Neorhizobium-Pararhizobium-Rhizobium; s__[Pseudomonas]_geniculata
4303428	enriched	1.38152	d__Bacteria; p__Proteobacteria; c__Alphaproteobacteria; o__Rhodobacterales; f__Rhodobacteraceae
5807	enriched	1.36896	d__Bacteria; p__Proteobacteria; c__Alphaproteobacteria; o__Rhodobacterales; f__Rhodobacteraceae
229993	enriched	1.34295	d__Bacteria; p__Bdellovibrionota; c__Bdellovibrionia; o__Bdellovibrionales; f__Bdellovibrionaceae; g__OM27_clade; s__uncultured_sediment
4381000	enriched	1.32332	d__Bacteria; p__Proteobacteria; c__Alphaproteobacteria; o__Rhodobacterales; f__Rhodobacteraceae
1864501	enriched	1.24253	d__Bacteria; p__Proteobacteria; c__Alphaproteobacteria; o__Sphingomonadales; f__Sphingomonadaceae; g__Altererythrobacter
4404839	enriched	1.1685	d__Bacteria; p__Proteobacteria; c__Alphaproteobacteria; o__Rhodobacterales; f__Rhodobacteraceae
654331	enriched	1.04631	d__Bacteria; p__Proteobacteria; c__Alphaproteobacteria; o__Rhizobiales; f__Stappiaceae; g__Labrenzia
170768	enriched	1.02578	d__Bacteria; p__Proteobacteria; c__Alphaproteobacteria; o__Rhodobacterales; f__Rhodobacteraceae; g__Roseicyclus
435644	enriched	1.02444	d__Bacteria; p__Proteobacteria; c__Alphaproteobacteria; o__Rhodobacterales; f__Rhodobacteraceae
4461755	enriched	0.974287	d__Bacteria; p__Proteobacteria; c__Alphaproteobacteria; o__Rhodobacterales; f__Rhodobacteraceae
94022	enriched	0.960787	d__Bacteria; p__Proteobacteria; c__Gammaproteobacteria; o__Burkholderiales; f__Burkholderiaceae; g__Burkholderia-Caballeronia-Paraburkholderia
187232	enriched	0.960787	d__Bacteria; p__Proteobacteria
2436742	enriched	0.952997	d__Bacteria; p__Proteobacteria; c__Alphaproteobacteria; o__Rhodobacterales; f__Rhodobacteraceae
4323947	enriched	0.92645	d__Bacteria; p__Proteobacteria; c__Alphaproteobacteria; o__Rhodobacterales; f__Rhodobacteraceae
1111988	enriched	0.88096	d__Bacteria; p__Bdellovibrionota; c__Bdellovibrionia; o__Bacteriovoracales; f__Bacteriovoracaceae; g__Peredibacter; s__marine_metagenome
652655	enriched	0.77223	d__Bacteria; p__Proteobacteria; c__Alphaproteobacteria; o__Rhodobacterales; f__Rhodobacteraceae
347178	enriched	0.473222	d__Bacteria; p__Proteobacteria; c__Alphaproteobacteria; o__Caulobacterales; f__Hyphomonadaceae; g__uncultured
231127	depleted	-0.718769	d__Bacteria; p__Proteobacteria; c__Alphaproteobacteria; o__Rhodobacterales; f__Rhodobacteraceae
324499	depleted	-0.772267	d__Bacteria; p__Proteobacteria; c__Alphaproteobacteria; o__Rhodobacterales; f__Rhodobacteraceae
2156139	depleted	-0.830973	d__Bacteria; p__Proteobacteria; c__Gammaproteobacteria
947041	depleted	-0.830973	d__Bacteria; p__Proteobacteria; c__Alphaproteobacteria; o__Rhodobacterales; f__Rhodobacteraceae
189161	depleted	-0.966128	d__Bacteria; p__Proteobacteria; c__Alphaproteobacteria; o__Rhodobacterales; f__Rhodobacteraceae
74722	depleted	-0.966128	d__Bacteria; p__Proteobacteria; c__Alphaproteobacteria; o__Rhodobacterales; f__Rhodobacteraceae
58400	depleted	-1.04296	d__Bacteria; p__Proteobacteria; c__Alphaproteobacteria; o__Sphingomonadales; f__Sphingomonadaceae; g__Erythrobacter; s__Erythrobacter_vulgaris
625454	depleted	-1.06202	d__Bacteria; p__Proteobacteria; c__Alphaproteobacteria; o__Rhodobacterales; f__Rhodobacteraceae
1130073	depleted	-1.08127	d__Bacteria; p__Proteobacteria; c__Alphaproteobacteria; o__Rhodobacterales; f__Rhodobacteraceae
3639072	depleted	-1.1364	d__Bacteria; p__Proteobacteria; c__Alphaproteobacteria; o__Micavibrionales; f__Micavibrionaceae; g__uncultured
633020	depleted	-1.15545	d__Bacteria; p__Proteobacteria; c__Alphaproteobacteria; o__Rhodobacterales; f__Rhodobacteraceae
436545	depleted	-1.18224	d__Bacteria; p__Proteobacteria; c__Alphaproteobacteria; o__Rhodobacterales; f__Rhodobacteraceae
1070104	depleted	-1.19718	d__Bacteria; p__Proteobacteria; c__Alphaproteobacteria; o__Sphingomonadales; f__Sphingomonadaceae; g__Sphingomonas
1134675	depleted	-1.2323	d__Bacteria; p__Proteobacteria; c__Gammaproteobacteria; o__Oceanospirillales; f__Saccharospirillaceae; g__Bermanella; s__Bermanella_marisrubri
150582	depleted	-1.24399	d__Bacteria; p__Proteobacteria; c__Alphaproteobacteria; o__Parvibaculales; f__Parvibaculaceae; g__Pyruvatibacter; s__Pyruvatibacter_mobilis
279655	depleted	-1.38372	d__Bacteria; p__Proteobacteria; c__Gammaproteobacteria; o__Cellvibrionales; f__Halieaceae
4361039	depleted	-1.38372	d__Bacteria; p__Proteobacteria; c__Alphaproteobacteria; o__Sphingomonadales; f__Sphingomonadaceae
186787	depleted	-1.50261	d__Bacteria; p__Proteobacteria; c__Alphaproteobacteria; o__Rhodobacterales; f__Rhodobacteraceae
930571	depleted	-1.55056	d__Bacteria; p__Proteobacteria; c__Alphaproteobacteria; o__Rhodobacterales; f__Rhodobacteraceae
957718	depleted	-1.5514	d__Bacteria; p__Proteobacteria; c__Alphaproteobacteria; o__Rhodobacterales; f__Rhodobacteraceae
557711	depleted	-1.5985	d__Bacteria; p__Proteobacteria; c__Alphaproteobacteria; o__Rhodobacterales; f__Rhodobacteraceae
4351454	depleted	-1.60796	d__Bacteria; p__Proteobacteria; c__Alphaproteobacteria; o__Rhodospirillales; f__Terasakiellaceae; g__Terasakiella
1663650	depleted	-1.61476	d__Bacteria; p__Proteobacteria; c__Alphaproteobacteria; o__Rhodobacterales; f__Rhodobacteraceae
590969	depleted	-1.75111	d__Bacteria; p__Proteobacteria; c__Alphaproteobacteria; o__Rhodobacterales; f__Rhodobacteraceae; g__Roseovarius
91363	depleted	-1.76034	d__Bacteria; p__Proteobacteria; c__Alphaproteobacteria
569286	depleted	-1.76543	d__Bacteria; p__Proteobacteria; c__Alphaproteobacteria; o__Rhodobacterales; f__Rhodobacteraceae
60398	depleted	-1.78504	d__Bacteria; p__Proteobacteria; c__Alphaproteobacteria; o__Rhodobacterales; f__Rhodobacteraceae
4321787	depleted	-1.80306	d__Bacteria; p__Proteobacteria; c__Alphaproteobacteria; o__Rhodobacterales; f__Rhodobacteraceae
166922	depleted	-1.84316	d__Bacteria; p__Proteobacteria; c__Alphaproteobacteria; o__Rhodobacterales; f__Rhodobacteraceae; g__Roseovarius
352689	depleted	-1.84495	d__Bacteria; p__Proteobacteria; c__Alphaproteobacteria; o__Rickettsiales; f__AB1; g__AB1
1108781	depleted	-1.92142	d__Bacteria; p__Cyanobacteria; c__Cyanobacteriia; o__Phormidesmiales; f__Phormidesmiaceae; g__Acrophormium_PCC-7375; s__Leptolyngbya_aff.
246889	depleted	-1.92544	d__Bacteria; p__Proteobacteria; c__Alphaproteobacteria; o__Rhizobiales; f__Beijerinckiaceae; g__Methylobacterium-Methylorubrum
810322	depleted	-1.93762	d__Bacteria; p__Proteobacteria; c__Alphaproteobacteria; o__Rhodobacterales; f__Rhodobacteraceae
4470597	depleted	-1.96474	d__Bacteria; p__Cyanobacteria; c__Cyanobacteriia; o__Chloroplast; f__Chloroplast; g__Chloroplast
2867333	depleted	-1.98097	d__Bacteria; p__Proteobacteria; c__Gammaproteobacteria; o__Oceanospirillales; f__Halomonadaceae; g__Halomonas
5704	depleted	-2.0606	d__Bacteria; p__Proteobacteria; c__Alphaproteobacteria; o__Rhodobacterales; f__Rhodobacteraceae
19540	depleted	-2.07086	d__Bacteria; p__Proteobacteria; c__Alphaproteobacteria; o__Rhodobacterales; f__Rhodobacteraceae
4304265	depleted	-2.10719	d__Bacteria; p__Bacteroidota; c__Bacteroidia; o__Cytophagales; f__Cyclobacteriaceae; g__Marinoscillum; s__uncultured_Flammeovirgaceae
135262	depleted	-2.18636	d__Bacteria; p__Proteobacteria; c__Alphaproteobacteria; o__Caulobacterales; f__Hyphomonadaceae; g__Maricaulis; s__alpha_proteobacterium
4481059	depleted	-2.30791	d__Bacteria; p__Proteobacteria; c__Alphaproteobacteria; o__Rhodobacterales; f__Rhodobacteraceae
963446	depleted	-2.3222	d__Bacteria; p__Proteobacteria; c__Alphaproteobacteria; o__Rhodobacterales; f__Rhodobacteraceae
4407655	depleted	-2.38229	d__Bacteria; p__Proteobacteria; c__Alphaproteobacteria; o__Rhodobacterales; f__Rhodobacteraceae; g__Sulfitobacter
361781	depleted	-2.38433	d__Bacteria; p__Proteobacteria; c__Alphaproteobacteria; o__Rhodobacterales; f__Rhodobacteraceae
4340617	depleted	-2.42269	d__Bacteria; p__Bacteroidota; c__Bacteroidia; o__Cytophagales; f__Cyclobacteriaceae; g__Ekhidna; s__Ekhidna_lutea
367944	depleted	-2.47819	d__Bacteria; p__Proteobacteria; c__Gammaproteobacteria; o__Oceanospirillales; f__Oceanospirillaceae; g__Oceanospirillum
3713322	depleted	-2.51657	d__Bacteria; p__Cyanobacteria; c__Cyanobacteriia; o__Cyanobacteriales; f__Cyanobacteriaceae; g__Cyanobacterium_CLg1
318405	depleted	-2.70924	d__Bacteria; p__Proteobacteria; c__Alphaproteobacteria; o__Rhodobacterales; f__Rhodobacteraceae
4410226	depleted	-2.74101	d__Bacteria; p__Proteobacteria; c__Alphaproteobacteria; o__Rhodobacterales; f__Rhodobacteraceae
4036860	depleted	-2.74245	d__Bacteria; p__Bacteroidota; c__Bacteroidia; o__Flavobacteriales; f__Flavobacteriaceae
1014906	depleted	-2.75777	d__Bacteria; p__Cyanobacteria; c__Cyanobacteriia; o__Chloroplast; f__Chloroplast; g__Chloroplast
150147	depleted	-2.77395	d__Bacteria; p__Proteobacteria; c__Gammaproteobacteria; o__SS1-B-07-19; f__SS1-B-07-19; g__SS1-B-07-19
3466	depleted	-3.05918	d__Bacteria; p__Cyanobacteria; c__Cyanobacteriia; o__Chloroplast; f__Chloroplast; g__Chloroplast; s__Ochrosphaera_neapolitana
3467	depleted	-3.1784	d__Bacteria; p__Cyanobacteria; c__Cyanobacteriia; o__Chloroplast; f__Chloroplast; g__Chloroplast; s__Emiliania_huxleyi
278517	depleted	-3.21633	d__Bacteria; p__Cyanobacteria; c__Cyanobacteriia; o__Phormidesmiales; f__Phormidesmiaceae; g__Acrophormium_PCC-7375
219027	depleted	-3.22558	d__Bacteria; p__Proteobacteria; c__Gammaproteobacteria; o__Burkholderiales; f__Methylophilaceae; g__Methylotenera
1138549	depleted	-3.48229	d__Bacteria; p__Proteobacteria; c__Gammaproteobacteria
554245	depleted	-3.49956	d__Bacteria; p__Proteobacteria; c__Alphaproteobacteria; o__Rhodobacterales; f__Rhodobacteraceae
761456	depleted	-3.50508	d__Bacteria; p__Bacteroidota; c__Bacteroidia; o__Flavobacteriales; f__Flavobacteriaceae
893831	depleted	-3.51055	d__Bacteria; p__Cyanobacteria; c__Cyanobacteriia; o__Chloroplast; f__Chloroplast; g__Chloroplast
4433321	depleted	-3.62339	d__Bacteria; p__Proteobacteria; c__Alphaproteobacteria; o__Rhodobacterales; f__Rhodobacteraceae
643476	depleted	-3.83772	d__Bacteria; p__Proteobacteria; c__Gammaproteobacteria; o__Oceanospirillales; f__Nitrincolaceae; g__Neptuniibacter; s__uncultured_Marinobacterium
357897	depleted	-4.39717	d__Bacteria; p__Cyanobacteria; c__Cyanobacteriia; o__Cyanobacteriales; f__Cyanobacteriaceae; g__Cyanobacterium_CLg1
365899	depleted	-4.87092	d__Bacteria; p__Proteobacteria; c__Alphaproteobacteria; o__Rhodobacterales; f__Rhodobacteraceae

## Sheet: Iodophor vs Control
ID	Enriched/Depleted	Log fold change	Taxonomy
4087392	enriched	2.28582	d__Bacteria; p__Proteobacteria
139076	enriched	2.27132	d__Bacteria; p__Proteobacteria; c__Alphaproteobacteria; o__Rhizobiales; f__Rhizobiaceae
2436742	depleted	-0.325903	d__Bacteria; p__Proteobacteria; c__Alphaproteobacteria; o__Rhodobacterales; f__Rhodobacteraceae
347178	depleted	-1.70477	d__Bacteria; p__Proteobacteria; c__Alphaproteobacteria; o__Caulobacterales; f__Hyphomonadaceae; g__uncultured
756055	depleted	-2.02505	d__Bacteria; p__Cyanobacteria; c__Cyanobacteriia; o__Chloroplast; f__Chloroplast; g__Chloroplast; s__Tetraselmis_cordiformis
352689	depleted	-2.92077	d__Bacteria; p__Proteobacteria; c__Alphaproteobacteria; o__Rickettsiales; f__AB1; g__AB1
58400	depleted	-2.57639	d__Bacteria; p__Proteobacteria; c__Alphaproteobacteria; o__Sphingomonadales; f__Sphingomonadaceae; g__Erythrobacter; s__Erythrobacter_vulgaris
1138684	enriched	3.575	d__Bacteria; p__Proteobacteria; c__Alphaproteobacteria; o__Acetobacterales; f__Acetobacteraceae; g__Acidisoma; s__uncultured_Alphaproteobacteria
1108781	depleted	-2.9732	d__Bacteria; p__Cyanobacteria; c__Cyanobacteriia; o__Phormidesmiales; f__Phormidesmiaceae; g__Acrophormium_PCC-7375; s__Leptolyngbya_aff.
365899	depleted	-2.487	d__Bacteria; p__Proteobacteria; c__Alphaproteobacteria; o__Rhodobacterales; f__Rhodobacteraceae
4427503	enriched	3.34312	d__Bacteria; p__Firmicutes; c__Bacilli; o__Bacillales; f__Bacillaceae; g__Bacillus
268667	enriched	0.823801	d__Bacteria; p__Proteobacteria; c__Alphaproteobacteria; o__Rhodobacterales; f__Rhodobacteraceae
652655	depleted	-1.76433	d__Bacteria; p__Proteobacteria; c__Alphaproteobacteria; o__Rhodobacterales; f__Rhodobacteraceae
549937	enriched	2.74351	d__Bacteria; p__Acidobacteriota; c__Acidobacteriae; o__Acidobacteriales; f__Acidobacteriaceae_(Subgroup_1); g__Edaphobacter
179170	depleted	-1.36979	d__Bacteria; p__Proteobacteria; c__Alphaproteobacteria; o__Sphingomonadales; f__Sphingomonadaceae; g__Erythrobacter
633020	depleted	-2.48514	d__Bacteria; p__Proteobacteria; c__Alphaproteobacteria; o__Rhodobacterales; f__Rhodobacteraceae
4323947	enriched	2.22572	d__Bacteria; p__Proteobacteria; c__Alphaproteobacteria; o__Rhodobacterales; f__Rhodobacteraceae
4470597	depleted	-1.92848	d__Bacteria; p__Cyanobacteria; c__Cyanobacteriia; o__Chloroplast; f__Chloroplast; g__Chloroplast
170768	depleted	-0.626967	d__Bacteria; p__Proteobacteria; c__Alphaproteobacteria; o__Rhodobacterales; f__Rhodobacteraceae; g__Roseicyclus
4400674	depleted	-2.009	d__Bacteria; p__Proteobacteria; c__Alphaproteobacteria; o__Rhodobacterales; f__Rhodobacteraceae
345716	depleted	-1.18476	d__Bacteria; p__Proteobacteria; c__Alphaproteobacteria; o__Rhodobacterales; f__Rhodobacteraceae
4347562	depleted	-1.37573	d__Bacteria; p__Proteobacteria; c__Gammaproteobacteria; o__Oceanospirillales; f__Alcanivoracaceae1; g__Alcanivorax; s__soda_lake
436545	depleted	-0.920903	d__Bacteria; p__Proteobacteria; c__Alphaproteobacteria; o__Rhodobacterales; f__Rhodobacteraceae
999081	depleted	-3.04886	d__Bacteria; p__Cyanobacteria; c__Cyanobacteriia; o__Chloroplast; f__Chloroplast; g__Chloroplast
4407228	enriched	3.56845	d__Bacteria; p__Proteobacteria; c__Gammaproteobacteria; o__Vibrionales; f__Vibrionaceae; g__Photobacterium
4378276	enriched	2.72325	d__Bacteria; p__Proteobacteria; c__Alphaproteobacteria; o__Rhodobacterales; f__Rhodobacteraceae
4480189	enriched	4.87606	d__Bacteria; p__Firmicutes; c__Bacilli; o__Lactobacillales; f__Lactobacillaceae; g__Lactobacillus
894719	depleted	-2.09021	d__Bacteria; p__Proteobacteria; c__Alphaproteobacteria; o__Parvibaculales; f__uncultured; g__uncultured
1108424	depleted	-1.23665	d__Bacteria; p__Proteobacteria; c__Gammaproteobacteria; o__Cellvibrionales; f__Halieaceae
1106929	depleted	-3.93342	d__Bacteria; p__Proteobacteria; c__Alphaproteobacteria; o__Rhodobacterales; f__Rhodobacteraceae
689908	enriched	2.93577	d__Bacteria; p__Proteobacteria; c__Alphaproteobacteria; o__Rhizobiales; f__Stappiaceae; g__Labrenzia
541703	depleted	-1.05849	d__Bacteria; p__Proteobacteria; c__Alphaproteobacteria; o__Rhodobacterales; f__Rhodobacteraceae
4400678	enriched	3.42715	d__Bacteria; p__Proteobacteria; c__Alphaproteobacteria; o__Rhodobacterales; f__Rhodobacteraceae
913199	enriched	3.23138	d__Bacteria; p__Proteobacteria; c__Gammaproteobacteria; o__Enterobacterales; f__Pectobacteriaceae; g__Dickeya; s__Dickeya_phage
364960	depleted	-1.87804	d__Bacteria; p__Proteobacteria; c__Alphaproteobacteria; o__Rhodobacterales; f__Rhodobacteraceae
855538	enriched	4.56196	d__Bacteria; p__Actinobacteriota; c__Actinobacteria; o__Propionibacteriales; f__Propionibacteriaceae; g__Cutibacterium
219027	depleted	-3.14005	d__Bacteria; p__Proteobacteria; c__Gammaproteobacteria; o__Burkholderiales; f__Methylophilaceae; g__Methylotenera
366457	depleted	-1.59533	d__Bacteria; p__Proteobacteria; c__Alphaproteobacteria; o__Rhodobacterales; f__Rhodobacteraceae
361451	depleted	-2.55187	d__Bacteria; p__Proteobacteria; c__Alphaproteobacteria; o__Caulobacterales; f__Hyphomonadaceae; g__uncultured
957718	depleted	-2.53423	d__Bacteria; p__Proteobacteria; c__Alphaproteobacteria; o__Rhodobacterales; f__Rhodobacteraceae
4481059	enriched	2.78854	d__Bacteria; p__Proteobacteria; c__Alphaproteobacteria; o__Rhodobacterales; f__Rhodobacteraceae
763419	depleted	-3.10196	d__Bacteria; p__Proteobacteria; c__Alphaproteobacteria; o__Sphingomonadales; f__Sphingomonadaceae; g__Porphyrobacter; s__Porphyrobacter_meromictius
928928	enriched	4.85274	d__Bacteria; p__Proteobacteria; c__Alphaproteobacteria; o__Rhizobiales; f__Rhizobiaceae
538100	depleted	-2.76476	d__Bacteria; p__Proteobacteria; c__Alphaproteobacteria; o__Rhodobacterales; f__Rhodobacteraceae
4305519	enriched	3.91559	d__Bacteria; p__Proteobacteria; c__Gammaproteobacteria; o__Vibrionales; f__Vibrionaceae; g__Vibrio
590969	depleted	-3.51446	d__Bacteria; p__Proteobacteria; c__Alphaproteobacteria; o__Rhodobacterales; f__Rhodobacteraceae; g__Roseovarius
544324	depleted	-1.71902	d__Bacteria; p__Proteobacteria; c__Alphaproteobacteria; o__Rhodobacterales; f__Rhodobacteraceae
617643	depleted	-2.46132	d__Bacteria; p__Proteobacteria; c__Alphaproteobacteria; o__Sphingomonadales; f__Sphingomonadaceae
496787	enriched	5.05998	d__Bacteria; p__Firmicutes; c__Bacilli; o__Staphylococcales; f__Staphylococcaceae; g__Staphylococcus; s__Staphylococcus_carnosus
231127	depleted	-1.70724	d__Bacteria; p__Proteobacteria; c__Alphaproteobacteria; o__Rhodobacterales; f__Rhodobacteraceae
1011088	enriched	2.91589	d__Bacteria; p__Proteobacteria; c__Alphaproteobacteria; o__Rhodobacterales; f__Rhodobacteraceae
1111988	depleted	-1.59326	d__Bacteria; p__Bdellovibrionota; c__Bdellovibrionia; o__Bacteriovoracales; f__Bacteriovoracaceae; g__Peredibacter; s__marine_metagenome
606438	depleted	-2.6541	d__Bacteria; p__Proteobacteria; c__Alphaproteobacteria; o__Rhodobacterales; f__Rhodobacteraceae
2160270	depleted	-3.13243	d__Bacteria; p__Proteobacteria; c__Alphaproteobacteria; o__Rhodobacterales; f__Rhodobacteraceae
725347	enriched	2.17184	d__Bacteria; p__Desulfobacterota; c__Desulfuromonadia; o__Bradymonadales; f__Bradymonadales; g__Bradymonadales; s__unidentified_marine
4337613	depleted	-3.8959	d__Bacteria; p__Proteobacteria; c__Alphaproteobacteria; o__Sphingomonadales; f__Sphingomonadaceae; g__Erythrobacter
1101488	depleted	-3.24028	d__Bacteria; p__Proteobacteria; c__Alphaproteobacteria; o__Rhodobacterales; f__Rhodobacteraceae
3631840	depleted	-3.99557	d__Bacteria; p__Proteobacteria; c__Alphaproteobacteria; o__Rhodobacterales; f__Rhodobacteraceae
138842	depleted	-3.1143	d__Bacteria; p__Proteobacteria; c__Alphaproteobacteria; o__Rhodobacterales; f__Rhodobacteraceae
4192023	depleted	-2.16031	d__Bacteria; p__Proteobacteria; c__Alphaproteobacteria; o__Rhodobacterales; f__Rhodobacteraceae
690643	depleted	-2.53017	d__Bacteria; p__Proteobacteria; c__Alphaproteobacteria; o__Sphingomonadales; f__Sphingomonadaceae; g__Erythrobacter
361395	depleted	-2.45698	d__Bacteria; p__Proteobacteria; c__Gammaproteobacteria; o__OM182_clade; f__OM182_clade; g__OM182_clade
91845	depleted	-3.88253	d__Bacteria; p__Proteobacteria; c__Alphaproteobacteria; o__Rhodobacterales; f__Rhodobacteraceae
103928	enriched	3.67967	d__Bacteria; p__Proteobacteria; c__Gammaproteobacteria; o__Burkholderiales; f__Alcaligenaceae; g__Alcaligenes
314846	depleted	-3.35285	d__Bacteria
4450385	enriched	2.03113	d__Bacteria; p__Proteobacteria
2962543	depleted	-2.649	d__Bacteria; p__Proteobacteria; c__Gammaproteobacteria; o__Cellvibrionales; f__Halieaceae
548736	enriched	3.52728	d__Bacteria; p__Proteobacteria; c__Alphaproteobacteria; o__Rhodobacterales; f__Rhodobacteraceae; g__Shimia
654592	depleted	-2.26489	d__Bacteria; p__Proteobacteria; c__Alphaproteobacteria; o__Sphingomonadales; f__Sphingomonadaceae; g__Altererythrobacter
4418459	enriched	3.29591	d__Bacteria; p__Proteobacteria; c__Gammaproteobacteria; o__Cellvibrionales; f__Cellvibrionaceae; g__Candidatus_Endobugula
321501	enriched	3.78001	d__Bacteria; p__Proteobacteria; c__Gammaproteobacteria; o__Oceanospirillales; f__Alcanivoracaceae; g__Ketobacter; s__Ketobacter_alkanivorans
966092	depleted	-2.27149	d__Bacteria; p__Verrucomicrobiota; c__Verrucomicrobiae; o__Opitutales; f__Puniceicoccaceae; g__Lentimonas
2061344	depleted	-2.59611	d__Bacteria; p__Proteobacteria; c__Gammaproteobacteria; o__Cellvibrionales; f__Halieaceae
347949	depleted	-2.89219	d__Bacteria; p__Proteobacteria; c__Alphaproteobacteria; o__Rhodobacterales; f__Rhodobacteraceae
4351454	depleted	-3.552	d__Bacteria; p__Proteobacteria; c__Alphaproteobacteria; o__Rhodospirillales; f__Terasakiellaceae; g__Terasakiella
985499	enriched	3.297	d__Bacteria; p__Proteobacteria; c__Gammaproteobacteria; o__Pseudomonadales; f__Moraxellaceae; g__Enhydrobacter
1128654	enriched	3.71607	d__Bacteria; p__Proteobacteria; c__Gammaproteobacteria; o__Vibrionales; f__Vibrionaceae; g__Vibrio
4433321	depleted	-3.61814	d__Bacteria; p__Proteobacteria; c__Alphaproteobacteria; o__Rhodobacterales; f__Rhodobacteraceae
4131595	enriched	2.17599	d__Bacteria; p__Proteobacteria
1032259	enriched	3.44707	d__Bacteria; p__Firmicutes; c__Bacilli; o__Staphylococcales; f__Staphylococcaceae; g__Staphylococcus; s__Staphylococcus_carnosus
535272	enriched	1.27146	d__Bacteria; p__Bacteroidota; c__Bacteroidia; o__Flavobacteriales; f__Flavobacteriaceae; g__Tenacibaculum
324499	depleted	-2.38713	d__Bacteria; p__Proteobacteria; c__Alphaproteobacteria; o__Rhodobacterales; f__Rhodobacteraceae
509935	enriched	3.15852	d__Bacteria; p__Firmicutes; c__Bacilli; o__Bacillales; f__Bacillaceae; g__Bacillus
229993	enriched	0.814807	d__Bacteria; p__Bdellovibrionota; c__Bdellovibrionia; o__Bdellovibrionales; f__Bdellovibrionaceae; g__OM27_clade; s__uncultured_sediment
3947778	enriched	2.24036	d__Bacteria; p__Proteobacteria; c__Alphaproteobacteria; o__Rhizobiales; f__Rhizobiaceae
156127	enriched	3.5771	d__Bacteria; p__Actinobacteriota; c__Acidimicrobiia; o__Microtrichales; f__Iamiaceae; g__Iamia
301814	depleted	-1.27243	d__Bacteria; p__Proteobacteria; c__Alphaproteobacteria; o__Rhodobacterales; f__Rhodobacteraceae
1138549	depleted	-3.47705	d__Bacteria; p__Proteobacteria; c__Gammaproteobacteria
367944	depleted	-2.47294	d__Bacteria; p__Proteobacteria; c__Gammaproteobacteria; o__Oceanospirillales; f__Oceanospirillaceae; g__Oceanospirillum
765602	depleted	-2.07059	d__Bacteria; p__Proteobacteria; c__Alphaproteobacteria; o__Rhodobacterales; f__Rhodobacteraceae
1041895	depleted	-2.32069	d__Bacteria; p__Proteobacteria; c__Gammaproteobacteria; o__Oceanospirillales; f__Alcanivoracaceae1; g__Alcanivorax
4440175	depleted	-1.55814	d__Bacteria; p__Cyanobacteria; c__Cyanobacteriia; o__Chloroplast; f__Chloroplast; g__Chloroplast
142393	depleted	-1.87569	d__Bacteria; p__Proteobacteria; c__Alphaproteobacteria; o__Rhodobacterales; f__Rhodobacteraceae
150582	depleted	-3.08189	d__Bacteria; p__Proteobacteria; c__Alphaproteobacteria; o__Parvibaculales; f__Parvibaculaceae; g__Pyruvatibacter; s__Pyruvatibacter_mobilis
4308373	enriched	2.24651	d__Bacteria; p__Proteobacteria; c__Alphaproteobacteria; o__Rhizobiales; f__Rhizobiaceae
142375	depleted	-2.44177	d__Bacteria; p__Proteobacteria; c__Alphaproteobacteria; o__Rhizobiales; f__Rhizobiaceae
306140	enriched	2.88532	d__Bacteria; p__Bacteroidota; c__Bacteroidia; o__Flavobacteriales; f__Weeksellaceae; g__Moheibacter; s__uncultured_compost
836788	enriched	2.27361	d__Bacteria; p__Proteobacteria; c__Alphaproteobacteria; o__Rhizobiales; f__Rhizobiaceae
250911	depleted	-2.43694	d__Bacteria; p__Proteobacteria; c__Alphaproteobacteria; o__Caulobacterales; f__Hyphomonadaceae; g__Algimonas; s__Algimonas_porphyrae
4400517	depleted	-2.55671	d__Bacteria; p__Proteobacteria; c__Alphaproteobacteria; o__Rhodobacterales; f__Rhodobacteraceae
878905	enriched	3.1585	d__Bacteria; p__Actinobacteriota; c__Actinobacteria; o__Corynebacteriales; f__Corynebacteriaceae; g__Corynebacterium; s__Corynebacterium_lactis
135262	depleted	-2.18112	d__Bacteria; p__Proteobacteria; c__Alphaproteobacteria; o__Caulobacterales; f__Hyphomonadaceae; g__Maricaulis; s__alpha_proteobacterium
544086	depleted	-2.18819	d__Bacteria; p__Proteobacteria; c__Alphaproteobacteria; o__Rhodobacterales; f__Rhodobacteraceae
3467	depleted	-3.17316	d__Bacteria; p__Cyanobacteria; c__Cyanobacteriia; o__Chloroplast; f__Chloroplast; g__Chloroplast; s__Emiliania_huxleyi
643476	depleted	-3.83247	d__Bacteria; p__Proteobacteria; c__Gammaproteobacteria; o__Oceanospirillales; f__Nitrincolaceae; g__Neptuniibacter; s__uncultured_Marinobacterium
298307	enriched	2.36314	d__Bacteria; p__Proteobacteria; c__Gammaproteobacteria; o__Enterobacterales
4426372	enriched	2.31478	d__Bacteria; p__Proteobacteria; c__Gammaproteobacteria; o__Burkholderiales; f__Burkholderiaceae; g__Burkholderia-Caballeronia-Paraburkholderia
4337396	depleted	-1.89534	d__Bacteria; p__Proteobacteria; c__Alphaproteobacteria; o__Rhodobacterales; f__Rhodobacteraceae
136799	enriched	2.0249	d__Bacteria; p__Proteobacteria; c__Alphaproteobacteria; o__Rhizobiales; f__Rhizobiaceae
963920	enriched	2.74521	d__Bacteria; p__Actinobacteriota; c__Actinobacteria; o__Corynebacteriales; f__Corynebacteriaceae; g__Corynebacterium
166591	depleted	-2.08964	d__Bacteria; p__Spirochaetota; c__Leptospirae; o__Leptospirales; f__Leptospiraceae; g__uncultured; s__uncultured_spirochete
91363	depleted	-1.75509	d__Bacteria; p__Proteobacteria; c__Alphaproteobacteria
3466	depleted	-2.68773	d__Bacteria; p__Cyanobacteria; c__Cyanobacteriia; o__Chloroplast; f__Chloroplast; g__Chloroplast; s__Ochrosphaera_neapolitana
709337	depleted	-1.70541	d__Bacteria; p__Proteobacteria; c__Gammaproteobacteria; o__Cellvibrionales; f__Halieaceae
4304265	depleted	-2.10194	d__Bacteria; p__Bacteroidota; c__Bacteroidia; o__Cytophagales; f__Cyclobacteriaceae; g__Marinoscillum; s__uncultured_Flammeovirgaceae
828130	enriched	1.95452	d__Bacteria; p__Proteobacteria
3092911	enriched	2.30887	d__Bacteria; p__Proteobacteria; c__Alphaproteobacteria; o__Rhizobiales; f__Rhizobiaceae
4184652	enriched	2.89613	d__Bacteria; p__Proteobacteria; c__Alphaproteobacteria; o__Micavibrionales; f__uncultured; g__uncultured; s__uncultured_organism
150147	depleted	-2.76871	d__Bacteria; p__Proteobacteria; c__Gammaproteobacteria; o__SS1-B-07-19; f__SS1-B-07-19; g__SS1-B-07-19
819839	enriched	2.98313	d__Bacteria; p__Firmicutes; c__Bacilli; o__Bacillales; f__Bacillaceae
1123684	depleted	-1.37847	d__Bacteria; p__Proteobacteria; c__Alphaproteobacteria; o__Rhodobacterales; f__Rhodobacteraceae
405425	enriched	2.8443	d__Bacteria
752025	depleted	-2.53888	d__Bacteria; p__Proteobacteria; c__Alphaproteobacteria; o__Rhodobacterales; f__Rhodobacteraceae
1146916	depleted	-0.653129	d__Bacteria; p__Proteobacteria; c__Alphaproteobacteria; o__Rhodobacterales; f__Rhodobacteraceae
4430246	enriched	2.30884	d__Bacteria; p__Proteobacteria
4482302	enriched	1.13631	d__Bacteria; p__Myxococcota; c__Polyangia; o__Nannocystales; f__Nannocystaceae; g__Nannocystis; s__myxobacterium_SMH-27-4
359953	depleted	-1.68915	d__Bacteria; p__Proteobacteria; c__Alphaproteobacteria; o__Rhodobacterales; f__Rhodobacteraceae
535454	enriched	2.571	d__Bacteria; p__Proteobacteria; c__Gammaproteobacteria; o__Cellvibrionales; f__Cellvibrionaceae
318405	depleted	-2.70399	d__Bacteria; p__Proteobacteria; c__Alphaproteobacteria; o__Rhodobacterales; f__Rhodobacteraceae
2867333	depleted	-1.97572	d__Bacteria; p__Proteobacteria; c__Gammaproteobacteria; o__Oceanospirillales; f__Halomonadaceae; g__Halomonas
99545	enriched	2.57399	d__Bacteria; p__Actinobacteriota; c__Actinobacteria; o__Micrococcales
3718969	depleted	-1.63252	d__Bacteria; p__Proteobacteria; c__Alphaproteobacteria; o__Rhodobacterales; f__Rhodobacteraceae
3713322	depleted	-2.51132	d__Bacteria; p__Cyanobacteria; c__Cyanobacteriia; o__Cyanobacteriales; f__Cyanobacteriaceae; g__Cyanobacterium_CLg1
4407655	depleted	-1.54874	d__Bacteria; p__Proteobacteria; c__Alphaproteobacteria; o__Rhodobacterales; f__Rhodobacteraceae; g__Sulfitobacter
539299	depleted	-1.05031	d__Bacteria; p__Proteobacteria; c__Alphaproteobacteria; o__Rhodobacterales; f__Rhodobacteraceae
4364488	enriched	2.50816	d__Bacteria; p__Proteobacteria; c__Alphaproteobacteria; o__Rhizobiales; f__Rhizobiaceae
1111263	depleted	-1.88508	d__Bacteria; p__Proteobacteria; c__Alphaproteobacteria; o__Caulobacterales; f__Hyphomonadaceae; g__Maricaulis
1014906	depleted	-2.21605	d__Bacteria; p__Cyanobacteria; c__Cyanobacteriia; o__Chloroplast; f__Chloroplast; g__Chloroplast
256276	enriched	2.17126	d__Bacteria; p__Proteobacteria; c__Alphaproteobacteria; o__Rhizobiales; f__Rhizobiaceae
4410226	depleted	-2.73576	d__Bacteria; p__Proteobacteria; c__Alphaproteobacteria; o__Rhodobacterales; f__Rhodobacteraceae
427025	depleted	-1.74992	d__Bacteria; p__Proteobacteria; c__Alphaproteobacteria; o__Rhodobacterales; f__Rhodobacteraceae
146037	depleted	-2.02023	d__Bacteria; p__Proteobacteria; c__Alphaproteobacteria; o__Rhodobacterales; f__Rhodobacteraceae
358464	enriched	3.4153	d__Bacteria; p__Proteobacteria; c__Gammaproteobacteria; o__Oceanospirillales; f__Nitrincolaceae; g__Nitrincolaceae; s__uncultured_gamma
1114327	enriched	2.20253	d__Bacteria; p__Actinobacteriota; c__Actinobacteria; o__Propionibacteriales; f__Propionibacteriaceae; g__Cutibacterium
3156610	depleted	-2.03384	d__Bacteria; p__Proteobacteria; c__Alphaproteobacteria; o__Rhodobacterales; f__Rhodobacteraceae
839537	enriched	2.23738	d__Bacteria; p__Proteobacteria
3348562	enriched	3.39565	d__Bacteria; p__Proteobacteria; c__Gammaproteobacteria; o__Oceanospirillales; f__Nitrincolaceae; g__Neptunomonas
140347	enriched	2.87462	d__Bacteria; p__Proteobacteria; c__Alphaproteobacteria; o__Rhizobiales; f__Rhizobiaceae
754382	enriched	2.30181	d__Bacteria; p__Proteobacteria; c__Gammaproteobacteria; o__Xanthomonadales; f__Xanthomonadaceae; g__uncultured; s__uncultured_compost
135260	depleted	-1.80131	d__Bacteria; p__Proteobacteria; c__Alphaproteobacteria; o__Rhodobacterales; f__Rhodobacteraceae
901449	depleted	-2.03752	d__Bacteria; p__Proteobacteria; c__Alphaproteobacteria; o__Rhodobacterales; f__Rhodobacteraceae
2574377	depleted	-1.84057	d__Bacteria; p__Proteobacteria; c__Alphaproteobacteria; o__Rhodobacterales; f__Rhodobacteraceae
155632	enriched	2.23738	d__Bacteria; p__Bacteroidota; c__Bacteroidia; o__Sphingobacteriales; f__Sphingobacteriaceae; g__uncultured; s__uncultured_compost
569286	depleted	-1.99123	d__Bacteria; p__Proteobacteria; c__Alphaproteobacteria; o__Rhodobacterales; f__Rhodobacteraceae
1119465	depleted	-2.20677	d__Bacteria; p__Proteobacteria; c__Alphaproteobacteria; o__Rhodobacterales; f__Rhodobacteraceae
833134	enriched	1.34436	d__Bacteria; p__Proteobacteria
143801	enriched	1.88498	d__Bacteria; p__Proteobacteria
545417	enriched	2.14796	d__Bacteria; p__Actinobacteriota; c__Actinobacteria; o__Micrococcales; f__Brevibacteriaceae; g__Brevibacterium
246889	depleted	-1.9202	d__Bacteria; p__Proteobacteria; c__Alphaproteobacteria; o__Rhizobiales; f__Beijerinckiaceae; g__Methylobacterium-Methylorubrum
915908	depleted	-0.825727	d__Bacteria; p__Planctomycetota; c__Phycisphaerae; o__Phycisphaerales; f__Phycisphaeraceae; g__SM1A02; s__marine_metagenome
4306551	depleted	-2.14968	d__Bacteria; p__Proteobacteria; c__Alphaproteobacteria; o__Rhodobacterales; f__Rhodobacteraceae
19540	depleted	-2.29666	d__Bacteria; p__Proteobacteria; c__Alphaproteobacteria; o__Rhodobacterales; f__Rhodobacteraceae
132704	enriched	1.95187	d__Bacteria; p__Proteobacteria
218457	enriched	2.07076	d__Bacteria; p__Proteobacteria
1031648	enriched	2.02306	d__Bacteria; p__Firmicutes; c__Bacilli; o__Staphylococcales; f__Staphylococcaceae; g__Staphylococcus; s__Staphylococcus_carnosus
4361039	depleted	-1.37847	d__Bacteria; p__Proteobacteria; c__Alphaproteobacteria; o__Sphingomonadales; f__Sphingomonadaceae
834247	enriched	2.16666	d__Bacteria; p__Proteobacteria
1663650	depleted	-1.41773	d__Bacteria; p__Proteobacteria; c__Alphaproteobacteria; o__Rhodobacterales; f__Rhodobacteraceae
3639072	depleted	-1.13116	d__Bacteria; p__Proteobacteria; c__Alphaproteobacteria; o__Micavibrionales; f__Micavibrionaceae; g__uncultured
1789520	depleted	-1.98699	d__Bacteria; p__Cyanobacteria; c__Cyanobacteriia; o__Chloroplast; f__Chloroplast; g__Chloroplast; s__Tetraselmis_cordiformis
261068	depleted	-0.825727	d__Bacteria; p__Proteobacteria; c__Gammaproteobacteria; o__EC3; f__EC3; g__EC3; s__uncultured_Coxiellaceae
1134675	depleted	-1.22705	d__Bacteria; p__Proteobacteria; c__Gammaproteobacteria; o__Oceanospirillales; f__Saccharospirillaceae; g__Bermanella; s__Bermanella_marisrubri
4308371	enriched	1.81333	d__Bacteria; p__Proteobacteria; c__Alphaproteobacteria; o__Rhizobiales; f__Rhizobiaceae
637904	depleted	-2.23059	d__Bacteria; p__Proteobacteria; c__Alphaproteobacteria; o__Sphingomonadales; f__Sphingomonadaceae; g__Erythrobacter
244132	enriched	1.06193	d__Bacteria; p__Proteobacteria; c__Alphaproteobacteria; o__Rhizobiales; f__Rhizobiaceae
3470512	depleted	-0.825727	d__Bacteria; p__Proteobacteria; c__Gammaproteobacteria; o__Oceanospirillales
1119126	depleted	-1.97218	d__Bacteria; p__Proteobacteria; c__Alphaproteobacteria; o__Rhodobacterales; f__Rhodobacteraceae
557711	depleted	-1.59326	d__Bacteria; p__Proteobacteria; c__Alphaproteobacteria; o__Rhodobacterales; f__Rhodobacteraceae
4321787	depleted	-1.79782	d__Bacteria; p__Proteobacteria; c__Alphaproteobacteria; o__Rhodobacterales; f__Rhodobacteraceae
4292384	depleted	-1.42298	d__Bacteria; p__Proteobacteria; c__Alphaproteobacteria; o__Rhodobacterales; f__Rhodobacteraceae
189161	depleted	-0.960882	d__Bacteria; p__Proteobacteria; c__Alphaproteobacteria; o__Rhodobacterales; f__Rhodobacteraceae
4445597	depleted	-1.6609	d__Bacteria; p__Proteobacteria; c__Alphaproteobacteria; o__Rhodobacterales; f__Rhodobacteraceae
401767	enriched	2.1564	d__Bacteria; p__Firmicutes; c__Bacilli; o__Bacillales; f__Bacillaceae; g__Bacillus
870106	enriched	1.47951	d__Bacteria; p__Actinobacteriota; c__Actinobacteria; o__Propionibacteriales; f__Propionibacteriaceae; g__Cutibacterium
3336699	enriched	1.76533	d__Bacteria; p__Firmicutes; c__Bacilli; o__Bacillales; f__Bacillaceae; g__Bacillus
4417429	enriched	1.72607	d__Bacteria; p__Firmicutes; c__Bacilli; o__Bacillales; f__Bacillaceae; g__Bacillus
2156139	depleted	-0.825727	d__Bacteria; p__Proteobacteria; c__Gammaproteobacteria
530001	depleted	-1.81156	d__Bacteria; p__Proteobacteria; c__Alphaproteobacteria; o__Rhodobacterales; f__Rhodobacteraceae
819375	enriched	2.43039	d__Bacteria; p__Firmicutes; c__Bacilli; o__Bacillales; f__Bacillaceae; g__Bacillus
1109682	enriched	0.966033	d__Bacteria; p__Proteobacteria; c__Alphaproteobacteria; o__Rhodobacterales; f__Rhodobacteraceae
1070104	depleted	-1.19193	d__Bacteria; p__Proteobacteria; c__Alphaproteobacteria; o__Sphingomonadales; f__Sphingomonadaceae; g__Sphingomonas
4464599	enriched	1.47951	d__Bacteria; p__Firmicutes; c__Bacilli; o__Bacillales; f__Bacillaceae; g__Bacillus
59527	enriched	1.06193	d__Bacteria; p__Proteobacteria; c__Alphaproteobacteria; o__Rhizobiales; f__Rhizobiaceae
175858	enriched	1.5539	d__Bacteria; p__Proteobacteria; c__Alphaproteobacteria; o__Rhizobiales; f__Stappiaceae; g__Labrenzia
4425358	enriched	1.36736	d__Bacteria; p__Actinobacteriota; c__Actinobacteria; o__Propionibacteriales; f__Propionibacteriaceae; g__Cutibacterium
186787	depleted	-1.49736	d__Bacteria; p__Proteobacteria; c__Alphaproteobacteria; o__Rhodobacterales; f__Rhodobacteraceae
625454	depleted	-1.05678	d__Bacteria; p__Proteobacteria; c__Alphaproteobacteria; o__Rhodobacterales; f__Rhodobacteraceae
240979	depleted	-0.960882	d__Bacteria; p__Proteobacteria; c__Alphaproteobacteria; o__Rhodobacterales; f__Rhodobacteraceae
163757	depleted	-1.05678	d__Bacteria; p__Proteobacteria; c__Alphaproteobacteria; o__Rhodobacterales; f__Rhodobacteraceae
3125	depleted	-1.4581	d__Bacteria; p__Cyanobacteria; c__Cyanobacteriia; o__Cyanobacteriales; f__Cyanobacteriaceae; g__Symphothece_PCC-7002
74722	depleted	-0.960882	d__Bacteria; p__Proteobacteria; c__Alphaproteobacteria; o__Rhodobacterales; f__Rhodobacteraceae
883810	enriched	2.41397	d__Bacteria; p__Firmicutes; c__Bacilli; o__Bacillales; f__Bacillaceae; g__Bacillus
1113935	enriched	0.926772	d__Bacteria; p__Firmicutes; c__Bacilli; o__Bacillales; f__Bacillaceae; g__Bacillus
658919	enriched	1.10119	d__Bacteria; p__Proteobacteria; c__Alphaproteobacteria; o__Rhizobiales; f__Rhizobiaceae
951982	enriched	1.32285	d__Bacteria; p__Proteobacteria; c__Alphaproteobacteria; o__Rhodobacterales; f__Rhodobacteraceae
516628	enriched	0.695723	d__Bacteria; p__Proteobacteria; c__Gammaproteobacteria; o__Vibrionales; f__Vibrionaceae
923209	depleted	-0.825727	d__Bacteria; p__Proteobacteria; c__Alphaproteobacteria; o__Rhodobacterales; f__Rhodobacteraceae
257210	depleted	-0.690572	d__Bacteria; p__Proteobacteria; c__Alphaproteobacteria; o__Rhodobacterales; f__Rhodobacteraceae; g__Roseicyclus
94022	enriched	1.82945	d__Bacteria; p__Proteobacteria; c__Gammaproteobacteria; o__Burkholderiales; f__Burkholderiaceae; g__Burkholderia-Caballeronia-Paraburkholderia
2197913	enriched	0.830878	d__Bacteria; p__Firmicutes; c__Bacilli; o__Bacillales; f__Bacillaceae; g__Bacillus
249666	enriched	1.5539	d__Bacteria; p__Proteobacteria
1130952	enriched	1.06193	d__Bacteria; p__Acidobacteriota; c__Acidobacteriae; o__Acidobacteriales; f__Acidobacteriaceae_(Subgroup_1); g__Edaphobacter
324715	enriched	1.06193	d__Bacteria; p__Firmicutes; c__Bacilli; o__Bacillales; f__Bacillaceae; g__Bacillus

## Sheet: H2O2 vs Control
ID	Enriched/Depleted	Log fold change	Taxonomy
4407228	enriched	6.28912	d__Bacteria; p__Proteobacteria; c__Gammaproteobacteria; o__Vibrionales; f__Vibrionaceae; g__Photobacterium
814252	enriched	6.14632	d__Bacteria; p__Proteobacteria; c__Gammaproteobacteria; o__Alteromonadales; f__Shewanellaceae; g__Shewanella
4332769	enriched	5.19804	d__Bacteria; p__Proteobacteria; c__Gammaproteobacteria; o__Vibrionales; f__Vibrionaceae
335824	enriched	5.16109	d__Bacteria; p__Cyanobacteria; c__Cyanobacteriia; o__Chloroplast; f__Chloroplast; g__Chloroplast; s__Ulva_sp.
230076	enriched	4.98436	d__Bacteria; p__Proteobacteria; c__Gammaproteobacteria; o__Vibrionales; f__Vibrionaceae
276493	enriched	4.9465	d__Bacteria; p__Proteobacteria; c__Gammaproteobacteria; o__Vibrionales; f__Vibrionaceae
3505025	enriched	4.8809	d__Bacteria; p__Proteobacteria; c__Gammaproteobacteria; o__Vibrionales; f__Vibrionaceae
4335660	enriched	4.87735	d__Bacteria; p__Proteobacteria; c__Gammaproteobacteria; o__Vibrionales; f__Vibrionaceae; g__Vibrio
297192	enriched	4.86313	d__Bacteria; p__Proteobacteria; c__Gammaproteobacteria; o__Vibrionales; f__Vibrionaceae
4393354	enriched	4.24113	d__Bacteria; p__Proteobacteria; c__Gammaproteobacteria; o__Vibrionales; f__Vibrionaceae; g__Vibrio
4466722	enriched	4.1791	d__Bacteria; p__Proteobacteria; c__Gammaproteobacteria; o__Vibrionales; f__Vibrionaceae
1835918	enriched	4.1613	d__Bacteria; p__Proteobacteria; c__Gammaproteobacteria; o__Oceanospirillales; f__Marinomonadaceae; g__Marinomonas
4442895	enriched	4.13549	d__Bacteria; p__Proteobacteria; c__Gammaproteobacteria; o__Vibrionales; f__Vibrionaceae
4302137	enriched	4.02273	d__Bacteria; p__Proteobacteria; c__Gammaproteobacteria; o__Vibrionales; f__Vibrionaceae
4481782	enriched	3.82557	d__Bacteria; p__Proteobacteria; c__Gammaproteobacteria; o__Cellvibrionales; f__Cellvibrionaceae; g__Pseudoteredinibacter
1116431	enriched	3.76651	d__Bacteria; p__Bacteroidota; c__Bacteroidia; o__Chitinophagales; f__uncultured; g__uncultured; s__uncultured_Sphingobacteriales
451972	enriched	3.73811	d__Bacteria; p__Proteobacteria; c__Gammaproteobacteria; o__Vibrionales; f__Vibrionaceae; g__Vibrio
321501	enriched	3.7379	d__Bacteria; p__Proteobacteria; c__Gammaproteobacteria; o__Oceanospirillales; f__Alcanivoracaceae; g__Ketobacter; s__Ketobacter_alkanivorans
580076	enriched	3.64859	d__Bacteria; p__Proteobacteria; c__Gammaproteobacteria; o__Vibrionales; f__Vibrionaceae
575417	enriched	3.61759	d__Bacteria; p__Bacteroidota; c__Bacteroidia; o__Chitinophagales; f__Saprospiraceae; g__Lewinella; s__uncultured_marine
547946	enriched	3.56645	d__Bacteria; p__Proteobacteria; c__Alphaproteobacteria; o__Sphingomonadales; f__Sphingomonadaceae; g__Erythrobacter; s__uncultured_Erythrobacteraceae
2556149	enriched	3.45275	d__Bacteria; p__Proteobacteria; c__Gammaproteobacteria; o__Oceanospirillales; f__Saccharospirillaceae; g__Thalassolituus; s__Thalassolituus_sp.
142274	enriched	3.40635	d__Bacteria; p__Proteobacteria; c__Gammaproteobacteria; o__Vibrionales; f__Vibrionaceae; g__Vibrio
2225006	enriched	3.37226	d__Bacteria; p__Proteobacteria; c__Gammaproteobacteria; o__Vibrionales; f__Vibrionaceae; g__Vibrio
1111988	enriched	3.34835	d__Bacteria; p__Bdellovibrionota; c__Bdellovibrionia; o__Bacteriovoracales; f__Bacteriovoracaceae; g__Peredibacter; s__marine_metagenome
568761	enriched	3.32183	d__Bacteria; p__Proteobacteria; c__Gammaproteobacteria; o__Vibrionales; f__Vibrionaceae; g__Vibrio
928705	enriched	3.31259	d__Bacteria; p__Bacteroidota; c__Bacteroidia; o__Chitinophagales; f__uncultured; g__uncultured; s__uncultured_Sphingobacteriales
4321784	enriched	3.3063	d__Bacteria; p__Proteobacteria; c__Gammaproteobacteria; o__Oceanospirillales; f__Nitrincolaceae; g__Neptunomonas; s__Neptunomonas_sp.
346339	enriched	3.29597	d__Bacteria; p__Cyanobacteria; c__Cyanobacteriia; o__Chloroplast; f__Chloroplast; g__Chloroplast; s__Minutocellus_sp.
324976	enriched	3.29408	d__Bacteria; p__Proteobacteria; c__Gammaproteobacteria; o__Alteromonadales; f__Colwelliaceae; g__Thalassotalea
134668	enriched	3.26806	d__Bacteria; p__Proteobacteria; c__Gammaproteobacteria; o__Alteromonadales; f__Pseudoalteromonadaceae; g__Pseudoalteromonas
653789	enriched	3.25505	d__Bacteria; p__Proteobacteria; c__Gammaproteobacteria; o__Vibrionales; f__Vibrionaceae
536346	enriched	3.22772	d__Bacteria; p__Proteobacteria; c__Alphaproteobacteria; o__Rhodobacterales; f__Rhodobacteraceae
70057	enriched	3.18867	d__Bacteria; p__Proteobacteria; c__Gammaproteobacteria; o__Vibrionales; f__Vibrionaceae; g__Vibrio
4461729	enriched	3.17116	d__Bacteria; p__Proteobacteria; c__Gammaproteobacteria; o__Vibrionales; f__Vibrionaceae
2670730	enriched	3.1306	d__Bacteria; p__Proteobacteria; c__Gammaproteobacteria; o__Vibrionales; f__Vibrionaceae
143541	enriched	3.10076	d__Bacteria; p__Proteobacteria; c__Gammaproteobacteria; o__Cellvibrionales; f__Halieaceae; g__Haliea
257742	enriched	3.08697	d__Bacteria; p__Proteobacteria; c__Gammaproteobacteria; o__Vibrionales; f__Vibrionaceae; g__Vibrio
1128654	enriched	2.9186	d__Bacteria; p__Proteobacteria; c__Gammaproteobacteria; o__Vibrionales; f__Vibrionaceae; g__Vibrio
619254	enriched	2.90883	d__Bacteria; p__Proteobacteria; c__Gammaproteobacteria; o__Alteromonadales; f__Alteromonadaceae
4338945	enriched	2.8744	d__Bacteria; p__Proteobacteria; c__Gammaproteobacteria; o__Alteromonadales; f__Pseudoalteromonadaceae; g__Pseudoalteromonas
636107	enriched	2.87432	d__Bacteria; p__Proteobacteria; c__Gammaproteobacteria; o__Vibrionales; f__Vibrionaceae; g__Vibrio
341938	enriched	2.81013	d__Bacteria; p__Bacteroidota; c__Bacteroidia; o__Flavobacteriales; f__Flavobacteriaceae; g__Winogradskyella; s__Winogradskyella_poriferorum
241462	enriched	2.80028	d__Bacteria; p__Proteobacteria; c__Gammaproteobacteria; o__Cellvibrionales; f__Halieaceae; g__OM60(NOR5)_clade
275952	enriched	2.78341	d__Bacteria; p__Bacteroidota; c__Bacteroidia; o__Chitinophagales; f__uncultured; g__uncultured; s__uncultured_Sphingobacteriales
4406926	enriched	2.75565	d__Bacteria; p__Bacteroidota; c__Bacteroidia; o__Flavobacteriales; f__Flavobacteriaceae; g__Gilvibacter; s__Gilvibacter_sp.
93679	enriched	2.72457	d__Bacteria; p__Proteobacteria; c__Gammaproteobacteria; o__Vibrionales; f__Vibrionaceae; g__Vibrio
155521	enriched	2.68945	d__Bacteria; p__Proteobacteria; c__Gammaproteobacteria; o__Alteromonadales; f__Marinobacteraceae; g__Marinobacter
217623	enriched	2.68157	d__Bacteria; p__Proteobacteria; c__Gammaproteobacteria; o__Vibrionales; f__Vibrionaceae
216695	enriched	2.67129	d__Bacteria; p__Proteobacteria; c__Gammaproteobacteria; o__Oceanospirillales; f__Alcanivoracaceae1; g__Alcanivorax; s__soda_lake
312442	enriched	2.60784	d__Bacteria; p__Myxococcota
3258465	enriched	2.59293	d__Bacteria; p__Proteobacteria; c__Gammaproteobacteria; o__Gammaproteobacteria_Incertae_Sedis; f__Unknown_Family; g__uncultured; s__Chromatiales_bacterium
282144	enriched	2.56942	d__Bacteria; p__Proteobacteria; c__Gammaproteobacteria; o__Vibrionales; f__Vibrionaceae; g__Vibrio
9216	enriched	2.56547	d__Bacteria; p__Proteobacteria; c__Gammaproteobacteria; o__Vibrionales; f__Vibrionaceae
4329245	enriched	2.5476	d__Bacteria; p__Proteobacteria; c__Alphaproteobacteria; o__Micavibrionales; f__Micavibrionaceae; g__uncultured; s__metagenome
532635	enriched	2.54516	d__Bacteria; p__Proteobacteria; c__Gammaproteobacteria; o__Vibrionales; f__Vibrionaceae; g__Vibrio
977942	enriched	2.54385	d__Bacteria; p__Bacteroidota; c__Bacteroidia; o__Flavobacteriales; f__Flavobacteriaceae; g__Gilvibacter; s__Gilvibacter_sp.
955513	enriched	2.5294	d__Bacteria; p__Bacteroidota; c__Bacteroidia; o__Chitinophagales; f__Saprospiraceae; g__Lewinella
152902	enriched	2.47792	d__Bacteria; p__Proteobacteria; c__Gammaproteobacteria; o__Cellvibrionales; f__Halieaceae
115224	enriched	2.44901	d__Bacteria; p__Proteobacteria; c__Gammaproteobacteria; o__Alteromonadales; f__Shewanellaceae; g__Shewanella
239948	enriched	2.43689	d__Bacteria; p__Bacteroidota; c__Bacteroidia; o__Cytophagales; f__Cyclobacteriaceae; g__Fabibacter
4419566	enriched	2.36863	d__Bacteria; p__Bacteroidota; c__Bacteroidia; o__Flavobacteriales; f__Flavobacteriaceae; g__Winogradskyella; s__Winogradskyella_poriferorum
4400398	enriched	2.34012	d__Bacteria; p__Proteobacteria; c__Gammaproteobacteria; o__Cellvibrionales; f__Halieaceae
1143460	enriched	2.32325	d__Bacteria; p__Bacteroidota; c__Bacteroidia; o__Flavobacteriales; f__Flavobacteriaceae; g__Nonlabens
1147180	enriched	2.24222	d__Bacteria; p__Bdellovibrionota; c__Bdellovibrionia; o__Bdellovibrionales; f__Bdellovibrionaceae; g__Bdellovibrio; s__uncultured_marine
509935	enriched	2.22355	d__Bacteria; p__Firmicutes; c__Bacilli; o__Bacillales; f__Bacillaceae; g__Bacillus
1784974	enriched	2.14792	d__Bacteria; p__Proteobacteria; c__Gammaproteobacteria; o__Oceanospirillales; f__Saccharospirillaceae
4325470	enriched	1.99027	d__Bacteria; p__Proteobacteria; c__Alphaproteobacteria; o__Sphingomonadales; f__Sphingomonadaceae; g__Erythrobacter
2287022	enriched	1.98605	d__Bacteria; p__Proteobacteria; c__Gammaproteobacteria; o__Oceanospirillales; f__Alcanivoracaceae; g__Ketobacter; s__Ketobacter_alkanivorans
66026	enriched	1.98605	d__Bacteria; p__Proteobacteria; c__Gammaproteobacteria; o__Vibrionales; f__Vibrionaceae; g__Vibrio
250190	enriched	1.97009	d__Bacteria; p__Bacteroidota; c__Bacteroidia; o__Flavobacteriales; f__Flavobacteriaceae; g__Kordia
999081	enriched	1.96711	d__Bacteria; p__Cyanobacteria; c__Cyanobacteriia; o__Chloroplast; f__Chloroplast; g__Chloroplast
4364813	enriched	1.95515	d__Bacteria; p__Proteobacteria; c__Gammaproteobacteria; o__Pseudomonadales; f__Pseudomonadaceae; g__Pseudomonas
1013453	enriched	1.89485	d__Bacteria; p__Proteobacteria; c__Alphaproteobacteria; o__Rhodobacterales; f__Rhodobacteraceae
140347	enriched	1.82938	d__Bacteria; p__Proteobacteria; c__Alphaproteobacteria; o__Rhizobiales; f__Rhizobiaceae
313265	enriched	1.77917	d__Bacteria; p__Myxococcota; c__Polyangia; o__Nannocystales; f__Nannocystaceae; g__uncultured; s__uncultured_proteobacterium
347809	enriched	1.73349	d__Bacteria; p__Firmicutes; c__Clostridia; o__Peptostreptococcales-Tissierellales; f__Fusibacteraceae; g__Fusibacter; s__bioreactor_metagenome
731105	enriched	1.70359	d__Bacteria; p__Proteobacteria; c__Alphaproteobacteria; o__Parvibaculales; f__uncultured; g__uncultured
4095170	enriched	1.69838	d__Bacteria; p__Myxococcota; c__Myxococcia; o__Myxococcales
3617939	enriched	1.69837	d__Bacteria; p__Proteobacteria; c__Alphaproteobacteria; o__Rhodobacterales; f__Rhodobacteraceae
4385922	enriched	1.69423	d__Bacteria; p__Bacteroidota; c__Bacteroidia; o__Cytophagales; f__Cyclobacteriaceae; g__Fabibacter
942878	enriched	1.69423	d__Bacteria; p__Desulfobacterota; c__Desulfuromonadia; o__Bradymonadales; f__Bradymonadales; g__Bradymonadales; s__unidentified_marine
2212184	enriched	1.69423	d__Bacteria; p__Proteobacteria; c__Gammaproteobacteria; o__Vibrionales; f__Vibrionaceae
3505032	enriched	1.69423	d__Bacteria; p__Proteobacteria; c__Gammaproteobacteria; o__Alteromonadales; f__Shewanellaceae; g__Shewanella
3081780	enriched	1.65911	d__Bacteria; p__Proteobacteria; c__Gammaproteobacteria; o__Vibrionales; f__Vibrionaceae; g__Vibrio
363109	enriched	1.59594	d__Bacteria; p__Acidobacteriota; c__Thermoanaerobaculia; o__Thermoanaerobaculales; f__Thermoanaerobaculaceae; g__Subgroup_10; s__uncultured_Geobacter
715230	enriched	1.55382	d__Bacteria; p__Proteobacteria; c__Gammaproteobacteria; o__Cellvibrionales; f__Spongiibacteraceae; g__Spongiibacter
3518979	enriched	1.54224	d__Bacteria; p__Proteobacteria; c__Alphaproteobacteria; o__Rhodobacterales; f__Rhodobacteraceae
4440175	enriched	1.49213	d__Bacteria; p__Cyanobacteria; c__Cyanobacteriia; o__Chloroplast; f__Chloroplast; g__Chloroplast
514570	enriched	1.47637	d__Bacteria; p__Proteobacteria; c__Alphaproteobacteria; o__Sphingomonadales; f__Sphingomonadaceae; g__Erythrobacter
538100	enriched	1.45759	d__Bacteria; p__Proteobacteria; c__Alphaproteobacteria; o__Rhodobacterales; f__Rhodobacteraceae
833134	enriched	1.36728	d__Bacteria; p__Proteobacteria
1082590	enriched	1.2344	d__Bacteria; p__Bacteroidota; c__Bacteroidia; o__Chitinophagales; f__Saprospiraceae; g__Lewinella; s__Cladosiphon_okamuranus
366457	enriched	1.20039	d__Bacteria; p__Proteobacteria; c__Alphaproteobacteria; o__Rhodobacterales; f__Rhodobacteraceae
559727	enriched	1.07463	d__Bacteria
46882	enriched	1.06185	d__Bacteria; p__Proteobacteria; c__Gammaproteobacteria; o__Alteromonadales; f__Shewanellaceae; g__Shewanella
1124171	enriched	1.04034	d__Bacteria; p__Proteobacteria; c__Alphaproteobacteria; o__Sphingomonadales; f__Sphingomonadaceae; g__Erythrobacter
263386	enriched	0.993038	d__Bacteria; p__Myxococcota; c__Polyangia; o__Nannocystales; f__Nannocystaceae; g__uncultured
109448	enriched	0.965958	d__Bacteria; p__Proteobacteria; c__Gammaproteobacteria; o__Vibrionales; f__Vibrionaceae; g__Vibrio
809228	enriched	0.76233	d__Bacteria; p__Proteobacteria; c__Alphaproteobacteria; o__Rhodobacterales; f__Rhodobacteraceae
4337396	enriched	0.747032	d__Bacteria; p__Proteobacteria; c__Alphaproteobacteria; o__Rhodobacterales; f__Rhodobacteraceae
735510	enriched	0.695648	d__Bacteria; p__Proteobacteria; c__Gammaproteobacteria; o__Vibrionales; f__Vibrionaceae; g__Vibrio
838959	enriched	0.695648	d__Bacteria; p__Proteobacteria
347178	enriched	0.495574	d__Bacteria; p__Proteobacteria; c__Alphaproteobacteria; o__Caulobacterales; f__Hyphomonadaceae; g__uncultured
257210	depleted	-0.690646	d__Bacteria; p__Proteobacteria; c__Alphaproteobacteria; o__Rhodobacterales; f__Rhodobacteraceae; g__Roseicyclus
310049	depleted	-0.717069	d__Bacteria; p__Proteobacteria; c__Alphaproteobacteria; o__Rhodobacterales; f__Rhodobacteraceae; g__Roseicyclus
348420	depleted	-0.807961	d__Bacteria; p__Proteobacteria; c__Alphaproteobacteria; o__Rhodobacterales; f__Rhodobacteraceae
4461755	depleted	-0.823325	d__Bacteria; p__Proteobacteria; c__Alphaproteobacteria; o__Rhodobacterales; f__Rhodobacteraceae
261068	depleted	-0.825801	d__Bacteria; p__Proteobacteria; c__Gammaproteobacteria; o__EC3; f__EC3; g__EC3; s__uncultured_Coxiellaceae
2156139	depleted	-0.825801	d__Bacteria; p__Proteobacteria; c__Gammaproteobacteria
1119465	depleted	-0.916446	d__Bacteria; p__Proteobacteria; c__Alphaproteobacteria; o__Rhodobacterales; f__Rhodobacteraceae
2436742	depleted	-0.926137	d__Bacteria; p__Proteobacteria; c__Alphaproteobacteria; o__Rhodobacterales; f__Rhodobacteraceae
541703	depleted	-0.941543	d__Bacteria; p__Proteobacteria; c__Alphaproteobacteria; o__Rhodobacterales; f__Rhodobacteraceae
1132384	depleted	-0.960956	d__Bacteria; p__Proteobacteria; c__Gammaproteobacteria; o__Oceanospirillales; f__Nitrincolaceae; g__Neptuniibacter; s__Neptuniibacter_caesariensis
189161	depleted	-0.960956	d__Bacteria; p__Proteobacteria; c__Alphaproteobacteria; o__Rhodobacterales; f__Rhodobacteraceae
2027409	depleted	-0.982605	d__Bacteria; p__Proteobacteria; c__Alphaproteobacteria; o__Rhodobacterales; f__Rhodobacteraceae
3125	depleted	-1.01759	d__Bacteria; p__Cyanobacteria; c__Cyanobacteriia; o__Cyanobacteriales; f__Cyanobacteriaceae; g__Symphothece_PCC-7002
6337	depleted	-1.05685	d__Bacteria; p__Proteobacteria; c__Alphaproteobacteria; o__Sphingomonadales; f__Sphingomonadaceae; g__Erythrobacter
625454	depleted	-1.05685	d__Bacteria; p__Proteobacteria; c__Alphaproteobacteria; o__Rhodobacterales; f__Rhodobacteraceae
539299	depleted	-1.13586	d__Bacteria; p__Proteobacteria; c__Alphaproteobacteria; o__Rhodobacterales; f__Rhodobacteraceae
894719	depleted	-1.16827	d__Bacteria; p__Proteobacteria; c__Alphaproteobacteria; o__Parvibaculales; f__uncultured; g__uncultured
1070104	depleted	-1.19201	d__Bacteria; p__Proteobacteria; c__Alphaproteobacteria; o__Sphingomonadales; f__Sphingomonadaceae; g__Sphingomonas
1134675	depleted	-1.22713	d__Bacteria; p__Proteobacteria; c__Gammaproteobacteria; o__Oceanospirillales; f__Saccharospirillaceae; g__Bermanella; s__Bermanella_marisrubri
4361039	depleted	-1.37854	d__Bacteria; p__Proteobacteria; c__Alphaproteobacteria; o__Sphingomonadales; f__Sphingomonadaceae
4292384	depleted	-1.42305	d__Bacteria; p__Proteobacteria; c__Alphaproteobacteria; o__Rhodobacterales; f__Rhodobacteraceae
1789520	depleted	-1.42908	d__Bacteria; p__Cyanobacteria; c__Cyanobacteriia; o__Chloroplast; f__Chloroplast; g__Chloroplast; s__Tetraselmis_cordiformis
557711	depleted	-1.59333	d__Bacteria; p__Proteobacteria; c__Alphaproteobacteria; o__Rhodobacterales; f__Rhodobacteraceae
756055	depleted	-1.59646	d__Bacteria; p__Cyanobacteria; c__Cyanobacteriia; o__Chloroplast; f__Chloroplast; g__Chloroplast; s__Tetraselmis_cordiformis
166922	depleted	-1.60694	d__Bacteria; p__Proteobacteria; c__Alphaproteobacteria; o__Rhodobacterales; f__Rhodobacteraceae; g__Roseovarius
352689	depleted	-1.71279	d__Bacteria; p__Proteobacteria; c__Alphaproteobacteria; o__Rickettsiales; f__AB1; g__AB1
617643	depleted	-1.85074	d__Bacteria; p__Proteobacteria; c__Alphaproteobacteria; o__Sphingomonadales; f__Sphingomonadaceae
145698	depleted	-1.88591	d__Bacteria; p__Proteobacteria; c__Alphaproteobacteria; o__Sphingomonadales; f__Sphingomonadaceae; g__Erythrobacter
246889	depleted	-1.92027	d__Bacteria; p__Proteobacteria; c__Alphaproteobacteria; o__Rhizobiales; f__Beijerinckiaceae; g__Methylobacterium-Methylorubrum
569286	depleted	-1.9913	d__Bacteria; p__Proteobacteria; c__Alphaproteobacteria; o__Rhodobacterales; f__Rhodobacteraceae
436545	depleted	-2.00278	d__Bacteria; p__Proteobacteria; c__Alphaproteobacteria; o__Rhodobacterales; f__Rhodobacteraceae
229993	depleted	-2.02031	d__Bacteria; p__Bdellovibrionota; c__Bdellovibrionia; o__Bdellovibrionales; f__Bdellovibrionaceae; g__OM27_clade; s__uncultured_sediment
3156610	depleted	-2.03391	d__Bacteria; p__Proteobacteria; c__Alphaproteobacteria; o__Rhodobacterales; f__Rhodobacteraceae
688458	depleted	-2.05156	d__Bacteria; p__Proteobacteria; c__Alphaproteobacteria; o__Rhodobacterales; f__Rhodobacteraceae
1108781	depleted	-2.15279	d__Bacteria; p__Cyanobacteria; c__Cyanobacteriia; o__Phormidesmiales; f__Phormidesmiaceae; g__Acrophormium_PCC-7375; s__Leptolyngbya_aff.
4328225	depleted	-2.21079	d__Bacteria; p__Proteobacteria; c__Alphaproteobacteria; o__Rhodobacterales; f__Rhodobacteraceae
219027	depleted	-2.24613	d__Bacteria; p__Proteobacteria; c__Gammaproteobacteria; o__Burkholderiales; f__Methylophilaceae; g__Methylotenera
58400	depleted	-2.2645	d__Bacteria; p__Proteobacteria; c__Alphaproteobacteria; o__Sphingomonadales; f__Sphingomonadaceae; g__Erythrobacter; s__Erythrobacter_vulgaris
901449	depleted	-2.26865	d__Bacteria; p__Proteobacteria; c__Alphaproteobacteria; o__Rhodobacterales; f__Rhodobacteraceae
5704	depleted	-2.28648	d__Bacteria; p__Proteobacteria; c__Alphaproteobacteria; o__Rhodobacterales; f__Rhodobacteraceae
19540	depleted	-2.29673	d__Bacteria; p__Proteobacteria; c__Alphaproteobacteria; o__Rhodobacterales; f__Rhodobacteraceae
150147	depleted	-2.30669	d__Bacteria; p__Proteobacteria; c__Gammaproteobacteria; o__SS1-B-07-19; f__SS1-B-07-19; g__SS1-B-07-19
4321787	depleted	-2.39514	d__Bacteria; p__Proteobacteria; c__Alphaproteobacteria; o__Rhodobacterales; f__Rhodobacteraceae
227856	depleted	-2.42896	d__Bacteria; p__Proteobacteria; c__Alphaproteobacteria; o__Rhodobacterales; f__Rhodobacteraceae
765602	depleted	-2.43686	d__Bacteria; p__Proteobacteria; c__Alphaproteobacteria; o__Rhodobacterales; f__Rhodobacteraceae
637904	depleted	-2.46171	d__Bacteria; p__Proteobacteria; c__Alphaproteobacteria; o__Sphingomonadales; f__Sphingomonadaceae; g__Erythrobacter
3713322	depleted	-2.51139	d__Bacteria; p__Cyanobacteria; c__Cyanobacteriia; o__Cyanobacteriales; f__Cyanobacteriaceae; g__Cyanobacterium_CLg1
893831	depleted	-2.56118	d__Bacteria; p__Cyanobacteria; c__Cyanobacteriia; o__Chloroplast; f__Chloroplast; g__Chloroplast
810322	depleted	-2.59563	d__Bacteria; p__Proteobacteria; c__Alphaproteobacteria; o__Rhodobacterales; f__Rhodobacteraceae
690643	depleted	-2.6654	d__Bacteria; p__Proteobacteria; c__Alphaproteobacteria; o__Sphingomonadales; f__Sphingomonadaceae; g__Erythrobacter
324499	depleted	-2.69264	d__Bacteria; p__Proteobacteria; c__Alphaproteobacteria; o__Rhodobacterales; f__Rhodobacteraceae
4410226	depleted	-2.73583	d__Bacteria; p__Proteobacteria; c__Alphaproteobacteria; o__Rhodobacterales; f__Rhodobacteraceae
1014906	depleted	-2.79186	d__Bacteria; p__Cyanobacteria; c__Cyanobacteriia; o__Chloroplast; f__Chloroplast; g__Chloroplast
4337613	depleted	-2.99329	d__Bacteria; p__Proteobacteria; c__Alphaproteobacteria; o__Sphingomonadales; f__Sphingomonadaceae; g__Erythrobacter
4351454	depleted	-3.0156	d__Bacteria; p__Proteobacteria; c__Alphaproteobacteria; o__Rhodospirillales; f__Terasakiellaceae; g__Terasakiella
4340617	depleted	-3.01779	d__Bacteria; p__Bacteroidota; c__Bacteroidia; o__Cytophagales; f__Cyclobacteriaceae; g__Ekhidna; s__Ekhidna_lutea
4466932	depleted	-3.02517	d__Bacteria; p__Cyanobacteria; c__Cyanobacteriia; o__Chloroplast; f__Chloroplast; g__Chloroplast; s__Pseudoneochloris_marina
3466	depleted	-3.05401	d__Bacteria; p__Cyanobacteria; c__Cyanobacteriia; o__Chloroplast; f__Chloroplast; g__Chloroplast; s__Ochrosphaera_neapolitana
3467	depleted	-3.17323	d__Bacteria; p__Cyanobacteria; c__Cyanobacteriia; o__Chloroplast; f__Chloroplast; g__Chloroplast; s__Emiliania_huxleyi
62509	depleted	-3.47221	d__Bacteria; p__Proteobacteria; c__Alphaproteobacteria; o__Rhodobacterales; f__Rhodobacteraceae
1138549	depleted	-3.47712	d__Bacteria; p__Proteobacteria; c__Gammaproteobacteria
148699	depleted	-3.58205	d__Bacteria; p__Proteobacteria; c__Alphaproteobacteria; o__Caulobacterales; f__Hyphomonadaceae; g__Litorimonas; s__uncultured_marine
643476	depleted	-3.83255	d__Bacteria; p__Proteobacteria; c__Gammaproteobacteria; o__Oceanospirillales; f__Nitrincolaceae; g__Neptuniibacter; s__uncultured_Marinobacterium
4433321	depleted	-3.84926	d__Bacteria; p__Proteobacteria; c__Alphaproteobacteria; o__Rhodobacterales; f__Rhodobacteraceae
365899	depleted	-4.35855	d__Bacteria; p__Proteobacteria; c__Alphaproteobacteria; o__Rhodobacterales; f__Rhodobacteraceae
930571	depleted	-4.85511	d__Bacteria; p__Proteobacteria; c__Alphaproteobacteria; o__Rhodobacterales; f__Rhodobacteraceae

## Sheet: Increased survival vs Control 
ID	Enriched/Depleted	Log fold change	Taxonomy
335824	enriched	4.86532	d__Bacteria; p__Cyanobacteria; c__Cyanobacteriia; o__Chloroplast; f__Chloroplast; g__Chloroplast; s__Ulva_sp.
4407228	enriched	4.42666	d__Bacteria; p__Proteobacteria; c__Gammaproteobacteria; o__Vibrionales; f__Vibrionaceae; g__Photobacterium
230076	enriched	3.62806	d__Bacteria; p__Proteobacteria; c__Gammaproteobacteria; o__Vibrionales; f__Vibrionaceae
142274	enriched	3.07911	d__Bacteria; p__Proteobacteria; c__Gammaproteobacteria; o__Vibrionales; f__Vibrionaceae; g__Vibrio
4393354	enriched	2.99897	d__Bacteria; p__Proteobacteria; c__Gammaproteobacteria; o__Vibrionales; f__Vibrionaceae; g__Vibrio
547946	enriched	2.84388	d__Bacteria; p__Proteobacteria; c__Alphaproteobacteria; o__Sphingomonadales; f__Sphingomonadaceae; g__Erythrobacter; s__uncultured_Erythrobacteraceae
241462	enriched	2.57896	d__Bacteria; p__Proteobacteria; c__Gammaproteobacteria; o__Cellvibrionales; f__Halieaceae; g__OM60(NOR5)_clade
536346	enriched	2.56664	d__Bacteria; p__Proteobacteria; c__Alphaproteobacteria; o__Rhodobacterales; f__Rhodobacteraceae
1147180	enriched	2.53695	d__Bacteria; p__Bdellovibrionota; c__Bdellovibrionia; o__Bdellovibrionales; f__Bdellovibrionaceae; g__Bdellovibrio; s__uncultured_marine
134668	enriched	2.52035	d__Bacteria; p__Proteobacteria; c__Gammaproteobacteria; o__Alteromonadales; f__Pseudoalteromonadaceae; g__Pseudoalteromonas
2225006	enriched	2.47385	d__Bacteria; p__Proteobacteria; c__Gammaproteobacteria; o__Vibrionales; f__Vibrionaceae; g__Vibrio
250190	enriched	2.26542	d__Bacteria; p__Bacteroidota; c__Bacteroidia; o__Flavobacteriales; f__Flavobacteriaceae; g__Kordia
312442	enriched	2.14587	d__Bacteria; p__Myxococcota
260851	enriched	2.07885	d__Bacteria; p__Actinobacteriota
509935	enriched	2.03981	d__Bacteria; p__Firmicutes; c__Bacilli; o__Bacillales; f__Bacillaceae; g__Bacillus
239948	enriched	1.97832	d__Bacteria; p__Bacteroidota; c__Bacteroidia; o__Cytophagales; f__Cyclobacteriaceae; g__Fabibacter
152902	enriched	1.87138	d__Bacteria; p__Proteobacteria; c__Gammaproteobacteria; o__Cellvibrionales; f__Halieaceae
3518979	enriched	1.81591	d__Bacteria; p__Proteobacteria; c__Alphaproteobacteria; o__Rhodobacterales; f__Rhodobacteraceae
3617939	enriched	1.80666	d__Bacteria; p__Proteobacteria; c__Alphaproteobacteria; o__Rhodobacterales; f__Rhodobacteraceae
4095170	enriched	1.7514	d__Bacteria; p__Myxococcota; c__Myxococcia; o__Myxococcales
559727	enriched	1.70998	d__Bacteria
140347	enriched	1.68907	d__Bacteria; p__Proteobacteria; c__Alphaproteobacteria; o__Rhizobiales; f__Rhizobiaceae
313265	enriched	1.61487	d__Bacteria; p__Myxococcota; c__Polyangia; o__Nannocystales; f__Nannocystaceae; g__uncultured; s__uncultured_proteobacterium
1013453	enriched	1.53496	d__Bacteria; p__Proteobacteria; c__Alphaproteobacteria; o__Rhodobacterales; f__Rhodobacteraceae
4313145	enriched	1.4884	d__Bacteria; p__Proteobacteria; c__Gammaproteobacteria; o__Oceanospirillales; f__Marinomonadaceae; g__Marinomonas; s__Marinomonas_communis
833134	enriched	1.39857	d__Bacteria; p__Proteobacteria
136799	enriched	1.35247	d__Bacteria; p__Proteobacteria; c__Alphaproteobacteria; o__Rhizobiales; f__Rhizobiaceae
1864501	enriched	1.24822	d__Bacteria; p__Proteobacteria; c__Alphaproteobacteria; o__Sphingomonadales; f__Sphingomonadaceae; g__Altererythrobacter
538100	enriched	1.10988	d__Bacteria; p__Proteobacteria; c__Alphaproteobacteria; o__Rhodobacterales; f__Rhodobacteraceae
435644	enriched	0.994054	d__Bacteria; p__Proteobacteria; c__Alphaproteobacteria; o__Rhodobacterales; f__Rhodobacteraceae
347178	enriched	0.462194	d__Bacteria; p__Proteobacteria; c__Alphaproteobacteria; o__Caulobacterales; f__Hyphomonadaceae; g__uncultured
2156139	depleted	-0.850591	d__Bacteria; p__Proteobacteria; c__Gammaproteobacteria
1132384	depleted	-0.870222	d__Bacteria; p__Proteobacteria; c__Gammaproteobacteria; o__Oceanospirillales; f__Nitrincolaceae; g__Neptuniibacter; s__Neptuniibacter_caesariensis
74722	depleted	-0.870222	d__Bacteria; p__Proteobacteria; c__Alphaproteobacteria; o__Rhodobacterales; f__Rhodobacteraceae
3125	depleted	-0.896468	d__Bacteria; p__Cyanobacteria; c__Cyanobacteriia; o__Cyanobacteriales; f__Cyanobacteriaceae; g__Symphothece_PCC-7002
894719	depleted	-0.905006	d__Bacteria; p__Proteobacteria; c__Alphaproteobacteria; o__Parvibaculales; f__uncultured; g__uncultured
633020	depleted	-0.97173	d__Bacteria; p__Proteobacteria; c__Alphaproteobacteria; o__Rhodobacterales; f__Rhodobacteraceae
189161	depleted	-0.985746	d__Bacteria; p__Proteobacteria; c__Alphaproteobacteria; o__Rhodobacterales; f__Rhodobacteraceae
541703	depleted	-0.993625	d__Bacteria; p__Proteobacteria; c__Alphaproteobacteria; o__Rhodobacterales; f__Rhodobacteraceae
625454	depleted	-1.08164	d__Bacteria; p__Proteobacteria; c__Alphaproteobacteria; o__Rhodobacterales; f__Rhodobacteraceae
186787	depleted	-1.17565	d__Bacteria; p__Proteobacteria; c__Alphaproteobacteria; o__Rhodobacterales; f__Rhodobacteraceae
1070104	depleted	-1.2168	d__Bacteria; p__Proteobacteria; c__Alphaproteobacteria; o__Sphingomonadales; f__Sphingomonadaceae; g__Sphingomonas
1134675	depleted	-1.25192	d__Bacteria; p__Proteobacteria; c__Gammaproteobacteria; o__Oceanospirillales; f__Saccharospirillaceae; g__Bermanella; s__Bermanella_marisrubri
4292384	depleted	-1.33232	d__Bacteria; p__Proteobacteria; c__Alphaproteobacteria; o__Rhodobacterales; f__Rhodobacteraceae
4361039	depleted	-1.40333	d__Bacteria; p__Proteobacteria; c__Alphaproteobacteria; o__Sphingomonadales; f__Sphingomonadaceae
436545	depleted	-1.61471	d__Bacteria; p__Proteobacteria; c__Alphaproteobacteria; o__Rhodobacterales; f__Rhodobacteraceae
557711	depleted	-1.61812	d__Bacteria; p__Proteobacteria; c__Alphaproteobacteria; o__Rhodobacterales; f__Rhodobacteraceae
58400	depleted	-1.67593	d__Bacteria; p__Proteobacteria; c__Alphaproteobacteria; o__Sphingomonadales; f__Sphingomonadaceae; g__Erythrobacter; s__Erythrobacter_vulgaris
3156610	depleted	-1.73439	d__Bacteria; p__Proteobacteria; c__Alphaproteobacteria; o__Rhodobacterales; f__Rhodobacteraceae
166922	depleted	-1.74725	d__Bacteria; p__Proteobacteria; c__Alphaproteobacteria; o__Rhodobacterales; f__Rhodobacteraceae; g__Roseovarius
352689	depleted	-1.80108	d__Bacteria; p__Proteobacteria; c__Alphaproteobacteria; o__Rickettsiales; f__AB1; g__AB1
569286	depleted	-1.90057	d__Bacteria; p__Proteobacteria; c__Alphaproteobacteria; o__Rhodobacterales; f__Rhodobacteraceae
246889	depleted	-1.94506	d__Bacteria; p__Proteobacteria; c__Alphaproteobacteria; o__Rhizobiales; f__Beijerinckiaceae; g__Methylobacterium-Methylorubrum
901449	depleted	-2.0252	d__Bacteria; p__Proteobacteria; c__Alphaproteobacteria; o__Rhodobacterales; f__Rhodobacteraceae
765602	depleted	-2.0407	d__Bacteria; p__Proteobacteria; c__Alphaproteobacteria; o__Rhodobacterales; f__Rhodobacteraceae
1108781	depleted	-2.05931	d__Bacteria; p__Cyanobacteria; c__Cyanobacteriia; o__Phormidesmiales; f__Phormidesmiaceae; g__Acrophormium_PCC-7375; s__Leptolyngbya_aff.
4321787	depleted	-2.12131	d__Bacteria; p__Proteobacteria; c__Alphaproteobacteria; o__Rhodobacterales; f__Rhodobacteraceae
5704	depleted	-2.19574	d__Bacteria; p__Proteobacteria; c__Alphaproteobacteria; o__Rhodobacterales; f__Rhodobacteraceae
19540	depleted	-2.206	d__Bacteria; p__Proteobacteria; c__Alphaproteobacteria; o__Rhodobacterales; f__Rhodobacteraceae
810322	depleted	-2.28883	d__Bacteria; p__Proteobacteria; c__Alphaproteobacteria; o__Rhodobacterales; f__Rhodobacteraceae
4351454	depleted	-2.33398	d__Bacteria; p__Proteobacteria; c__Alphaproteobacteria; o__Rhodospirillales; f__Terasakiellaceae; g__Terasakiella
318405	depleted	-2.43023	d__Bacteria; p__Proteobacteria; c__Alphaproteobacteria; o__Rhodobacterales; f__Rhodobacteraceae
361781	depleted	-2.50191	d__Bacteria; p__Proteobacteria; c__Alphaproteobacteria; o__Rhodobacterales; f__Rhodobacteraceae
3713322	depleted	-2.53618	d__Bacteria; p__Cyanobacteria; c__Cyanobacteriia; o__Cyanobacteriales; f__Cyanobacteriaceae; g__Cyanobacterium_CLg1
3631840	depleted	-2.54749	d__Bacteria; p__Proteobacteria; c__Alphaproteobacteria; o__Rhodobacterales; f__Rhodobacteraceae
4466932	depleted	-2.55618	d__Bacteria; p__Cyanobacteria; c__Cyanobacteriia; o__Chloroplast; f__Chloroplast; g__Chloroplast; s__Pseudoneochloris_marina
150147	depleted	-2.56252	d__Bacteria; p__Proteobacteria; c__Gammaproteobacteria; o__SS1-B-07-19; f__SS1-B-07-19; g__SS1-B-07-19
4340617	depleted	-2.74244	d__Bacteria; p__Bacteroidota; c__Bacteroidia; o__Cytophagales; f__Cyclobacteriaceae; g__Ekhidna; s__Ekhidna_lutea
219027	depleted	-2.75806	d__Bacteria; p__Proteobacteria; c__Gammaproteobacteria; o__Burkholderiales; f__Methylophilaceae; g__Methylotenera
4410226	depleted	-2.76062	d__Bacteria; p__Proteobacteria; c__Alphaproteobacteria; o__Rhodobacterales; f__Rhodobacteraceae
1014906	depleted	-2.79702	d__Bacteria; p__Cyanobacteria; c__Cyanobacteriia; o__Chloroplast; f__Chloroplast; g__Chloroplast
893831	depleted	-3.05807	d__Bacteria; p__Cyanobacteria; c__Cyanobacteriia; o__Chloroplast; f__Chloroplast; g__Chloroplast
3466	depleted	-3.0788	d__Bacteria; p__Cyanobacteria; c__Cyanobacteriia; o__Chloroplast; f__Chloroplast; g__Chloroplast; s__Ochrosphaera_neapolitana
554245	depleted	-3.18336	d__Bacteria; p__Proteobacteria; c__Alphaproteobacteria; o__Rhodobacterales; f__Rhodobacteraceae
3467	depleted	-3.19802	d__Bacteria; p__Cyanobacteria; c__Cyanobacteriia; o__Chloroplast; f__Chloroplast; g__Chloroplast; s__Emiliania_huxleyi
1138549	depleted	-3.50191	d__Bacteria; p__Proteobacteria; c__Gammaproteobacteria
4433321	depleted	-3.75853	d__Bacteria; p__Proteobacteria; c__Alphaproteobacteria; o__Rhodobacterales; f__Rhodobacteraceae
643476	depleted	-3.85734	d__Bacteria; p__Proteobacteria; c__Gammaproteobacteria; o__Oceanospirillales; f__Nitrincolaceae; g__Neptuniibacter; s__uncultured_Marinobacterium
357897	depleted	-4.06619	d__Bacteria; p__Cyanobacteria; c__Cyanobacteriia; o__Cyanobacteriales; f__Cyanobacteriaceae; g__Cyanobacterium_CLg1
365899	depleted	-4.63694	d__Bacteria; p__Proteobacteria; c__Alphaproteobacteria; o__Rhodobacterales; f__Rhodobacteraceae

## Sheet: Iodophor vs Increased survival
ID	Enriched/Depleted	Log fold change	Taxonomy
928928	depleted	-5.11863	d__Bacteria; p__Proteobacteria; c__Alphaproteobacteria; o__Rhizobiales; f__Rhizobiaceae
335824	enriched	4.60702	d__Bacteria; p__Cyanobacteria; c__Cyanobacteriia; o__Chloroplast; f__Chloroplast; g__Chloroplast; s__Ulva_sp.
1106929	enriched	4.57901	d__Bacteria; p__Proteobacteria; c__Alphaproteobacteria; o__Rhodobacterales; f__Rhodobacteraceae
275952	enriched	4.20754	d__Bacteria; p__Bacteroidota; c__Bacteroidia; o__Chitinophagales; f__uncultured; g__uncultured; s__uncultured_Sphingobacteriales
4481059	depleted	-4.44623	d__Bacteria; p__Proteobacteria; c__Alphaproteobacteria; o__Rhodobacterales; f__Rhodobacteraceae
4400678	depleted	-4.21918	d__Bacteria; p__Proteobacteria; c__Alphaproteobacteria; o__Rhodobacterales; f__Rhodobacteraceae
548736	depleted	-4.02766	d__Bacteria; p__Proteobacteria; c__Alphaproteobacteria; o__Rhodobacterales; f__Rhodobacteraceae; g__Shimia
999081	enriched	3.96543	d__Bacteria; p__Cyanobacteria; c__Cyanobacteriia; o__Chloroplast; f__Chloroplast; g__Chloroplast
763419	enriched	3.90703	d__Bacteria; p__Proteobacteria; c__Alphaproteobacteria; o__Sphingomonadales; f__Sphingomonadaceae; g__Porphyrobacter; s__Porphyrobacter_meromictius
538100	enriched	3.86209	d__Bacteria; p__Proteobacteria; c__Alphaproteobacteria; o__Rhodobacterales; f__Rhodobacteraceae
2962543	enriched	3.82326	d__Bacteria; p__Proteobacteria; c__Gammaproteobacteria; o__Cellvibrionales; f__Halieaceae
547946	enriched	3.70843	d__Bacteria; p__Proteobacteria; c__Alphaproteobacteria; o__Sphingomonadales; f__Sphingomonadaceae; g__Erythrobacter; s__uncultured_Erythrobacteraceae
188142	enriched	3.67832	d__Bacteria; p__Proteobacteria; c__Alphaproteobacteria; o__Rhodobacterales; f__Rhodobacteraceae
1111988	enriched	3.67315	d__Bacteria; p__Bdellovibrionota; c__Bdellovibrionia; o__Bacteriovoracales; f__Bacteriovoracaceae; g__Peredibacter; s__marine_metagenome
317837	enriched	3.4826	d__Bacteria; p__Bacteroidota; c__Bacteroidia; o__Flavobacteriales; f__Flavobacteriaceae; g__Winogradskyella
544324	enriched	3.42293	d__Bacteria; p__Proteobacteria; c__Alphaproteobacteria; o__Rhodobacterales; f__Rhodobacteraceae
1041895	enriched	3.37662	d__Bacteria; p__Proteobacteria; c__Gammaproteobacteria; o__Oceanospirillales; f__Alcanivoracaceae1; g__Alcanivorax
4418459	depleted	-3.5618	d__Bacteria; p__Proteobacteria; c__Gammaproteobacteria; o__Cellvibrionales; f__Cellvibrionaceae; g__Candidatus_Endobugula
286855	enriched	3.36432	d__Bacteria; p__Proteobacteria; c__Alphaproteobacteria; o__Rhodobacterales; f__Rhodobacteraceae
961583	enriched	3.35325	d__Bacteria; p__Cyanobacteria; c__Cyanobacteriia; o__Chloroplast; f__Chloroplast; g__Chloroplast
546187	enriched	3.3203	d__Bacteria; p__Proteobacteria; c__Alphaproteobacteria; o__Rhodobacterales; f__Rhodobacteraceae
496787	depleted	-3.54327	d__Bacteria; p__Firmicutes; c__Bacilli; o__Staphylococcales; f__Staphylococcaceae; g__Staphylococcus; s__Staphylococcus_carnosus
358464	depleted	-3.45014	d__Bacteria; p__Proteobacteria; c__Gammaproteobacteria; o__Oceanospirillales; f__Nitrincolaceae; g__Nitrincolaceae; s__uncultured_gamma
1126959	enriched	3.27137	d__Bacteria; p__Proteobacteria; c__Alphaproteobacteria; o__Rhodobacterales; f__Rhodobacteraceae
3348562	depleted	-3.43049	d__Bacteria; p__Proteobacteria; c__Gammaproteobacteria; o__Oceanospirillales; f__Nitrincolaceae; g__Neptunomonas
4481782	enriched	3.13151	d__Bacteria; p__Proteobacteria; c__Gammaproteobacteria; o__Cellvibrionales; f__Cellvibrionaceae; g__Pseudoteredinibacter
2061344	enriched	3.12153	d__Bacteria; p__Proteobacteria; c__Gammaproteobacteria; o__Cellvibrionales; f__Halieaceae
241462	enriched	3.0867	d__Bacteria; p__Proteobacteria; c__Gammaproteobacteria; o__Cellvibrionales; f__Halieaceae; g__OM60(NOR5)_clade
156127	depleted	-3.31331	d__Bacteria; p__Actinobacteriota; c__Acidimicrobiia; o__Microtrichales; f__Iamiaceae; g__Iamia
654592	enriched	3.03879	d__Bacteria; p__Proteobacteria; c__Alphaproteobacteria; o__Sphingomonadales; f__Sphingomonadaceae; g__Altererythrobacter
855538	depleted	-3.16635	d__Bacteria; p__Actinobacteriota; c__Actinobacteria; o__Propionibacteriales; f__Propionibacteriaceae; g__Cutibacterium
428807	enriched	3.00801	d__Bacteria; p__Proteobacteria; c__Alphaproteobacteria; o__Rhizobiales; f__Hyphomicrobiaceae; g__Filomicrobium; s__uncultured_marine
536346	enriched	2.91772	d__Bacteria; p__Proteobacteria; c__Alphaproteobacteria; o__Rhodobacterales; f__Rhodobacteraceae
346339	enriched	2.90315	d__Bacteria; p__Cyanobacteria; c__Cyanobacteriia; o__Chloroplast; f__Chloroplast; g__Chloroplast; s__Minutocellus_sp.
149505	enriched	2.85269	d__Bacteria; p__Proteobacteria; c__Alphaproteobacteria; o__Caulobacterales; f__Hyphomonadaceae; g__Oceanicaulis; s__Oceanicaulis_stylophorae
361395	enriched	2.71597	d__Bacteria; p__Proteobacteria; c__Gammaproteobacteria; o__OM182_clade; f__OM182_clade; g__OM182_clade
984058	enriched	2.61711	d__Bacteria; p__Proteobacteria; c__Alphaproteobacteria; o__Sphingomonadales; f__Sphingomonadaceae; g__Erythrobacter
878905	depleted	-3.07781	d__Bacteria; p__Actinobacteriota; c__Actinobacteria; o__Corynebacteriales; f__Corynebacteriaceae; g__Corynebacterium; s__Corynebacterium_lactis
2225006	enriched	2.45872	d__Bacteria; p__Proteobacteria; c__Gammaproteobacteria; o__Vibrionales; f__Vibrionaceae; g__Vibrio
435644	enriched	2.43709	d__Bacteria; p__Proteobacteria; c__Alphaproteobacteria; o__Rhodobacterales; f__Rhodobacteraceae
250911	enriched	2.38134	d__Bacteria; p__Proteobacteria; c__Alphaproteobacteria; o__Caulobacterales; f__Hyphomonadaceae; g__Algimonas; s__Algimonas_porphyrae
652655	enriched	2.3387	d__Bacteria; p__Proteobacteria; c__Alphaproteobacteria; o__Rhodobacterales; f__Rhodobacteraceae
366457	enriched	2.31887	d__Bacteria; p__Proteobacteria; c__Alphaproteobacteria; o__Rhodobacterales; f__Rhodobacteraceae
312442	enriched	2.2659	d__Bacteria; p__Myxococcota
4400674	enriched	2.2515	d__Bacteria; p__Proteobacteria; c__Alphaproteobacteria; o__Rhodobacterales; f__Rhodobacteraceae
150582	enriched	2.25114	d__Bacteria; p__Proteobacteria; c__Alphaproteobacteria; o__Parvibaculales; f__Parvibaculaceae; g__Pyruvatibacter; s__Pyruvatibacter_mobilis
239948	enriched	2.19424	d__Bacteria; p__Bacteroidota; c__Bacteroidia; o__Cytophagales; f__Cyclobacteriaceae; g__Fabibacter
4184652	depleted	-2.93097	d__Bacteria; p__Proteobacteria; c__Alphaproteobacteria; o__Micavibrionales; f__uncultured; g__uncultured; s__uncultured_organism
142393	enriched	2.18987	d__Bacteria; p__Proteobacteria; c__Alphaproteobacteria; o__Rhodobacterales; f__Rhodobacteraceae
347178	enriched	2.15441	d__Bacteria; p__Proteobacteria; c__Alphaproteobacteria; o__Caulobacterales; f__Hyphomonadaceae; g__uncultured
819839	depleted	-2.90245	d__Bacteria; p__Firmicutes; c__Bacilli; o__Bacillales; f__Bacillaceae
4337396	enriched	2.12704	d__Bacteria; p__Proteobacteria; c__Alphaproteobacteria; o__Rhodobacterales; f__Rhodobacteraceae
514570	enriched	2.10409	d__Bacteria; p__Proteobacteria; c__Alphaproteobacteria; o__Sphingomonadales; f__Sphingomonadaceae; g__Erythrobacter
405425	depleted	-2.87914	d__Bacteria
544086	enriched	2.07397	d__Bacteria; p__Proteobacteria; c__Alphaproteobacteria; o__Rhodobacterales; f__Rhodobacteraceae
752025	enriched	2.02564	d__Bacteria; p__Proteobacteria; c__Alphaproteobacteria; o__Rhodobacterales; f__Rhodobacteraceae
1050452	depleted	-2.86701	d__Bacteria; p__Proteobacteria; c__Alphaproteobacteria; o__Rhodobacterales; f__Rhodobacteraceae
4347562	enriched	1.9497	d__Bacteria; p__Proteobacteria; c__Gammaproteobacteria; o__Oceanospirillales; f__Alcanivoracaceae1; g__Alcanivorax; s__soda_lake
923107	depleted	-2.71281	d__Bacteria; p__Cyanobacteria; c__Cyanobacteriia; o__Chloroplast; f__Chloroplast; g__Chloroplast
825300	enriched	1.93472	d__Bacteria; p__Proteobacteria; c__Alphaproteobacteria; o__Rhodobacterales; f__Rhodobacteraceae
104454	enriched	1.88743	d__Bacteria; p__Bacteroidota; c__Bacteroidia; o__Chitinophagales; f__Saprospiraceae; g__Lewinella
99545	depleted	-2.60883	d__Bacteria; p__Actinobacteriota; c__Actinobacteria; o__Micrococcales
146037	enriched	1.86517	d__Bacteria; p__Proteobacteria; c__Alphaproteobacteria; o__Rhodobacterales; f__Rhodobacteraceae
1864501	enriched	1.83722	d__Bacteria; p__Proteobacteria; c__Alphaproteobacteria; o__Sphingomonadales; f__Sphingomonadaceae; g__Altererythrobacter
313265	enriched	1.81451	d__Bacteria; p__Myxococcota; c__Polyangia; o__Nannocystales; f__Nannocystaceae; g__uncultured; s__uncultured_proteobacterium
3617939	enriched	1.79153	d__Bacteria; p__Proteobacteria; c__Alphaproteobacteria; o__Rhodobacterales; f__Rhodobacteraceae
179170	enriched	1.77295	d__Bacteria; p__Proteobacteria; c__Alphaproteobacteria; o__Sphingomonadales; f__Sphingomonadaceae; g__Erythrobacter
535454	depleted	-2.60584	d__Bacteria; p__Proteobacteria; c__Gammaproteobacteria; o__Cellvibrionales; f__Cellvibrionaceae
239119	enriched	1.73712	d__Bacteria; p__Proteobacteria; c__Alphaproteobacteria; o__Rhodobacterales; f__Rhodobacteraceae
4378276	depleted	-2.49786	d__Bacteria; p__Proteobacteria; c__Alphaproteobacteria; o__Rhodobacterales; f__Rhodobacteraceae
4337664	enriched	1.68074	d__Bacteria; p__Proteobacteria; c__Alphaproteobacteria; o__Sphingomonadales; f__Sphingomonadaceae; g__Erythrobacter
4303428	enriched	1.63493	d__Bacteria; p__Proteobacteria; c__Alphaproteobacteria; o__Rhodobacterales; f__Rhodobacteraceae
754382	depleted	-2.33665	d__Bacteria; p__Proteobacteria; c__Gammaproteobacteria; o__Xanthomonadales; f__Xanthomonadaceae; g__uncultured; s__uncultured_compost
1108424	enriched	1.47697	d__Bacteria; p__Proteobacteria; c__Gammaproteobacteria; o__Cellvibrionales; f__Halieaceae
689908	depleted	-2.3159	d__Bacteria; p__Proteobacteria; c__Alphaproteobacteria; o__Rhizobiales; f__Stappiaceae; g__Labrenzia
155632	depleted	-2.27222	d__Bacteria; p__Bacteroidota; c__Bacteroidia; o__Sphingobacteriales; f__Sphingobacteriaceae; g__uncultured; s__uncultured_compost
629547	depleted	-2.23783	d__Bacteria; p__Chloroflexi; c__Chloroflexia; o__Thermomicrobiales; f__JG30-KF-CM45; g__JG30-KF-CM45
1114327	depleted	-2.23737	d__Bacteria; p__Actinobacteriota; c__Actinobacteria; o__Propionibacteriales; f__Propionibacteriaceae; g__Cutibacterium
4313145	enriched	1.47328	d__Bacteria; p__Proteobacteria; c__Gammaproteobacteria; o__Oceanospirillales; f__Marinomonadaceae; g__Marinomonas; s__Marinomonas_communis
545417	depleted	-2.1828	d__Bacteria; p__Actinobacteriota; c__Actinobacteria; o__Micrococcales; f__Brevibacteriaceae; g__Brevibacterium
1119465	enriched	1.45365	d__Bacteria; p__Proteobacteria; c__Alphaproteobacteria; o__Rhodobacterales; f__Rhodobacteraceae
1138684	depleted	-2.1675	d__Bacteria; p__Proteobacteria; c__Alphaproteobacteria; o__Acetobacterales; f__Acetobacteraceae; g__Acidisoma; s__uncultured_Alphaproteobacteria
957718	enriched	1.39516	d__Bacteria; p__Proteobacteria; c__Alphaproteobacteria; o__Rhodobacterales; f__Rhodobacteraceae
263386	enriched	1.36253	d__Bacteria; p__Myxococcota; c__Polyangia; o__Nannocystales; f__Nannocystaceae; g__uncultured
365899	depleted	-2.16249	d__Bacteria; p__Proteobacteria; c__Alphaproteobacteria; o__Rhodobacterales; f__Rhodobacteraceae
1031648	depleted	-1.94238	d__Bacteria; p__Firmicutes; c__Bacilli; o__Staphylococcales; f__Staphylococcaceae; g__Staphylococcus; s__Staphylococcus_carnosus
170768	enriched	1.29495	d__Bacteria; p__Proteobacteria; c__Alphaproteobacteria; o__Rhodobacterales; f__Rhodobacteraceae; g__Roseicyclus
5704	depleted	-1.80015	d__Bacteria; p__Proteobacteria; c__Alphaproteobacteria; o__Rhodobacterales; f__Rhodobacteraceae
951982	depleted	-1.70426	d__Bacteria; p__Proteobacteria; c__Alphaproteobacteria; o__Rhodobacterales; f__Rhodobacteraceae
883810	depleted	-1.62051	d__Bacteria; p__Firmicutes; c__Bacilli; o__Bacillales; f__Bacillaceae; g__Bacillus
870106	depleted	-1.51435	d__Bacteria; p__Actinobacteriota; c__Actinobacteria; o__Propionibacteriales; f__Propionibacteriaceae; g__Cutibacterium
364960	enriched	1.25701	d__Bacteria; p__Proteobacteria; c__Alphaproteobacteria; o__Rhodobacterales; f__Rhodobacteraceae
3336699	depleted	-1.43397	d__Bacteria; p__Firmicutes; c__Bacilli; o__Bacillales; f__Bacillaceae; g__Bacillus
4425358	depleted	-1.4022	d__Bacteria; p__Actinobacteriota; c__Actinobacteria; o__Propionibacteriales; f__Propionibacteriaceae; g__Cutibacterium
902558	enriched	1.22136	d__Bacteria; p__Proteobacteria; c__Alphaproteobacteria; o__Rhodobacterales; f__Rhodobacteraceae
4131595	depleted	-1.37103	d__Bacteria; p__Proteobacteria
828130	depleted	-1.3661	d__Bacteria; p__Proteobacteria
3518979	enriched	1.20913	d__Bacteria; p__Proteobacteria; c__Alphaproteobacteria; o__Rhodobacterales; f__Rhodobacteraceae
4087392	depleted	-1.34941	d__Bacteria; p__Proteobacteria
352689	enriched	1.10714	d__Bacteria; p__Proteobacteria; c__Alphaproteobacteria; o__Rickettsiales; f__AB1; g__AB1
4427503	depleted	-1.33561	d__Bacteria; p__Firmicutes; c__Bacilli; o__Bacillales; f__Bacillaceae; g__Bacillus
4426372	depleted	-1.32127	d__Bacteria; p__Proteobacteria; c__Gammaproteobacteria; o__Burkholderiales; f__Burkholderiaceae; g__Burkholderia-Caballeronia-Paraburkholderia
132704	depleted	-1.28469	d__Bacteria; p__Proteobacteria
4430246	depleted	-1.28127	d__Bacteria; p__Proteobacteria
4450385	depleted	-1.27498	d__Bacteria; p__Proteobacteria
530001	enriched	0.991548	d__Bacteria; p__Proteobacteria; c__Alphaproteobacteria; o__Rhodobacterales; f__Rhodobacteraceae
4464599	depleted	-1.21573	d__Bacteria; p__Firmicutes; c__Bacilli; o__Bacillales; f__Bacillaceae; g__Bacillus
94022	depleted	-1.08394	d__Bacteria; p__Proteobacteria; c__Gammaproteobacteria; o__Burkholderiales; f__Burkholderiaceae; g__Burkholderia-Caballeronia-Paraburkholderia
4381002	depleted	-1.05562	d__Bacteria; p__Proteobacteria; c__Alphaproteobacteria; o__Rhizobiales; f__Rhizobiaceae; g__Cohaesibacter
826702	depleted	-1.02186	d__Bacteria; p__Proteobacteria
658919	depleted	-1.0205	d__Bacteria; p__Proteobacteria; c__Alphaproteobacteria; o__Rhizobiales; f__Rhizobiaceae
839537	depleted	-0.994487	d__Bacteria; p__Proteobacteria
