# Supplementary material for: Egg disinfection improves larval survival and shapes the microbial community in snubnose pompano (Trachinotus blochii)
Source: Sci Rep. 2026 Jan 19;16:5761. doi: 10.1038/s41598-026-35646-8 (PMC12894907; doi:10.1038/s41598-026-35646-8)
Supplement: Supplementary file 2 — Supplementary Material 2 [file 41598_2026_35646_MOESM2_ESM.xlsx]

## Sheet: Phyla level
	Proteobacteria	Cyanobacteria	Firmicutes	Bacteroidota	Acidobacteriota	Myxococcota	Bdellovibrionota	Actinobacteriota	Planctomycetota	Desulfobacterota	Fusobacteriota	Unassigned bacteria	Spirochaetota	Verrucomicrobiota	NB1-j	Patescibacteria	Campilobacterota	Chloroflexi	WPS-2	Gemmatimonadota	RCP2-54	Deinococcota	Latescibacterota	Methylomirabilota	GAL15	Halobacterota	Deferribacterota	Crenarchaeota	Hydrogenedentes	Nitrospirota	Elusimicrobiota	MBNT15	Nitrospinota	Armatimonadota	Entotheonellaeota
Gluteraldehyde	0.696513	0.178644	0.0104774	0.069206	0.00233184	0.0110367	0.0148668	0.00454761	0.00408336	0.00346083	0.000696386	0.0032709	0.000358744	0.000284885	2.11026e-05	1.05513e-05	0	0	0.000189924	0	0	0	0	0	0	0	0	0	0	0	0	0	0	0	0
Gluteraldehyde	0.663794	0.112397	0.0873044	0.0707513	0.0210024	0.00565966	0.00607433	0.0108598	0.00199489	0.00146815	0.00806922	0.00142332	0.00310441	0.00118797	0.000336217	0.000593984	7.84507e-05	0.00140091	0.000381046	0.000302596	0.00115435	0	0.000100865	0.000168109	5.60362e-05	0.000100865	5.60362e-05	7.84507e-05	0	4.4829e-05	3.36217e-05	0	0	0	2.24145e-05
Gluteraldehyde	0.703576	0.242939	0.00476735	0.0184707	0.00292789	0.00752109	0.00850068	0.00559456	0.00137143	0.00203537	6.53061e-05	0.00191565	5.44218e-05	0.00017415	1.08844e-05	0	0	3.26531e-05	0	0	0	0	0	0	0	4.35374e-05	0	0	0	0	0	0	0	0	0
Iodophore	0.798304	0.135153	0.0300772	0.0140176	0.00538658	0.0026056	0.0040462	0.00590019	0.000275593	0.00217969	0.000212958	0.000638874	0.000125269	2.50539e-05	2.50539e-05	0.000438443	0.000476023	3.75808e-05	5.01077e-05	2.50539e-05	0	0	0	0	0	0	0	0	0	0	0	0	0	0	0
Iodophore	0.879506	0.050286	0.0352468	0.00558144	0.0113535	0.00154628	0.00139801	0.0123703	0.000423639	0.00043423	7.41368e-05	0.000593095	0	0.000190638	0	0.000180047	1.0591e-05	0.000487185	0	9.53188e-05	2.1182e-05	3.17729e-05	0	0	0	0	5.29549e-05	7.41368e-05	0	0	0	4.23639e-05	0	0	0
Iodophore	0.81428	0.113057	0.0334338	0.0130335	0.00731332	0.0033359	0.00157172	0.0103605	3.2076e-05	0.00205286	0.000288684	0.000555983	0	0.000149688	0	0	0.000256608	0.000235224	0	0	0	4.27679e-05	0	0	0	0	0	0	0	0	0	0	0	0	0
Hydrogen peroxide	0.766018	0.152659	0.0105754	0.0359469	0.0109099	0.00922165	0.00528772	0.00417284	0.00340835	0.000111488	0	0.00030261	6.37075e-05	0.000955612	0.000366318	0	0	0	0	0	0	0	0	0	0	0	0	0	0	0	0	0	0	0	0
Hydrogen peroxide	0.692424	0.205673	0.00608148	0.0645967	0.00422552	0.0124314	0.00738882	0.00409712	0.000396872	0.000338508	0	0.00130734	0	0.000245127	0.000501926	0	0	9.33816e-05	0	4.66908e-05	0	0.000151745	0	0	0	0	0	0	0	0	0	0	0	0	0
Hydrogen peroxide	0.62775	0.248846	0.01055	0.0791006	0.00331012	0.00966948	0.00792473	0.00361994	0.00388084	0.000130448	0	0.000896832	0.000358733	0.0035058	9.78362e-05	0.000211978	4.89181e-05	0	0	0	0	3.26121e-05	0	0	0	4.89181e-05	0	0	0	1.6306e-05	0	0	0	0	0
Control	0.452448	0.510467	0.00113675	0.0213844	0.000956669	0.00318514	0.00302757	0.00363534	0.00121553	0.000292628	0	0.00111424	6.75295e-05	0.000832864	0	0	0	0.000101294	0	4.50197e-05	0	5.62746e-05	0	0	0	0	0	0	3.37648e-05	0	0	0	0	0	0
Control	0.391398	0.575834	0.00157142	0.0182875	0.000864806	0.00171906	0.0033643	0.00310064	0.000991362	0.000200382	0	0.000928084	0.000189835	0.00130775	0.000126557	5.2732e-05	2.10928e-05	0	3.16392e-05	0	0	0	0	0	0	0	0	0	0	0	0	0	0	1.05464e-05	0
Control	0.643111	0.328017	0.00176998	0.0187085	0.000513865	0.00302609	0.00135127	0.000666121	9.51602e-05	0.00028548	0.000818377	0.000780313	0.000570961	0.000133224	1.9032e-05	3.80641e-05	0	1.9032e-05	0	0	0	0	0	0	0	0	0	0	0	0	0	0	7.61281e-05	0	0
Average	0.677427	0.237831	0.019416	0.0357571	0.0059247	0.00591317	0.00540018	0.00574375	0.00151409	0.00108251	0.000852089	0.00114394	0.000407801	0.000749397	0.000125411	0.00012715	7.4307e-05	0.000200605	5.43931e-05	4.28899e-05	9.79607e-05	2.62644e-05	8.40543e-06	1.40091e-05	4.66969e-06	1.61101e-05	9.08259e-06	1.27156e-05	2.81373e-06	5.09458e-06	2.80181e-06	3.53033e-06	6.34401e-06	8.78867e-07	1.86787e-06

## Sheet: Class level
	Unassigned Proteobacteria	c__Cyanobacteriia	c__Alphaproteobacteria	c__Gammaproteobacteria	c__Bacilli	c__Bacteroidia	c__Acidobacteriae	c__Polyangia	c__Bdellovibrionia	c__Acidimicrobiia	c__OM190	c__Actinobacteria	c__Myxococcia	Unassigned Desulfobacterota	c__Fusobacteriia	c__Clostridia	c__Desulfuromonadia	Unassigned Bacteria	c__Spirochaetia	c__Thermoanaerobaculia	c__Verrucomicrobiae	c__Negativicutes	c__Leptospirae	c__NB1-j	c__Blastocatellia	c__Gracilibacteria	c__Coriobacteriia	c__Planctomycetes	Unassigned Myxococcota	Unassigned Actinobacteriota	c__Oligoflexia	c__Campylobacteria	c__Ktedonobacteria	c__Chloroflexia	c__Saccharimonadia	c__WPS-2	c__Phycisphaerae	c__Subgroup_5	c__Gemmatimonadetes	c__RCP2-54	c__Rubrobacteria	c__Chlamydiae	c__Thermoleophilia	c__Deinococci	c__Dehalococcoidia	c__OLB14	c__Latescibacterota	c__Vicinamibacteria	c__Desulfovibrionia
Gluteraldehyde	0.088	0.178644	0.485497	0.0544553	0.00936956	0.069206	0.00225798	0.00878924	0.0143287	0.00348193	0.00393564	0.000949618	0.00220522	0.00250066	0.000696386	0.00097072	0.000960169	0.0032709	0.000284885	5.27565e-05	0.000284885	0.000137167	7.38591e-05	2.11026e-05	1.05513e-05	0	0	0.000137167	4.22052e-05	0.000116064	0.000538117	0	0	0	1.05513e-05	0.000189924	1.05513e-05	0	0	0	0	0	0	0	0	0	0	0	0
Gluteraldehyde	0.0869794	0.112397	0.426503	0.150312	0.0438988	0.0707513	0.0198817	0.00410185	0.00601829	0.00271215	0.00155781	0.0063433	0.00143453	0.000829336	0.00806922	0.0321984	0.000414668	0.00142332	0.00310441	0.000134487	0.00117676	0.0112072	0	0.000336217	1.12072e-05	6.72435e-05	0.00122159	0.000224145	0.00012328	0.000112072	5.60362e-05	7.84507e-05	0.000885372	0	0.00052674	0.000381046	0.000212938	0.000358632	0.000224145	0.00115435	0	1.12072e-05	0.000470704	0	0.000246559	0	0.000100865	0.000403461	0.000224145
Gluteraldehyde	0.188996	0.242939	0.483363	0.0312163	0.00444082	0.0184707	0.00269932	0.00608435	0.00844626	0.00478912	0.0012517	0.000783673	0.00134966	0.00186122	6.53061e-05	0.000326531	0.00017415	0.00191565	5.44218e-05	2.17687e-05	0.00017415	0	0	1.08844e-05	0.000206803	0	0	1.08844e-05	8.70748e-05	2.17687e-05	5.44218e-05	0	0	3.26531e-05	0	0	0.000108844	0	0	0	0	0	0	0	0	0	0	0	0
Iodophore	0.408779	0.135153	0.341522	0.0480032	0.0295009	0.0140176	0.00498572	0.00255549	0.0040462	0.00110237	0.000100215	0.00459738	5.01077e-05	0.000739089	0.000212958	0.000538658	0.0014406	0.000638874	0.000125269	6.26347e-05	2.50539e-05	3.75808e-05	0	2.50539e-05	0.000313173	0.000400862	0	7.51616e-05	0	1.25269e-05	0	0.000476023	0	3.75808e-05	3.75808e-05	5.01077e-05	0.000100215	0	0	0	0	0	0.000125269	0	0	0	0	0	0
Iodophore	0.46971	0.0502648	0.368937	0.04086	0.0340924	0.00558144	0.0107816	0.00127092	0.00139801	0.00183224	0.00032832	0.00969074	0.000264774	0.000116501	7.41368e-05	0.000963779	0.000317729	0.000593095	0	3.17729e-05	0.000169456	0.000190638	0	0	0.000349502	1.0591e-05	0.00032832	7.41368e-05	1.0591e-05	0	0	1.0591e-05	0	0.000254183	0.000169456	0	2.1182e-05	2.1182e-05	8.47278e-05	2.1182e-05	0.000158865	2.1182e-05	0.000307138	3.17729e-05	0	0	0	0.000169456	0
Iodophore	0.431197	0.113057	0.31659	0.0664935	0.0326533	0.0130335	0.00730263	0.00255538	0.00157172	0.000759131	3.2076e-05	0.0096014	0.000780515	0.000962279	0.000288684	0.000780515	0.00109058	0.000555983	0	1.0692e-05	0.000149688	0	0	0	0	0	0	0	0	0	0	0.000256608	0	0.000235224	0	0	0	0	0	0	0	0	0	4.27679e-05	0	0	0	0	0
Hydrogen peroxide	0.164652	0.152659	0.360935	0.240432	0.0103525	0.0359469	0.00974724	0.00735821	0.00528772	0.0034402	0.00324908	0.000716709	0.00138564	0	0	0.000222976	0.000111488	0.00030261	0	0.0010671	0.000955612	0	6.37075e-05	0.000366318	0	0	0	6.37075e-05	0.000477806	1.59269e-05	0	0	0	0	0	0	9.55612e-05	0	0	0	0	0	0	0	0	0	0	9.55612e-05	0
Hydrogen peroxide	0.123194	0.205673	0.361889	0.207342	0.00585969	0.0645967	0.00356017	0.00967667	0.00738882	0.00273141	5.83635e-05	0.000817089	0.00248628	0.000116727	0	0.000221781	0.000221781	0.00130734	0	0.000665344	0.000140072	0	0	0.000501926	0	0	0	0.000245127	0.000268472	0.000326836	0	0	0	0	0	0	9.33816e-05	0	4.66908e-05	0	0.000221781	0.000105054	0	0.000151745	0	9.33816e-05	0	0	0
Hydrogen peroxide	0.0984395	0.248846	0.342247	0.187063	0.0103869	0.0791006	0.00171213	0.00781059	0.00792473	0.00304923	0.00283725	0.000309815	0.00171213	4.89181e-05	0	0.00016306	8.15302e-05	0.000896832	0	0.00140232	0.0035058	0	0.000358733	9.78362e-05	0.000130448	0.000211978	0	0.000652241	0.000146754	0.000195672	0	4.89181e-05	0	0	0	0	0.000391345	0	0	0	4.89181e-05	0	1.6306e-05	3.26121e-05	0	0	0	6.52241e-05	0
Control	0.051964	0.510467	0.369128	0.0313562	0.00113675	0.0213056	0.000787845	0.00287001	0.00301632	0.0029713	0.000922904	0.000664041	0.000292628	0.000180079	0	0	0.000112549	0.00111424	0	0.000168824	0.000832864	0	6.75295e-05	0	0	0	0	0.000281373	2.25098e-05	0	1.12549e-05	0	0	0.000101294	0	0	1.12549e-05	0	0	0	0	0	0	5.62746e-05	0	0	0	0	0
Control	0.0578049	0.575834	0.305878	0.027716	0.00150814	0.0182875	0.000748795	0.00148704	0.0033643	0.00269988	0.000748795	0.000400764	0.000232021	9.49177e-05	0	6.32785e-05	0.000105464	0.000928084	0	0.000116011	0.00130775	0	0.000189835	0.000126557	0	5.2732e-05	0	0.000189835	0	0	0	2.10928e-05	0	0	0	3.16392e-05	5.2732e-05	0	0	0	0	0	0	0	0	0	0	0	0
Control	0.0472756	0.328017	0.561845	0.0339912	0.00108483	0.0186324	0.000247416	0.00262642	0.00135127	0.000342577	3.80641e-05	0.000323545	0.000399673	0.000209352	0.000818377	0.000361609	5.70961e-05	0.000780313	0.000513865	0.000266448	0.000114192	0.000323545	5.70961e-05	1.9032e-05	0	0	0	0	0	0	0	0	0	0	3.80641e-05	0	5.70961e-05	0	0	0	0	1.9032e-05	0	0	1.9032e-05	0	0	0	1.9032e-05
Average	0.184749	0.237829	0.393694	0.09327	0.015357	0.0357442	0.00539271	0.00476551	0.00534519	0.00249263	0.00125502	0.00293317	0.00104943	0.000638257	0.000852089	0.00306761	0.000423984	0.00114394	0.000340237	0.000333346	0.000736357	0.000991348	6.75634e-05	0.000125411	8.51404e-05	6.19506e-05	0.000129159	0.000162815	9.82244e-05	6.67389e-05	5.49858e-05	7.4307e-05	7.3781e-05	5.50779e-05	6.51994e-05	5.43931e-05	9.62584e-05	3.16511e-05	2.96303e-05	9.79607e-05	3.5797e-05	1.30396e-05	7.66182e-05	2.62644e-05	2.21326e-05	7.7818e-06	8.40543e-06	6.11418e-05	2.02647e-05
[truncated: 26 more columns]

## Sheet: Order level
	o__Cyanobacteriales	o__Rhizobiales	o__Rhodobacterales	o__Caulobacterales	o__Chloroplast	o__Vibrionales	o__Rickettsiales	o__Sphingomonadales	o__Acetobacterales	o__Phormidesmiales	o__Bacillales	o__Burkholderiales	o__Chitinophagales	o__Enterobacterales	o__Acidobacteriales	o__Flavobacteriales	o__Cellvibrionales	o__Nannocystales	o__Alteromonadales	o__Bdellovibrionales	o__Oceanospirillales	o__Microtrichales	o__Lactobacillales	o__Parvibaculales	o__OM190	o__Cytophagales	o__NRL2	o__Propionibacteriales	o__Myxococcales	o__Rhodospirillales	o__Micavibrionales	Unassigned Desulfobacterota	o__Staphylococcales	o__Bacteriovoracales	o__Fusobacteriales	o__Peptostreptococcales-Tissierellales	o__Bradymonadales	Unassigned Alphaproteobacteria	o__Sneathiellales	o__Aeromonadales	o__OM182_clade	o__Nitrosococcales	o__Azospirillales	o__Bacteroidales	Unassigned Bacteria	o__Arenicellales	o__Spirochaetales	o__Thermoanaerobaculales	o__Opitutales
Gluteraldehyde	0.132461	0.0554049	0.333622	0.0395357	0.0394408	0.00801899	0.00787127	0.0345239	0.00300712	0.00674228	0.00801899	0.0116697	0.0393036	0.000422052	0.00225798	0.0248378	0.013875	0.00856766	0.00766025	0.0136217	0.00820892	0.00348193	0.000464257	0.00260617	0.00393564	0.00282775	0.00152994	0.000200475	0.00220522	0.00113954	0.00256397	0.00250066	0.00088631	0.000706937	0.000696386	0.00040095	0.000960169	0.00124505	0.000147718	0	0.00141387	0.000812451	0.00104458	0.00156159	0.0032709	0.000274334	0.000284885	5.27565e-05	2.11026e-05
Gluteraldehyde	0.0879769	0.147958	0.211481	0.0303828	0.0224929	0.00412427	0.00226386	0.0219438	0.00211817	0.00192765	0.00487515	0.0172255	0.00869682	0.106973	0.0095934	0.00981755	0.0054131	0.00335097	0.00471825	0.00553638	0.00406823	0.00180437	0.0312122	0.0012328	0.00155781	0.00100865	0.000537948	0.00134487	0.00143453	0.000818129	0.000829336	0.000829336	0.00693728	0.000481912	0.00806922	0.0116107	0.00012328	0.00118797	0.00032501	8.9658e-05	0.000212938	0.00032501	4.4829e-05	0.0508136	0.00142332	4.4829e-05	0.00310441	0.000134487	3.36217e-05
Gluteraldehyde	0.225905	0.0993959	0.301714	0.0378014	0.0149116	0.00463673	0.00476735	0.0291483	0.00415782	0.00212245	0.00383129	0.00607347	0.012615	0.000293878	0.00269932	0.00385306	0.00663946	0.00607347	0.00387483	0.00815238	0.0056381	0.0045932	3.26531e-05	0.00256871	0.0012517	0.00146939	0.00116463	2.17687e-05	0.00134966	0.000816327	0.000587755	0.00186122	0.000576871	0.000293878	6.53061e-05	0.000217687	0.00017415	0.000402721	0.00050068	0	0.00121905	0.00133878	0	0.000163265	0.00191565	0	5.44218e-05	2.17687e-05	8.70748e-05
Iodophore	0.108696	0.125319	0.170742	0.00815503	0.0251416	0.0282858	0.00199178	0.00908203	0.022085	0.00131533	0.0243022	0.00542416	0.00660169	0.00216716	0.00498572	0.00507341	0.00154081	0.00234254	0.00172872	0.00382071	0.0056747	0.00110237	0.00175377	0.00108984	0.000100215	0.000751616	0.000588766	0.00201684	5.01077e-05	0.000200431	0.00108984	0.000739089	0.00296888	0.000225485	0.000212958	0.000200431	0.00142807	0.000187904	0.000150323	1.25269e-05	3.75808e-05	0	0	0.000952047	0.000638874	5.01077e-05	0.000125269	6.26347e-05	0
Iodophore	0.0415484	0.235776	0.0840606	0.00380216	0.00819742	0.00462826	0.00148274	0.00365389	0.0383499	0.000518958	0.0130481	0.00572972	0.00287015	0.0224952	0.0106227	0.00168397	0.00086846	0.000932006	0.00064605	0.00139801	0.00153569	0.00183224	0.0179199	0.000423639	0.00032832	0.000233001	4.23639e-05	0.00333616	0.000264774	3.17729e-05	0.000497776	0.000116501	0.00288075	0	7.41368e-05	0.000275365	0.000307138	0.000233001	9.53188e-05	0	6.35459e-05	7.41368e-05	0	0.000635459	0.000593095	2.1182e-05	0	3.17729e-05	0
Iodophore	0.0920473	0.11589	0.168067	0.0103819	0.0191066	0.0351125	0.0014648	0.00396673	0.013921	0.00190317	0.0249872	0.00850013	0.00634035	0.00776238	0.00730263	0.0057416	0.00427679	0.00100505	0.00245916	0.0014648	0.00554914	0.000759131	0.00449063	0.000171072	3.2076e-05	0.000609443	0	0.00365666	0.000780515	0.00102643	0.00136857	0.000962279	0.00317552	0.00010692	0.000288684	0.000352836	0.00109058	0.000277992	0	0	8.55359e-05	0.000342144	0	0	0.000555983	0	0	1.0692e-05	0
Hydrogen peroxide	0.111791	0.150764	0.131779	0.0333509	0.0333509	0.17631	0.00457101	0.0205457	0.00941278	0.00751748	0.00885534	0.00541513	0.0159906	0.0032013	0.00974724	0.019383	0.0124867	0.0072308	0.0204979	0.00285091	0.0146686	0.0034402	0.000700782	0.00243681	0.00324908	0.00050966	0.00132193	0.000318537	0.00138564	0.00301018	0.00253237	0	9.55612e-05	0.00243681	0	3.18537e-05	0.000111488	0.000477806	0.000318537	6.37075e-05	0.00218198	1.59269e-05	7.96343e-05	0	0.00030261	0.00186344	0	0.0010671	0.00081227
Hydrogen peroxide	0.15464	0.0570912	0.205603	0.0469709	0.042512	0.136244	0.00894129	0.0277227	0.00319832	0.00852107	0.00560289	0.00519435	0.0337925	0.00017509	0.00356017	0.0279678	0.0138088	0.00946656	0.0219914	0.0052177	0.0220497	0.00273141	0.0001284	0.00330337	5.83635e-05	0.00247461	0.0018793	0.000163418	0.00248628	0.00190265	0.00143574	0.000116727	0	0.00217112	0	0.000221781	0.000221781	0.00157581	0.00126065	0.00177425	0.00164585	0.000105054	0	5.83635e-05	0.00130734	0.00109723	0	0.000665344	8.17089e-05
Hydrogen peroxide	0.179513	0.0363135	0.209516	0.0489833	0.0576744	0.109984	0.00851175	0.0239209	0.00130448	0.0116588	0.0097347	0.00662025	0.0466353	0.000342427	0.00171213	0.0283073	0.0141047	0.0075823	0.0221273	0.00565819	0.0250787	0.00304923	0.000195672	0.00358733	0.00283725	0.00391345	0.00164691	0.000195672	0.00171213	0.0016306	0.00231546	4.89181e-05	0.000146754	0.00226654	0	0.00016306	8.15302e-05	0.00198934	0.00154907	0.0029677	0.00282094	0.00024459	0	1.6306e-05	0.000896832	0.000407651	0	0.00140232	0.00251113
Control	0.356927	0.0207766	0.234057	0.0301745	0.12215	0.00133934	0.0306472	0.0440405	0.000844119	0.03139	0.00101294	0.00647158	0.00865504	0.000371412	0.000787845	0.00698931	0.00902645	0.00287001	0.00341024	0.00280248	0.00844119	0.00294879	0.000123804	0.00363534	0.000922904	0.00560495	0.00104671	0	0.000292628	0.00190208	0.000427687	0.000180079	0	0.000213844	0	0	0.000112549	0.00108047	0.000225098	0	0.00068655	0.000405177	0	0	0.00111424	0.000146314	0	0.000168824	0.000247608
Control	0.45976	0.026693	0.174301	0.0238349	0.0886004	0.00245731	0.0352356	0.036364	0.00128666	0.0274734	0.0014554	0.00770943	0.00922811	0.00067497	0.000748795	0.0045666	0.00816292	0.00148704	0.00227802	0.00318502	0.00321665	0.00269988	1.05464e-05	0.00318502	0.000748795	0.00442949	0.000917538	9.49177e-05	0.000232021	0.0023413	0.00097027	9.49177e-05	1.05464e-05	0.000179289	0	4.21856e-05	0.000105464	0.000590599	2.10928e-05	0	0.00123393	0.000506228	0	0	0.000928084	5.2732e-05	0	0.000116011	0.000358578
Control	0.2505	0.0327161	0.381744	0.0409189	0.0572293	0.00127515	0.0322022	0.0582951	0.000609025	0.0202881	0.00028548	0.00801249	0.00690863	0.000380641	0.000247416	0.00355899	0.0124279	0.00262642	0.00215062	0.00108483	0.00624251	0.000342577	0.000513865	0.00496736	3.80641e-05	0.00357802	0.00131321	0	0.000399673	0.00260739	0.000114192	0.000209352	0.000209352	0.000266448	0.000818377	0.000266448	5.70961e-05	0.000951602	0.000114192	0	0.00106579	0.000304512	0.00506252	0.00420608	0.000780313	0.000152256	0.000513865	0.000266448	5.70961e-05
[truncated: 148 more columns]

## Sheet: Family level
	Unassigned Proteobacteria	f__Cyanobacteriaceae	f__Rhizobiaceae	f__Rhodobacteraceae	f__Hyphomonadaceae	f__Chloroplast	f__Vibrionaceae	f__AB1	f__Sphingomonadaceae	f__Acetobacteraceae	f__Phormidesmiaceae	f__Bacillaceae	f__Beijerinckiaceae	f__Methylophilaceae	f__Saprospiraceae	f__Morganellaceae	f__Acidobacteriaceae_(Subgroup_1)	f__Stappiaceae	f__Flavobacteriaceae	f__Halieaceae	f__Nannocystaceae	f__Shewanellaceae	f__Bdellovibrionaceae	f__Alcanivoracaceae1	f__Saccharospirillaceae	f__Ilumatobacteraceae	f__Lactobacillaceae	f__uncultured	f__uncultured	f__OM190	f__Pectobacteriaceae	f__Methyloligellaceae	f__Cyclobacteriaceae	f__NRL2	f__Propionibacteriaceae	Unassigned Enterobacterales	f__Alteromonadaceae	Unassigned Myxococcales	f__Crocinitomicaceae	f__Terasakiellaceae	f__Oleiphilaceae	f__Micavibrionaceae	f__Hyphomicrobiaceae	f__Amoebophilaceae	Unassigned Desulfobacterota	f__Staphylococcaceae	f__Bacteriovoracaceae	f__Leptotrichiaceae	f__Peptostreptococcaceae
Gluteraldehyde	0.15656	0.132377	0.0336481	0.333622	0.0395252	0.0394408	0.00801899	0.00780797	0.0345239	0.00300712	0.00674228	0.00788183	6.33078e-05	0.0105724	0.0366025	0	0.00225798	0.0185597	0.0240148	0.0137484	0.00856766	0.000833553	0.0136217	0.00355579	0.00107623	0.00329201	0.000211026	0.00239515	0.00225798	0.00393564	3.16539e-05	0.00208916	0.00117119	0.00152994	0.000168821	0.000390398	0.00533896	0.00190979	0.000274334	0.00112899	0.0032709	0.00256397	0.000622527	0.00155104	0.00250066	0.000780797	0.000706937	9.49618e-05	0.000168821
Gluteraldehyde	0.0869794	0.087932	0.0438876	0.211481	0.028713	0.0224929	0.00412427	0.00209575	0.0219438	0.00211817	0.00192765	0.0040234	0.0828776	0.00329493	0.00797956	0.104687	0.0033958	0.010759	0.00950374	0.00531223	0.00335097	0.000112072	0.00553638	0.00238714	0.00065002	0.00171471	0.0105572	0.00113193	0.000336217	0.00155781	0.00164746	0.00246559	0.000784507	0.000537948	0.00130004	0.000638813	0.00252163	0.00127763	0.000313803	0.000706056	0.0007733	0.000829336	0.00103107	0.000224145	0.000829336	0.000829336	0.000481912	0.00654503	0.00769938
Gluteraldehyde	0.188996	0.225763	0.0779973	0.301714	0.0378014	0.0149116	0.00463673	0.00472381	0.0291483	0.00415782	0.00212245	0.00339592	0	0.00545306	0.0124299	1.08844e-05	0.00269932	0.0185905	0.00361361	0.00648707	0.00607347	6.53061e-05	0.00815238	0.00240544	0.00042449	0.00446259	1.08844e-05	0.00244898	0.000185034	0.0012517	0.000141497	0.00120816	0.00103401	0.00116463	2.17687e-05	0.000141497	0.0028517	0.000903401	0	0.000816327	0.00269932	0.000587755	0.00119728	0.000326531	0.00186122	0.000576871	0.000293878	4.35374e-05	0
Iodophore	0.408779	0.108696	0.115436	0.170742	0.00779175	0.0251416	0.0282858	0.00199178	0.00908203	0.022085	0.00131533	0.0239891	0.000137796	0.00383324	0.00660169	2.50539e-05	0.00498572	0.00547427	0.00440948	0.000864358	0.00234254	3.75808e-05	0.00382071	0.000901939	0.00244275	0.000526131	0.00102721	0.000864358	0	0.000100215	0.00156587	0.00172872	0.000576239	0.000588766	0.00201684	0.000576239	0.000526131	5.01077e-05	0.000288119	0.000200431	0.000400862	0.000701508	0.000112742	0.000175377	0.000739089	0.00296888	0.000225485	0	3.75808e-05
Iodophore	0.46971	0.0415484	0.228479	0.0840606	0.00329379	0.00819742	0.00462826	0.00112264	0.00365389	0.0383499	0.000518958	0.0127198	0.000423639	0.00114383	0.0028172	5.29549e-05	0.0106227	0.00495658	0.00126033	0.000751959	0.000932006	3.17729e-05	0.00139801	0.000275365	0.000381275	0.0011756	0.0169879	0.000307138	5.29549e-05	0.00032832	0.0136306	0.000423639	0.000190638	4.23639e-05	0.00306079	0.0088011	0.000444821	0.00021182	0.000137683	0	0.000180047	0.000275365	7.41368e-05	1.0591e-05	0.000116501	0.00272188	0	0	3.17729e-05
Iodophore	0.431197	0.0920473	0.106524	0.168067	0.0100719	0.0191066	0.0351125	0.0014648	0.00396673	0.013921	0.00190317	0.0249872	0.000149688	0.00676803	0.00634035	0	0.00730263	0.00768754	0.00427679	0.00271576	0.00100505	0.000288684	0.0014648	0.000352836	0.00125096	0.000438371	0.00379565	0.000171072	0	3.2076e-05	0.00442648	0.000844667	0.000609443	0	0.00365666	0.0033359	0.00127235	0.000769823	0.00104781	0.00102643	3.2076e-05	0.00103712	0	0	0.000962279	0.00317552	0.00010692	0	0
Hydrogen peroxide	0.164652	0.111791	0.14331	0.131779	0.0333509	0.0333509	0.17631	0.00457101	0.0205457	0.00941278	0.00751748	0.00885534	0	0.00461879	0.0120248	0	0.00974724	0.00603628	0.0183796	0.0113559	0.0072308	0.0111488	0.00285091	0.00312167	0.00504882	0.00316945	0.000700782	0.00235718	0.00396579	0.00324908	0.00250052	0.000971539	0.000493733	0.00132193	0	0.000700782	0.00565404	0.00136971	0.000605221	0.00301018	0.00081227	0.00253237	0.000111488	1.59269e-05	0	9.55612e-05	0.00243681	0	0
Hydrogen peroxide	0.123194	0.154336	0.0491654	0.205603	0.0469709	0.042512	0.136244	0.00789074	0.0277227	0.00319832	0.00852107	0.00560289	2.33454e-05	0.00484417	0.0247461	5.83635e-05	0.00356017	0.00538111	0.0249212	0.0119645	0.00946656	0.0102136	0.0052177	0.00566126	0.0107506	0.00199603	0.0001284	0.00308159	0.00904634	5.83635e-05	5.83635e-05	0.00060698	0.00130734	0.0018793	0.000163418	5.83635e-05	0.00426053	0.00210109	0.00261468	0.00142407	0.00100385	0.00143574	0.000980507	0.000968834	0.000116727	0	0.00217112	0	0
Hydrogen peroxide	0.0984395	0.178633	0.0282094	0.209516	0.0488366	0.0576744	0.109984	0.00781059	0.0239209	0.00130448	0.0116588	0.0097347	0.000423957	0.00616368	0.0334763	4.89181e-05	0.00171213	0.00546252	0.024296	0.0124415	0.0075823	0.0116751	0.00565819	0.00797365	0.0131916	0.00136971	0	0.002984	0.013159	0.00283725	6.52241e-05	0.000228284	0.00309815	0.00164691	0.000195672	0.000228284	0.00477767	0.00112512	0.00363625	0.00110881	0.00078269	0.00231546	0.00148385	0.000701159	4.89181e-05	8.15302e-05	0.00226654	0	3.26121e-05
Control	0.051964	0.356669	0.0137873	0.234057	0.0301294	0.12215	0.00133934	0.0306359	0.0440405	0.000844119	0.03139	0.00101294	0.000416432	0.00621272	0.00818233	0	0.000787845	0.00279122	0.00580754	0.00890264	0.00287001	1.12549e-05	0.00280248	0.00207091	0.0046933	0.00283624	0.000101294	0.00344401	0.000472707	0.000922904	0.000360158	0.00314012	0.00444569	0.00104671	0	1.12549e-05	0.00195836	0.000225098	0.00070906	0.00190208	0.000630276	0.000427687	0.000461452	0.00105796	0.000180079	0	0.000213844	0	0
Control	0.0578049	0.459729	0.0194792	0.174301	0.0235396	0.0886004	0.00245731	0.0351512	0.036364	0.00128666	0.0274734	0.0014554	0.000421856	0.00759341	0.00880625	0	0.000748795	0.00502009	0.00403927	0.00804691	0.00148704	0	0.00318502	0.00191945	0.000348032	0.00258387	1.05464e-05	0.00286862	0.000421856	0.000748795	0.000664424	0.00111792	0.0032272	0.000917538	9.49177e-05	1.05464e-05	0.00195109	0.000179289	0.000348032	0.0023413	0.000200382	0.00097027	0.000590599	0.00111792	9.49177e-05	1.05464e-05	0.000179289	0	1.05464e-05
Control	0.0472756	0.250481	0.0232381	0.381744	0.0408998	0.0572293	0.00127515	0.0318977	0.0582951	0.000609025	0.0202881	0.00028548	0.000532897	0.00593799	0.00597606	0	0.000247416	0.00511962	0.00346383	0.0120473	0.00262642	1.9032e-05	0.00108483	0.0019032	0.0028548	0.000323545	0.000247416	0.00451059	0.000152256	3.80641e-05	0.000266448	0.00289287	0.00241707	0.00131321	0	0.000114192	0.00152256	0.000323545	5.70961e-05	0.00258836	0.000209352	0.000114192	0.000799345	0.000913537	0.000209352	0.000209352	0.000266448	0.000114192	1.9032e-05
[truncated: 325 more columns]

## Sheet: Genus level
	Unassigned Proteobacteria	Symphothece_PCC-7002	Unassigned Rhizobiaceae	Unassigned Rhodobacteraceae	uncultured	Unassigned Vibrionaceae	AB1	Erythrobacter	Acidisoma	Acrophormium_PCC-7375	Bacillus	Roseicyclus	Methylobacterium-Methylorubrum	Unassigned Methylophilaceae	Unassigned Saprospiraceae	Proteus	Edaphobacter	Unassigned Stappiaceae	Lewinella	Kordia	Unassigned Halieaceae	Uncultured Nannocystaceae	Shewanella	OM27_clade	Alcanivorax	Thalassolituus	Ilumatobacter	Photobacterium	Lactobacillus	Vibrio	uncultured	Shimia	uncultured	Labrenzia	Unassigned Hyphomonadaceae	OM190	Dickeya	Gilvibacter	uncultured	Ekhidna	NRL2	Cutibacterium	Methylotenera	Phormidium_MBIC10003	Unassigned Enterobacterales	Unassigned Alteromonadaceae	Unassigned Myxococcales	Crocinitomix	Cyanobacterium_CLg1
Gluteraldehyde	0.15656	0.132145	0.0315484	0.315347	0.0358744	0.00383012	0.00780797	0.0291427	0.00291216	0.00640464	0.00715379	0.0143814	6.33078e-05	0.0104141	0.0219889	0	0.00223688	0.0167555	0.0126721	0.0189396	0.0133052	0.00825112	0.000833553	0.0114482	0.00355579	0.00100237	0.00329201	0.000538117	0.000211026	0.00365075	0.00239515	0.00140332	0.00225798	0.00167766	0.00141387	0.00393564	3.16539e-05	0.000443155	0.00208916	0.00040095	0.00152994	0.000168821	0.00015827	0.000337642	0.000390398	0.00415721	0.00190979	0.000274334	0.000232129
Gluteraldehyde	0.0869794	0.0878984	0.0424979	0.197427	0.0262698	0.00156901	0.00209575	0.0180212	0.00166988	0.00192765	0.00365356	0.0106021	0.0819474	0.0032501	0.00505447	0.104564	0.00202851	0.00967185	0.00239835	0.00704936	0.00503205	0.00305958	0.000112072	0.00512171	0.00238714	0.00065002	0.00171471	0.000358632	0.0105572	0.00219662	0.00113193	0.00171471	0.000336217	0.00106469	0.00110952	0.00155781	0.00164746	0.000134487	0.00161384	0.000224145	0.000537948	0.00130004	4.4829e-05	0	0.000638813	0.00177074	0.00127763	0.000257767	3.36217e-05
Gluteraldehyde	0.188996	0.225763	0.0774748	0.284767	0.0343401	0.00212245	0.00472381	0.026634	0.00408163	0.00205714	0.0032	0.0120707	0	0.00521361	0.00847891	0	0.00269932	0.0168816	0.0037551	0.00301497	0.00597551	0.00598639	6.53061e-05	0.00753197	0.00240544	0.000326531	0.00442993	0.000119728	1.08844e-05	0.00239456	0.00244898	0.0030585	0.000185034	0.00161088	0.00206803	0.0012517	0.000141497	0	0.00120816	0.000326531	0.00116463	2.17687e-05	0.000239456	6.53061e-05	0.000141497	0.00178503	0.000903401	0	0
Iodophore	0.408779	0.106792	0.114546	0.159455	0.00489803	0.0133913	0.00199178	0.00800471	0.022085	0.00131533	0.0229744	0.00726562	1.25269e-05	0.00359523	0.000889412	2.50539e-05	0.00497319	0.000851831	0.00522373	0.000538658	0.000814251	0.00229243	3.75808e-05	0.00340733	0.000901939	0.00236759	0.00045097	0.000989628	0.00102721	0.0139049	0.000864358	0.00245528	0	0.00462244	0.00246781	0.000100215	0.00156587	0.00201684	0.00172872	0.000513604	0.000588766	0.00201684	0.000238012	0	0.000576239	0.000338227	5.01077e-05	0.000275593	0.00190409
Iodophore	0.46971	0.0410718	0.228034	0.0802584	0.00257361	0.00198051	0.00112264	0.00267952	0.0378521	0.000518958	0.0120419	0.00218174	0.000275365	0.000963779	0.00142978	5.29549e-05	0.010538	0.0021076	0.00132387	0.000773141	0.000709595	0.000921415	3.17729e-05	0.00135564	0.000275365	0.000381275	0.0010591	0.000254183	0.0169879	0.00239356	0.000307138	0.000497776	5.29549e-05	0.00275365	0.000656641	0.00032832	0.0136306	0.00010591	0.000423639	3.17729e-05	4.23639e-05	0.00306079	0.000180047	0	0.0088011	0.000158865	0.00021182	0.000137683	0.000476594
Iodophore	0.431197	0.0888611	0.106236	0.155804	0.00746301	0.0213305	0.0014648	0.00327175	0.0138568	0.00190317	0.0239607	0.00659695	0.000149688	0.00655419	0.000812591	0	0.00728124	0.00241639	0.00488624	3.2076e-05	0.00271576	0.000983663	0.000288684	0.0010692	0.000352836	0.00102643	0.000438371	0.00188179	0.00379565	0.0119002	0.000171072	0.00349628	0	0.00527115	0.00260884	3.2076e-05	0.00442648	0.00142203	0.000844667	0.000481139	0	0.0032076	0.00021384	0	0.0033359	0.00109058	0.000769823	0.00104781	0.00318621
Hydrogen peroxide	0.164652	0.111791	0.142322	0.11926	0.0315989	0.125615	0.00457101	0.0166595	0.00941278	0.00485769	0.00885534	0.00750155	0	0.00428433	0.00175196	0	0.00966761	0.00461879	0.0101136	0.00441174	0.0100658	0.0072308	0.0111488	0.00246866	0.00312167	0.00434803	0.00316945	0.0222817	0.000700782	0.0284135	0.00235718	0.00267571	0.00396579	0.00141749	4.77806e-05	0.00324908	0.00250052	0.00778824	0.000971539	9.55612e-05	0.00132193	0	0.000334464	0.00265979	0.000700782	0.00552662	0.00136971	0.000605221	0
Hydrogen peroxide	0.123194	0.154033	0.0485117	0.190125	0.0455235	0.0975137	0.00789074	0.0252831	0.00311661	0.00510097	0.00560289	0.0100268	2.33454e-05	0.00441228	0.00414381	5.83635e-05	0.00356017	0.0026497	0.0197619	0.00597642	0.0105638	0.00937318	0.0102136	0.00469242	0.00566126	0.0103303	0.00199603	0.0155947	0.0001284	0.0231353	0.00308159	0.00335006	0.00904634	0.0025213	0.000221781	5.83635e-05	5.83635e-05	0.00955994	0.00060698	0.000233454	0.0018793	0.000163418	0.00043189	0.0034201	5.83635e-05	0.00331505	0.00210109	0.00257967	0.00030349
Hydrogen peroxide	0.0984395	0.178176	0.0273126	0.195379	0.0465537	0.0777309	0.00781059	0.0211326	0.00122295	0.00533207	0.00955533	0.00981623	0.000423957	0.00587017	0.00451677	0	0.00169583	0.00317968	0.0268397	0.00533207	0.0113327	0.007566	0.0116751	0.00481028	0.00797365	0.0128328	0.00136971	0.010974	0	0.0212794	0.002984	0.0029677	0.013159	0.00207087	0.00101097	0.00283725	6.52241e-05	0.00900093	0.000228284	0.000456569	0.00164691	0.000195672	0.000293509	0.00632674	0.000228284	0.0043374	0.00112512	0.00360363	0.000456569
Control	0.051964	0.342487	0.0132921	0.216916	0.0272707	0.000450197	0.0306359	0.0416545	0.00068655	0.0304446	0.00101294	0.0112887	0.000393922	0.00253236	0.00335397	0	0.000787845	0.00208216	0.00459201	0.000438942	0.00888014	0.00279122	1.12549e-05	0.00275746	0.00207091	0.00463703	0.00283624	0	0.000101294	0.000889139	0.00344401	0.00259989	0.000472707	0.00070906	0.00178953	0.000922904	0.000360158	0.000765335	0.00314012	0.00416432	0.00104671	0	0.00368036	0.000945414	1.12549e-05	0.00183455	0.000225098	0.000630276	0.0141812
Control	0.0578049	0.458147	0.0189519	0.161708	0.0216623	0.00120229	0.0351512	0.0334532	0.00108628	0.0274207	0.0014554	0.0085215	0.000390217	0.00449277	0.00281589	0	0.000748795	0.00436621	0.00571615	0.000980816	0.00796254	0.00148704	0	0.00310064	0.00191945	0.000105464	0.00258387	3.16392e-05	1.05464e-05	0.00122338	0.00286862	0.00159251	0.000421856	0.000653877	0.000632785	0.000748795	0.000664424	0.000548413	0.00111792	0.00307955	0.000917538	9.49177e-05	0.00310064	5.2732e-05	1.05464e-05	0.00158196	0.000179289	0.000348032	0.00158196
Control	0.0472756	0.245075	0.021411	0.353691	0.0385779	0.000628057	0.0318977	0.0549074	0.000513865	0.0200407	0.00028548	0.0194698	0.000418705	0.00348286	0.00224578	0	0.000247416	0.00426317	0.00363512	0.000723217	0.0119521	0.00260739	1.9032e-05	0.00106579	0.0019032	0.00264545	0.000323545	1.9032e-05	0.000247416	0.000628057	0.00451059	0.002969	0.000152256	0.000856441	0.00140837	3.80641e-05	0.000266448	0.000456769	0.00289287	0.00230288	0.00131321	0	0.00245513	0.000247416	0.000114192	0.00137031	0.000323545	5.70961e-05	0.0054051
[truncated: 699 more columns]
