# Supplementary material for: Egg disinfection improves larval survival and shapes the microbial community in snubnose pompano (Trachinotus blochii)
Source: Sci Rep. 2026 Jan 19;16:5761. doi: 10.1038/s41598-026-35646-8 (PMC12894907; doi:10.1038/s41598-026-35646-8)
Supplement: Supplementary file 4 — Supplementary Material 4 [file 41598_2026_35646_MOESM4_ESM.xlsx]

## Sheet: Genes
Function	Description	Glutaraldehyde	Iodophor	H2O2	Control	Increased survival
K00001	E1.1.1.1, adh; alcohol dehydrogenase [EC:1.1.1.1]	29706.7	17643.9	16497.9	19545.2	24626
K00002	AKR1A1, adh; alcohol dehydrogenase (NADP+) [EC:1.1.1.2]	215.833	92	399.583	1345.58	780.708
K00003	E1.1.1.3; homoserine dehydrogenase [EC:1.1.1.3]	76841.4	72753.4	48249.4	70548.6	73695
K00004	BDH, butB; (R,R)-butanediol dehydrogenase / meso-butanediol dehydrogenase / diacetyl reductase [EC:1.1.1.4 1.1.1.- 1.1.1.303]	734.293	759.163	394.14	363.32	548.807
K00005	gldA; glycerol dehydrogenase [EC:1.1.1.6]	22266.5	9117.22	15212.3	37836.1	30051.3
K00006	GPD1; glycerol-3-phosphate dehydrogenase (NAD+) [EC:1.1.1.8]	0	0.666667	0	0	0
K00007	dalD; D-arabinitol 4-dehydrogenase [EC:1.1.1.11]	13497.2	39184.3	9014.44	4203.45	8850.31
K00008	SORD, gutB; L-iditol 2-dehydrogenase [EC:1.1.1.14]	16570.1	42910.6	10743.8	4956.81	10763.4
K00009	mtlD; mannitol-1-phosphate 5-dehydrogenase [EC:1.1.1.17]	1360.87	3287.56	8685.31	190.68	775.773
K00010	iolG; myo-inositol 2-dehydrogenase / D-chiro-inositol 1-dehydrogenase [EC:1.1.1.18 1.1.1.369]	55587.7	96034.1	32658.2	25119.3	40353.5
K00011	AKR1B; aldehyde reductase [EC:1.1.1.21]	210	0	0	0	105
K00012	UGDH, ugd; UDPglucose 6-dehydrogenase [EC:1.1.1.22]	96242.6	114640	70831.7	78494.2	87368.4
K00013	hisD; histidinol dehydrogenase [EC:1.1.1.23]	81264.2	74653.7	61041.3	71565.6	76414.9
K00014	aroE; shikimate dehydrogenase [EC:1.1.1.25]	107507	125846	75350.1	78870.3	93188.7
K00015	gyaR, GOR1; glyoxylate reductase [EC:1.1.1.26]	42182.6	19307	22090.4	27656.6	34919.6
K00016	LDH, ldh; L-lactate dehydrogenase [EC:1.1.1.27]	6847.95	6086.5	9071.47	1402.92	4125.44
K00018	hprA; glycerate dehydrogenase [EC:1.1.1.29]	7909.68	3861.08	12508.4	1740.7	4825.19
K00019	E1.1.1.30, bdh; 3-hydroxybutyrate dehydrogenase [EC:1.1.1.30]	69957.8	105152	42691.4	37912.1	53934.9
K00020	mmsB, HIBADH; 3-hydroxyisobutyrate dehydrogenase [EC:1.1.1.31]	221531	210692	142928	174353	197942
K00021	HMGCR; hydroxymethylglutaryl-CoA reductase (NADPH) [EC:1.1.1.34]	2442.63	2259.25	8786.69	1120.6	1781.62
K00023	phbB; acetoacetyl-CoA reductase [EC:1.1.1.36]	64694.3	95788.6	45996.2	36565.7	50630
K00024	mdh; malate dehydrogenase [EC:1.1.1.37]	81569.5	74590.5	61214.2	73888.5	77729
K00025	MDH1; malate dehydrogenase [EC:1.1.1.37]	18	0	1.33333	0.333333	9.16667
K00027	ME2, sfcA, maeA; malate dehydrogenase (oxaloacetate-decarboxylating) [EC:1.1.1.38]	24142.3	15265.4	26882.7	38550.8	31346.5
K00029	E1.1.1.40, maeB; malate dehydrogenase (oxaloacetate-decarboxylating)(NADP+) [EC:1.1.1.40]	104684	124187	70641.6	54855.8	79769.7
K00030	IDH3; isocitrate dehydrogenase (NAD+) [EC:1.1.1.41]	1692.2	962.187	1960.21	288.467	990.335
K00031	IDH1, IDH2, icd; isocitrate dehydrogenase [EC:1.1.1.42]	105619	83051.5	71212.7	88748.7	97183.7
K00032	E1.1.1.43; phosphogluconate 2-dehydrogenase [EC:1.1.1.43]	7.19333	20.8333	19	10.5	8.84667
K00033	PGD, gnd, gntZ; 6-phosphogluconate dehydrogenase [EC:1.1.1.44 1.1.1.343]	49920.1	68079.1	43466.6	48019.2	48969.6
K00034	gdh; glucose 1-dehydrogenase [EC:1.1.1.47]	10306.6	10752.9	4969.74	6227.14	8266.87
K00035	gal; D-galactose 1-dehydrogenase [EC:1.1.1.48]	6340.44	6869.78	3976.31	2557.6	4449.02
K00036	G6PD, zwf; glucose-6-phosphate 1-dehydrogenase [EC:1.1.1.49 1.1.1.363]	82803.9	77747.3	60107.9	71527.2	77165.6
K00038	E1.1.1.53; 3alpha(or 20beta)-hydroxysteroid dehydrogenase [EC:1.1.1.53]	496.947	247.36	286.943	240.387	368.667
K00039	rbtD; ribitol 2-dehydrogenase [EC:1.1.1.56]	3351.57	5114	2928.88	4281.59	3816.58
K00040	uxuB; fructuronate reductase [EC:1.1.1.57]	8798.83	9443.99	12421.1	6539.77	7669.3
K00041	uxaB; tagaturonate reductase [EC:1.1.1.58]	1684.12	1089.13	1332.53	538.7	1111.41
K00042	garR, glxR; 2-hydroxy-3-oxopropionate reductase [EC:1.1.1.60]	35831.1	50237.9	20218.7	16915.6	26373.3
K00043	gbd; 4-hydroxybutyrate dehydrogenase [EC:1.1.1.61]	5806.39	1308.83	4892.39	4162.05	4984.22
K00045	E1.1.1.67, mtlK; mannitol 2-dehydrogenase [EC:1.1.1.67]	26890.9	12155.9	13043	18766.2	22828.5
K00046	idnO; gluconate 5-dehydrogenase [EC:1.1.1.69]	30911.2	17365.9	14227.7	18219	24565.1
K00048	fucO; lactaldehyde reductase [EC:1.1.1.77]	785.36	46.0233	4.70333	4.20333	394.782
K00050	ttuD; hydroxypyruvate reductase [EC:1.1.1.81]	51973.3	28038	24502.9	30335.6	41154.4
K00051	E1.1.1.82; malate dehydrogenase (NADP+) [EC:1.1.1.82]	0.333333	0.666667	3	0.333333	0.333333
K00052	leuB, IMDH; 3-isopropylmalate dehydrogenase [EC:1.1.1.85]	85067.9	75671.5	62349.3	72819.1	78943.5
K00053	ilvC; ketol-acid reductoisomerase [EC:1.1.1.86]	93489.8	113394	68503.1	75323.6	84406.7
K00054	mvaA; hydroxymethylglutaryl-CoA reductase [EC:1.1.1.88]	3951.7	2254.24	2938.31	1149.51	2550.61
K00055	E1.1.1.90; aryl-alcohol dehydrogenase [EC:1.1.1.90]	446.173	814.86	218.333	200.947	323.56
K00057	gpsA; glycerol-3-phosphate dehydrogenase (NAD(P)+) [EC:1.1.1.94]	85092.5	76170.4	61907.6	74616	79854.3
K00058	serA, PHGDH; D-3-phosphoglycerate dehydrogenase / 2-oxoglutarate reductase [EC:1.1.1.95 1.1.1.399]	138302	135314	87278.1	93183.7	115743
K00059	fabG; 3-oxoacyl-[acyl-carrier protein] reductase [EC:1.1.1.100]	368977	402610	262990	232311	300644
K00060	tdh; threonine 3-dehydrogenase [EC:1.1.1.103]	26068.8	46910.9	24444.9	9496.44	17782.6
K00064	E1.1.1.122; D-threo-aldose 1-dehydrogenase [EC:1.1.1.122]	7472.96	3066.17	5574.31	3788.89	5630.92
K00065	kduD; 2-dehydro-3-deoxy-D-gluconate 5-dehydrogenase [EC:1.1.1.127]	31184.4	16784.5	21965.6	17777	24480.7
K00066	algD; GDP-mannose 6-dehydrogenase [EC:1.1.1.132]	2596.68	679.387	836.557	769.52	1683.1
K00067	rfbD, rmlD; dTDP-4-dehydrorhamnose reductase [EC:1.1.1.133]	66112.7	61915.2	46903.2	40335.4	53224
K00068	srlD; sorbitol-6-phosphate 2-dehydrogenase [EC:1.1.1.140]	208.2	198.593	27.7067	9.26	108.73
K00073	allD; ureidoglycolate dehydrogenase (NAD+) [EC:1.1.1.350]	2625.57	866.72	262.5	39.4067	1332.49
K00074	paaH, hbd, fadB, mmgB; 3-hydroxybutyryl-CoA dehydrogenase [EC:1.1.1.157]	54543.4	36511.7	32635.9	33999.3	44271.4
K00075	murB; UDP-N-acetylmuramate dehydrogenase [EC:1.3.1.98]	84262.4	75652.5	61165.9	74181.9	79222.2
K00076	hdhA; 7-alpha-hydroxysteroid dehydrogenase [EC:1.1.1.159]	28949.3	20403.9	15837.9	19283.5	24116.4
K00077	panE, apbA; 2-dehydropantoate 2-reductase [EC:1.1.1.169]	69853.6	100813	45597.1	27002.2	48427.9
K00082	ribD2; 5-amino-6-(5-phosphoribosylamino)uracil reductase [EC:1.1.1.193]	13830.6	7040.47	10416.6	29223.2	21526.9
K00086	dhaT; 1,3-propanediol dehydrogenase [EC:1.1.1.202]	2482.23	62.8833	13	4.05667	1243.14
K00087	ygeS, xdhA; xanthine dehydrogenase molybdenum-binding subunit [EC:1.17.1.4]	157.81	18.7767	3.33333	9.83333	83.8217
K00088	IMPDH, guaB; IMP dehydrogenase [EC:1.1.1.205]	97918	116019	70462.2	76104	87011
K00090	ghrB; glyoxylate/hydroxypyruvate/2-ketogluconate reductase [EC:1.1.1.79 1.1.1.81 1.1.1.215]	16907.5	40983.2	9941.44	4913.61	10910.6
K00091	E1.1.1.219; dihydroflavonol-4-reductase [EC:1.1.1.219]	35920	82951.5	25272.1	18345.8	27132.9
K00094	E1.1.1.251, gatD; galactitol-1-phosphate 5-dehydrogenase [EC:1.1.1.251]	12.2067	5.71	0	0	6.10333
K00096	araM, egsA; glycerol-1-phosphate dehydrogenase [NAD(P)+] [EC:1.1.1.261]	232.487	531.903	45	13.5433	123.015
K00097	pdxA; 4-hydroxythreonine-4-phosphate dehydrogenase [EC:1.1.1.262]	86479	76163.4	62731.1	72834.6	79656.8
K00098	idnD; L-idonate 5-dehydrogenase [EC:1.1.1.264]	6813.02	2153.8	3952.19	2609.37	4711.19
K00099	dxr; 1-deoxy-D-xylulose-5-phosphate reductoisomerase [EC:1.1.1.267]	78347	68975.1	56864.8	70233	74290
K00100	bdhAB; butanol dehydrogenase [EC:1.1.1.-]	89890.8	111139	62911.5	49232.1	69561.5
K00101	lldD; L-lactate dehydrogenase (cytochrome) [EC:1.1.2.3]	96168.3	112143	60777.4	53932.2	75050.2
K00102	LDHD, dld; D-lactate dehydrogenase (cytochrome) [EC:1.1.2.4]	46336.9	58529.9	25731.9	24950.1	35643.5
K00103	GULO; L-gulonolactone oxidase [EC:1.1.3.8]	463.337	148.027	358.61	214.69	339.013
K00104	glcD; glycolate oxidase [EC:1.1.3.15]	66419.8	69323.2	40091.5	62440.1	64429.9
K00105	E1.1.3.21; alpha-glycerophosphate oxidase [EC:1.1.3.21]	1107.33	847.537	824.25	644.833	876.08
K00106	XDH; xanthine dehydrogenase/oxidase [EC:1.17.1.4 1.17.3.2]	4.66667	0	0	0	2.33333
K00108	betA, CHDH; choline dehydrogenase [EC:1.1.99.1]	117689	168310	79771.4	58361.4	88025.3
K00109	L2HGDH; 2-hydroxyglutarate dehydrogenase [EC:1.1.99.2]	8.83333	16.5	0	1.5	5.16667
K00111	glpA, glpD; glycerol-3-phosphate dehydrogenase [EC:1.1.5.3]	88968.2	79981.9	63286.3	66537.2	77752.7
K00112	glpB; glycerol-3-phosphate dehydrogenase subunit B [EC:1.1.5.3]	3611.35	882.87	1600.88	175.947	1893.65
K00113	glpC; glycerol-3-phosphate dehydrogenase subunit C [EC:1.1.5.3]	3459.41	906.757	1458.21	81.9467	1770.68
K00114	exaA; alcohol dehydrogenase (cytochrome c) [EC:1.1.2.8]	12114.8	8610.43	8133.63	4888.94	8501.87
K00116	mqo; malate dehydrogenase (quinone) [EC:1.1.5.4]	6030.29	3274.22	1510.28	786.113	3408.2
K00117	gcd; quinoprotein glucose dehydrogenase [EC:1.1.5.2]	8786.67	6579	6897.88	3779.11	6282.89
K00118	gfo; glucose-fructose oxidoreductase [EC:1.1.99.28]	1052.66	391.633	1046.53	471.577	762.117
K00121	frmA, ADH5, adhC; S-(hydroxymethyl)glutathione dehydrogenase / alcohol dehydrogenase [EC:1.1.1.284 1.1.1.1]	75147.6	72905	58062.7	73106.4	74127
K00122	FDH; formate dehydrogenase [EC:1.17.1.9]	26172.7	10790.9	10152	15394.8	20783.8
K00123	fdoG, fdhF, fdwA; formate dehydrogenase major subunit [EC:1.17.1.9]	117591	151081	77118.8	46995	82292.9
K00124	fdoH, fdsB; formate dehydrogenase iron-sulfur subunit	64894.5	95678.9	44458	28967.2	46930.8
K00125	fdhB; formate dehydrogenase (coenzyme F420) beta subunit [EC:1.17.98.3 1.8.98.6]	52.3333	8.33333	6	10.6667	31.5
K00126	fdsD; formate dehydrogenase subunit delta [EC:1.17.1.9]	20531	42833.6	12280.5	7866.65	14198.8
K00127	fdoI, fdsG; formate dehydrogenase subunit gamma	64370.7	94960.8	45487.8	28653.3	46512
K00128	ALDH; aldehyde dehydrogenase (NAD+) [EC:1.2.1.3]	221121	290316	129173	123266	172193
K00129	E1.2.1.5; aldehyde dehydrogenase (NAD(P)+) [EC:1.2.1.5]	1.17667	6.66667	0	11	6.08833
K00130	betB, gbsA; betaine-aldehyde dehydrogenase [EC:1.2.1.8]	48104.6	63147.9	33450.7	24708.6	36406.6
K00131	gapN; glyceraldehyde-3-phosphate dehydrogenase (NADP+) [EC:1.2.1.9]	1694.56	891.133	915.92	174.81	934.685
K00132	E1.2.1.10; acetaldehyde dehydrogenase (acetylating) [EC:1.2.1.10]	42.6667	5.33333	1.33333	0	21.3333
K00133	asd; aspartate-semialdehyde dehydrogenase [EC:1.2.1.11]	85680.7	78648.7	71090.6	74601.6	80141.2
K00134	GAPDH, gapA; glyceraldehyde 3-phosphate dehydrogenase [EC:1.2.1.12]	141853	106741	112262	110818	126335
K00135	gabD; succinate-semialdehyde dehydrogenase / glutarate-semialdehyde dehydrogenase [EC:1.2.1.16 1.2.1.79 1.2.1.20]	114103	135653	83469.2	87792.2	100948
K00137	prr; aminobutyraldehyde dehydrogenase [EC:1.2.1.19]	14938.8	39465.7	9473.22	4654.22	9796.49
K00138	aldB; aldehyde dehydrogenase [EC:1.2.1.-]	23260.5	50042.5	25220.6	7125.35	15192.9
K00140	mmsA, iolA, ALDH6A1; malonate-semialdehyde dehydrogenase (acetylating) / methylmalonate-semialdehyde dehydrogenase [EC:1.2.1.18 1.2.1.27]	86921.6	145760	68686.9	47614.4	67268
K00141	xylC; benzaldehyde dehydrogenase (NAD) [EC:1.2.1.28]	13858.8	39328.8	9082.04	4410.35	9134.6
K00145	argC; N-acetyl-gamma-glutamyl-phosphate reductase [EC:1.2.1.38]	80392.1	74561.1	60168.2	71452.8	75922.5
K00146	feaB; phenylacetaldehyde dehydrogenase [EC:1.2.1.39]	26799.7	78877.5	18036.5	8448.52	17624.1
K00147	proA; glutamate-5-semialdehyde dehydrogenase [EC:1.2.1.41]	96633	82759.2	73702.4	108971	102802
K00148	fdhA; glutathione-independent formaldehyde dehydrogenase [EC:1.2.1.46]	13782.4	40164.9	9563.64	4321.97	9052.17
K00150	gap2; glyceraldehyde-3-phosphate dehydrogenase (NAD(P)) [EC:1.2.1.59]	16263.6	8576.78	13846.6	37679.9	26971.8
K00151	hpaE, hpcC; 5-carboxymethyl-2-hydroxymuconic-semialdehyde dehydrogenase [EC:1.2.1.60]	30647.3	49163.3	16859.6	12461.8	21554.6
K00152	nahF; salicylaldehyde dehydrogenase [EC:1.2.1.65]	0	0	0	1.33333	0.666667
K00153	E1.1.1.306; S-(hydroxymethyl)mycothiol dehydrogenase [EC:1.1.1.306]	3246.06	729.557	1572.29	939.58	2092.82
K00154	E1.2.1.68; coniferyl-aldehyde dehydrogenase [EC:1.2.1.68]	24066.9	48880.5	30332.9	12066.3	18066.6
K00156	poxB; pyruvate dehydrogenase (quinone) [EC:1.2.5.1]	20117.4	42008.3	9607.91	4469.48	12293.4
K00158	E1.2.3.3, poxL; pyruvate oxidase [EC:1.2.3.3]	933.567	2532.62	315.78	57.72	495.643
K00161	PDHA, pdhA; pyruvate dehydrogenase E1 component alpha subunit [EC:1.2.4.1]	85248.2	79013.8	63593.1	79933	82590.6
K00162	PDHB, pdhB; pyruvate dehydrogenase E1 component beta subunit [EC:1.2.4.1]	82100.9	77876	61951.8	75025.6	78563.3
K00163	aceE; pyruvate dehydrogenase E1 component [EC:1.2.4.1]	62844.7	95306.1	45295.8	25113.4	43979
K00164	OGDH, sucA; 2-oxoglutarate dehydrogenase E1 component [EC:1.2.4.2]	63069.6	65959.3	46757.6	36103.3	49586.4
K00166	BCKDHA, bkdA1; 2-oxoisovalerate dehydrogenase E1 component alpha subunit [EC:1.2.4.4]	21116.1	46653.7	15686.6	9493.58	15304.9
K00167	BCKDHB, bkdA2; 2-oxoisovalerate dehydrogenase E1 component beta subunit [EC:1.2.4.4]	21231.4	46712.5	15838.9	9507.91	15369.6
K00169	porA; pyruvate ferredoxin oxidoreductase alpha subunit [EC:1.2.7.1]	300.777	69.1367	149.667	29.8333	165.305
K00170	porB; pyruvate ferredoxin oxidoreductase beta subunit [EC:1.2.7.1]	300.777	62.8033	144.667	27.5	164.138
K00171	porD; pyruvate ferredoxin oxidoreductase delta subunit [EC:1.2.7.1]	72.4433	11.8033	0.333333	1.83333	37.1383
K00172	porG; pyruvate ferredoxin oxidoreductase gamma subunit [EC:1.2.7.1]	311.11	71.1367	143.667	29.8333	170.472
K00174	korA, oorA, oforA; 2-oxoglutarate/2-oxoacid ferredoxin oxidoreductase subunit alpha [EC:1.2.7.3 1.2.7.11]	8352.04	2174.56	4151.06	1731.53	5041.78
K00175	korB, oorB, oforB; 2-oxoglutarate/2-oxoacid ferredoxin oxidoreductase subunit beta [EC:1.2.7.3 1.2.7.11]	8359.04	2159.23	4125.73	1728.53	5043.78
K00176	korD, oorD; 2-oxoglutarate ferredoxin oxidoreductase subunit delta [EC:1.2.7.3]	1957.54	166.667	84.3333	85.11	1021.33
K00177	korC, oorC; 2-oxoglutarate ferredoxin oxidoreductase subunit gamma [EC:1.2.7.3]	1995.54	150.667	84.3333	87.4433	1041.49
K00179	iorA; indolepyruvate ferredoxin oxidoreductase, alpha subunit [EC:1.2.7.8]	1458.57	1347.75	1064.33	832.743	1145.65
K00180	iorB; indolepyruvate ferredoxin oxidoreductase, beta subunit [EC:1.2.7.8]	1462.9	1347.75	1064.33	832.577	1147.74
K00183	K00183; prokaryotic molybdopterin-containing oxidoreductase family, molybdopterin binding subunit	2.83333	8.66667	0	0	1.41667
K00184	K00184; prokaryotic molybdopterin-containing oxidoreductase family, iron-sulfur binding subunit	8403.65	2196.1	4864.54	1943.95	5173.8
K00185	K00185; prokaryotic molybdopterin-containing oxidoreductase family, membrane subunit	6103.65	2229.43	4883.37	1968.12	4035.88
K00186	vorA; 2-oxoisovalerate ferredoxin oxidoreductase, alpha subunit [EC:1.2.7.7]	3	0	0	0	1.5
K00187	vorB; 2-oxoisovalerate ferredoxin oxidoreductase, beta subunit [EC:1.2.7.7]	3	0	0	0	1.5
K00188	vorD; 2-oxoisovalerate ferredoxin oxidoreductase, delta subunit [EC:1.2.7.7]	3	0	0	0	1.5
K00194	cdhD, acsD; acetyl-CoA decarbonylase/synthase complex subunit delta [EC:2.1.1.245]	31.9167	2.58333	0.333333	0.0833333	16
K00196	cooF; anaerobic carbon-monoxide dehydrogenase iron sulfur subunit	89.9167	18.25	2	0.86	45.3883
K00197	cdhE, acsC; acetyl-CoA decarbonylase/synthase complex subunit gamma [EC:2.1.1.245]	162.917	25.75	41.5	4.41667	83.6667
K00198	cooS, acsA; anaerobic carbon-monoxide dehydrogenase catalytic subunit [EC:1.2.7.4]	412.083	48.75	4.33333	6.41667	209.25
K00200	fwdA, fmdA; formylmethanofuran dehydrogenase subunit A [EC:1.2.7.12]	3060.16	281.837	305.2	546.65	1803.4
K00201	fwdB, fmdB; formylmethanofuran dehydrogenase subunit B [EC:1.2.7.12]	3059.49	281.503	288.2	540.317	1799.9
K00202	fwdC, fmdC; formylmethanofuran dehydrogenase subunit C [EC:1.2.7.12]	3060.16	281.837	304.867	546.65	1803.4
K00203	fwdD, fmdD; formylmethanofuran dehydrogenase subunit D [EC:1.2.7.12]	3	0	0	0	1.5
K00204	fwdH; 4Fe-4S ferredoxin	3	0	0	0	1.5
K00205	fwdF, fmdF; 4Fe-4S ferredoxin	6	0	0	0	3
K00207	DPYD; dihydropyrimidine dehydrogenase (NADP+) [EC:1.3.1.2]	0	0	3	2.66667	1.33333
K00208	fabI; enoyl-[acyl-carrier protein] reductase I [EC:1.3.1.9 1.3.1.10]	128536	130412	74938.4	100816	114676
K00209	fabV, ter; enoyl-[acyl-carrier protein] reductase / trans-2-enoyl-CoA reductase (NAD+) [EC:1.3.1.9 1.3.1.44]	16211.6	43945.2	29894.5	5750.34	10981
K00210	E1.3.1.12; prephenate dehydrogenase [EC:1.3.1.12]	1147.68	894.613	843.783	660.207	903.942
K00211	TYR1; prephenate dehydrogenase (NADP+) [EC:1.3.1.13]	4	3.33333	0	1	2.5
K00214	BLVRA, bvdR; biliverdin reductase [EC:1.3.1.24]	16241	8562	13808.4	37669.7	26955.4
K00215	dapB; 4-hydroxy-tetrahydrodipicolinate reductase [EC:1.17.1.8]	84697.7	75895.9	61453.7	74497.5	79597.6
K00216	entA; 2,3-dihydro-2,3-dihydroxybenzoate dehydrogenase [EC:1.3.1.28]	1705.98	5399.41	4030.12	483.123	1094.55
K00217	E1.3.1.32; maleylacetate reductase [EC:1.3.1.32]	180.39	45.75	23.9467	37.6667	109.028
K00218	por; protochlorophyllide reductase [EC:1.3.1.33]	16242.3	8563	13809.6	37669.7	26956
K00219	fadH; 2,4-dienoyl-CoA reductase (NADPH2) [EC:1.3.1.34]	57743.8	92847.4	43178.6	27264.1	42504
K00220	tyrC; cyclohexadieny/prephenate dehydrogenase [EC:1.3.1.43 1.3.1.12]	38287.3	19574	20076.1	25824.5	32055.9
K00221	E4.99.1.2; alkylmercury lyase [EC:4.99.1.2]	4.33333	2.66667	4.5	0.333333	2.33333
K00222	TM7SF2, ERG24; Delta14-sterol reductase [EC:1.3.1.70]	143.667	28	198.333	33.3333	88.5
K00226	pyrD; dihydroorotate dehydrogenase (fumarate) [EC:1.3.98.1]	15216	8568.76	11014.3	30358.2	22787.1
K00227	SC5DL, ERG3; Delta7-sterol 5-desaturase [EC:1.14.19.20]	144.6	30.1	207.867	41.1333	92.8667
K00228	CPOX, hemF; coproporphyrinogen III oxidase [EC:1.3.3.3]	77828.5	71820.9	59226.8	73483.8	75656.2
K00230	hemG; menaquinone-dependent protoporphyrinogen oxidase [EC:1.3.5.3]	3576.99	3089.48	11147.4	586.603	2081.8
K00231	PPOX, hemY; protoporphyrinogen/coproporphyrinogen III oxidase [EC:1.3.3.4 1.3.3.15]	2887.5	3110.5	1019.15	384.147	1635.82
K00232	E1.3.3.6, ACOX1, ACOX3; acyl-CoA oxidase [EC:1.3.3.6]	1183.9	661.417	1029.01	443.22	813.558
K00239	sdhA, frdA; succinate dehydrogenase / fumarate reductase, flavoprotein subunit [EC:1.3.5.1 1.3.5.4]	82415.1	75328.2	61780.6	74249.4	78332.2
K00240	sdhB, frdB; succinate dehydrogenase / fumarate reductase, iron-sulfur subunit [EC:1.3.5.1 1.3.5.4]	95610	114367	70238.5	78436.1	87023.1
K00241	sdhC, frdC; succinate dehydrogenase / fumarate reductase, cytochrome b subunit	82122.6	75216.8	61737.3	74226.8	78174.7
K00242	sdhD, frdD; succinate dehydrogenase / fumarate reductase, membrane anchor subunit	57750.8	62434.5	42071.7	34450.9	46100.8
K00243	K00243; uncharacterized protein	6463.23	4861.29	13501	1851.68	4157.45
K00244	frdA; fumarate reductase flavoprotein subunit [EC:1.3.5.4]	6495.59	4042.54	13660.1	1588.3	4041.94
K00245	frdB; fumarate reductase iron-sulfur subunit [EC:1.3.5.4]	3686.19	2216.13	9775.25	778.393	2232.29
K00246	frdC; fumarate reductase subunit C	3736.91	2224.57	10538.9	779.06	2257.99
K00247	frdD; fumarate reductase subunit D	3128.19	2115.68	8529.19	286.34	1707.27
K00248	ACADS, bcd; butyryl-CoA dehydrogenase [EC:1.3.8.1]	26150	7509.73	11621.5	9443.03	17796.5
K00249	ACADM, acd; acyl-CoA dehydrogenase [EC:1.3.8.7]	226693	293925	139067	120258	173475
K00252	GCDH, gcdH; glutaryl-CoA dehydrogenase [EC:1.3.8.6]	57636.8	61534.9	33606.3	31129.6	44383.2
K00253	IVD, ivd; isovaleryl-CoA dehydrogenase [EC:1.3.8.4]	51979.3	62038.6	42396.4	31430.3	41704.8
K00254	DHODH, pyrD; dihydroorotate dehydrogenase [EC:1.3.5.2]	75248.9	71585.1	57010.8	70037.1	72643
K00255	ACADL; long-chain-acyl-CoA dehydrogenase [EC:1.3.8.8]	14601.2	4467.56	5687.02	7323.05	10962.1
K00256	E1.3.99.16; isoquinoline 1-oxidoreductase [EC:1.3.99.16]	13724	39195.6	9083.83	4276.34	9000.17
K00257	mbtN, fadE14; acyl-ACP dehydrogenase [EC:1.3.99.-]	207429	232389	143690	114238	160834
K00259	ald; alanine dehydrogenase [EC:1.4.1.1]	74648.7	70114.3	61588.8	73975.3	74312
K00260	gudB, rocG; glutamate dehydrogenase [EC:1.4.1.2]	1395.88	2157.75	575.113	100.273	748.077
K00261	GLUD1_2, gdhA; glutamate dehydrogenase (NAD(P)+) [EC:1.4.1.3]	42686.7	53216	26026.8	27225	34955.8
K00262	E1.4.1.4, gdhA; glutamate dehydrogenase (NADP+) [EC:1.4.1.4]	40453	19463.6	23680.7	48336.3	44394.6
K00263	E1.4.1.9; leucine dehydrogenase [EC:1.4.1.9]	12613.8	5017.58	11758.7	9057.89	10835.8
K00264	GLT1; glutamate synthase (NADPH/NADH) [EC:1.4.1.13 1.4.1.14]	4.33333	0	0	0	2.16667
K00265	gltB; glutamate synthase (NADPH/NADH) large chain [EC:1.4.1.13 1.4.1.14]	61006.8	67568.3	53948.8	33171.6	47089.2
K00266	gltD; glutamate synthase (NADPH/NADH) small chain [EC:1.4.1.13 1.4.1.14]	98632.9	85837.5	72615.2	61501.9	80067.4
K00270	pdh; phenylalanine dehydrogenase [EC:1.4.1.20]	32.6667	31.5	2.16667	0	16.3333
K00271	vdh; valine dehydrogenase (NAD+) [EC:1.4.1.23]	59.7767	54.1933	14	12.1367	35.9567
K00273	DAO, aao; D-amino-acid oxidase [EC:1.4.3.3]	159.223	82.9433	303.167	42.1367	100.68
K00274	MAO, aofH; monoamine oxidase [EC:1.4.3.4]	12544	6190.77	7793.11	8632.84	10588.4
K00275	pdxH, PNPO; pyridoxamine 5'-phosphate oxidase [EC:1.4.3.5]	77275.6	72508.4	59128	70959.8	74117.7
K00276	AOC3, AOC2, tynA; primary-amine oxidase [EC:1.4.3.21]	333.257	258.803	357.203	1119.01	726.135
K00278	nadB; L-aspartate oxidase [EC:1.4.3.16]	58780.3	60601.3	50989.2	59986.5	59383.4
K00280	LOXL2_3_4; lysyl oxidase-like protein 2/3/4 [EC:1.4.3.-]	44.6667	249.667	8.66667	3	23.8333
K00281	GLDC, gcvP; glycine dehydrogenase [EC:1.4.4.2]	65549	69787.9	51986.9	63618.4	64583.7
K00282	gcvPA; glycine dehydrogenase subunit 1 [EC:1.4.4.2]	12464.7	4535.11	7489.28	7350.8	9907.77
K00283	gcvPB; glycine dehydrogenase subunit 2 [EC:1.4.4.2]	12484.1	4532.61	7489.28	7351.47	9917.77
K00284	E1.4.7.1; glutamate synthase (ferredoxin) [EC:1.4.7.1]	18809	9202.79	15548.2	39630.1	29219.5
K00285	dadA; D-amino-acid dehydrogenase [EC:1.4.5.1]	96924.6	154787	67540.2	40879.3	68901.9
K00286	proC; pyrroline-5-carboxylate reductase [EC:1.5.1.2]	87185.6	78976.9	64391.6	76006.1	81595.8
K00287	DHFR, folA; dihydrofolate reductase [EC:1.5.1.3]	46621	56911.1	37817.3	21919.1	34270.1
K00288	MTHFD; methylenetetrahydrofolate dehydrogenase (NADP+) / methenyltetrahydrofolate cyclohydrolase / formyltetrahydrofolate synthetase [EC:1.5.1.5 3.5.4.9 6.3.4.3]	0.333333	0.333333	0	0	0.166667
K00289	ALDH1L; formyltetrahydrofolate dehydrogenase [EC:1.5.1.6]	0.666667	0	0	0	0.333333
K00290	LYS1; saccharopine dehydrogenase (NAD+, L-lysine forming) [EC:1.5.1.7]	32032.8	12616.6	16843.6	22829.6	27431.2
K00293	LYS9; saccharopine dehydrogenase (NADP+, L-glutamate forming) [EC:1.5.1.10]	22109	9320.83	10001.2	15034.2	18571.6
K00294	E1.2.1.88; 1-pyrroline-5-carboxylate dehydrogenase [EC:1.2.1.88]	5486.27	3242.22	4188.45	1684.85	3585.56
K00297	metF, MTHFR; methylenetetrahydrofolate reductase (NADPH) [EC:1.5.1.20]	108166	85417.2	72203.5	90077.7	99122
K00298	ceo; N5-(carboxyethyl)ornithine synthase [EC:1.5.1.24]	6.66667	7	0.666667	4	5.33333
K00299	ssuE; FMN reductase [EC:1.5.1.38]	33448.2	47730.6	20251.1	33511.7	33480
K00301	E1.5.3.1; sarcosine oxidase [EC:1.5.3.1]	4701.55	1223.71	1258.72	1984.38	3342.97
K00302	soxA; sarcosine oxidase, subunit alpha [EC:1.5.3.1]	70627.5	70859.1	37923.9	42836.6	56732.1
K00303	soxB; sarcosine oxidase, subunit beta [EC:1.5.3.1]	74236.1	73086.4	39748.4	45077.4	59656.7
K00304	soxD; sarcosine oxidase, subunit delta [EC:1.5.3.1]	68067	69400.4	35972.7	41115.9	54591.4
K00305	soxG; sarcosine oxidase, subunit gamma [EC:1.5.3.1]	68375.8	67849.1	35135.6	40046.2	54211
K00306	PIPOX; sarcosine oxidase / L-pipecolate oxidase [EC:1.5.3.1 1.5.3.7]	14.4433	1.33333	5.33333	0	7.22167
K00311	ETFDH; electron-transferring-flavoprotein dehydrogenase [EC:1.5.5.1]	55198.7	62808.4	42574.3	34501.9	44850.3
K00313	fixC; electron transfer flavoprotein-quinone oxidoreductase [EC:1.5.5.-]	5209.79	203.467	909	143.123	2676.46
K00314	SARDH; sarcosine dehydrogenase [EC:1.5.8.3]	1443.67	529.223	319.333	322	882.833
K00315	DMGDH; dimethylglycine dehydrogenase [EC:1.5.8.4]	107258	44397.8	48114.2	68975.7	88117
K00316	spdH; spermidine dehydrogenase [EC:1.5.99.6]	845.92	228.957	1054.24	699.113	772.517
K00317	dmd-tmd; dimethylamine/trimethylamine dehydrogenase [EC:1.5.8.1 1.5.8.2]	2977.83	621	1768.42	1278.98	2128.41
K00318	PRODH; proline dehydrogenase [EC:1.5.-.-]	17138.8	42156.5	12151.3	5473.31	11306.1
K00319	mtd; methylenetetrahydromethanopterin dehydrogenase [EC:1.5.98.1]	3	0	0	0	1.5
K00320	mer; 5,10-methylenetetrahydromethanopterin reductase [EC:1.5.98.2]	14.78	8	1	1.33333	8.05667
K00322	sthA, udhA; NAD(P) transhydrogenase [EC:1.6.1.1]	7281.88	5628.8	12974.8	2213.25	4747.56
K00324	pntA; NAD(P) transhydrogenase subunit alpha [EC:1.6.1.2]	116860	126308	87934.1	117169	117014
K00325	pntB; NAD(P) transhydrogenase subunit beta [EC:1.6.1.2]	75053.4	71260.6	56877.7	72258.8	73656.1
K00326	E1.6.2.2; cytochrome-b5 reductase [EC:1.6.2.2]	0.333333	10.3333	4.66667	47	23.6667
K00329	E1.6.5.3; NADH dehydrogenase [EC:1.6.5.3]	8736.33	4200.72	4896.67	8402.17	8569.25
K00330	nuoA; NADH-quinone oxidoreductase subunit A [EC:1.6.5.3]	62153.8	62150.5	33752.1	35015.1	48584.4
K00331	nuoB; NADH-quinone oxidoreductase subunit B [EC:1.6.5.3]	61935.2	62010.1	33698.3	34849.9	48392.5
K00332	nuoC; NADH-quinone oxidoreductase subunit C [EC:1.6.5.3]	57864.2	61845.5	33492.3	34721.9	46293
K00333	nuoD; NADH-quinone oxidoreductase subunit D [EC:1.6.5.3]	57881.5	61869.9	33528	34720.2	46300.8
K00334	nuoE; NADH-quinone oxidoreductase subunit E [EC:1.6.5.3]	60875.4	62802.7	33525.5	34759.3	47817.4
K00335	nuoF; NADH-quinone oxidoreductase subunit F [EC:1.6.5.3]	61530.5	62125.5	34715.7	34797.3	48163.9
K00336	nuoG; NADH-quinone oxidoreductase subunit G [EC:1.6.5.3]	61080.9	61775.1	33470.5	34323.2	47702
K00337	nuoH; NADH-quinone oxidoreductase subunit H [EC:1.6.5.3]	62165.8	62146.6	33755.7	35019.7	48592.8
K00338	nuoI; NADH-quinone oxidoreductase subunit I [EC:1.6.5.3]	61906.7	62216	33657.7	34571.1	48238.9
K00339	nuoJ; NADH-quinone oxidoreductase subunit J [EC:1.6.5.3]	61543.9	61908	33293	34695.7	48119.8
K00340	nuoK; NADH-quinone oxidoreductase subunit K [EC:1.6.5.3]	61837.3	61963.9	33726.3	34700.1	48268.7
K00341	nuoL; NADH-quinone oxidoreductase subunit L [EC:1.6.5.3]	62097.4	62603.1	33982.7	34966.3	48531.9
K00342	nuoM; NADH-quinone oxidoreductase subunit M [EC:1.6.5.3]	62432.2	62208.3	34160.5	34884.1	48658.1
K00343	nuoN; NADH-quinone oxidoreductase subunit N [EC:1.6.5.3]	61858.5	62065.9	33600	34825.6	48342.1
K00344	qor, CRYZ; NADPH2:quinone reductase [EC:1.6.5.5]	171202	218608	112379	115305	143254
K00346	nqrA; Na+-transporting NADH:ubiquinone oxidoreductase subunit A [EC:1.6.5.8]	11930.5	4759.32	17004.3	4102.89	8016.67
K00347	nqrB; Na+-transporting NADH:ubiquinone oxidoreductase subunit B [EC:1.6.5.8]	11974.2	5067.37	18316.5	4140.06	8057.12
K00348	nqrC; Na+-transporting NADH:ubiquinone oxidoreductase subunit C [EC:1.6.5.8]	11803.8	4603.58	16363.2	4079.72	7941.75
K00349	nqrD; Na+-transporting NADH:ubiquinone oxidoreductase subunit D [EC:1.6.5.8]	11906.5	4598.21	16400	4097.55	8002
K00350	nqrE; Na+-transporting NADH:ubiquinone oxidoreductase subunit E [EC:1.6.5.8]	11811.2	4596.21	16376.5	4085.39	7948.28
K00351	nqrF; Na+-transporting NADH:ubiquinone oxidoreductase subunit F [EC:1.6.5.8]	11822.1	4677.88	16705	4084.72	7953.42
K00354	E1.6.99.1; NADPH2 dehydrogenase [EC:1.6.99.1]	359.78	1104.83	857.503	50.24	205.01
K00355	NQO1; NAD(P)H dehydrogenase (quinone) [EC:1.6.5.2]	1209.26	1066.06	1742.94	771.23	990.247
K00356	E1.6.99.3; NADH dehydrogenase [EC:1.6.99.3]	53038.1	59236.2	30103.2	33052.8	43045.5
K00360	nasB; assimilatory nitrate reductase electron transfer subunit [EC:1.7.99.-]	84.5567	106.443	8	8.80333	46.68
K00362	nirB; nitrite reductase (NADH) large subunit [EC:1.7.1.15]	56941.6	95580.8	46113	22090.3	39515.9
K00363	nirD; nitrite reductase (NADH) small subunit [EC:1.7.1.15]	54322.9	94784.2	45358.2	21812	38067.4
K00364	E1.7.1.7, guaC; GMP reductase [EC:1.7.1.7]	2912.96	4231.76	9642.53	290.247	1601.6
K00365	uaZ; urate oxidase [EC:1.7.3.3]	2630.95	148.517	63.8333	48.4467	1339.7
K00366	nirA; ferredoxin-nitrite reductase [EC:1.7.7.1]	19509.4	9355.42	14241.6	37777.8	28643.6
K00367	narB; ferredoxin-nitrate reductase [EC:1.7.7.2]	16553.3	8741.08	14133.9	37911.9	27232.6
K00368	nirK; nitrite reductase (NO-forming) [EC:1.7.2.1]	15814.2	44357.6	11305.9	5252.31	10533.2
K00370	narG, narZ, nxrA; nitrate reductase / nitrite oxidoreductase, alpha subunit [EC:1.7.5.1 1.7.99.-]	34413.8	84128.1	21010	9676.52	22045.1
K00371	narH, narY, nxrB; nitrate reductase / nitrite oxidoreductase, beta subunit [EC:1.7.5.1 1.7.99.-]	34453.3	84175.1	21111	9690.86	22072.1
K00372	nasA; assimilatory nitrate reductase catalytic subunit [EC:1.7.99.-]	39861.3	53257.8	29068.3	17221.7	28541.5
K00373	narJ, narW; nitrate reductase molybdenum cofactor assembly chaperone NarJ/NarW	34420.3	84165.5	21110.7	9684.52	22052.4
K00374	narI, narV; nitrate reductase gamma subunit [EC:1.7.5.1 1.7.99.-]	34434.4	84145.1	21088.7	9683.97	22059.2
K00375	K00375; GntR family transcriptional regulator / MocR family aminotransferase	109089	220852	73639.2	47775.8	78432.6
K00376	nosZ; nitrous-oxide reductase [EC:1.7.2.4]	17292.1	44847.8	12783.6	6240.12	11766.1
K00380	cysJ; sulfite reductase (NADPH) flavoprotein alpha-component [EC:1.8.1.2]	41341.3	89515.6	32591.9	10384.7	25863
K00381	cysI; sulfite reductase (NADPH) hemoprotein beta-component [EC:1.8.1.2]	58121.6	63545.4	42532.4	32271.2	45196.4
K00382	DLD, lpd, pdhD; dihydrolipoamide dehydrogenase [EC:1.8.1.4]	170810	188072	115404	122466	146638
K00383	GSR, gor; glutathione reductase (NADPH) [EC:1.8.1.7]	61009.2	64595.4	45667.9	41264.8	51137
K00384	trxB, TRR; thioredoxin reductase (NADPH) [EC:1.8.1.9]	105228	92109.2	75953.8	90310.8	97769.3
K00385	asrC; anaerobic sulfite reductase subunit C	394.197	229.667	921.667	17.96	206.078
K00387	SUOX; sulfite oxidase [EC:1.8.3.1]	2460	37.7133	17.6667	22.89	1241.44
K00389	yidH; putative membrane protein	15990.8	8985.61	12415.1	31517.8	23754.3
K00390	cysH; phosphoadenosine phosphosulfate reductase [EC:1.8.4.8 1.8.4.10]	77201.7	73841.2	59655.6	72271.2	74736.5
K00392	sir; sulfite reductase (ferredoxin) [EC:1.8.7.1]	18886.7	10433.4	16166.1	38900.1	28893.4
K00394	aprA; adenylylsulfate reductase, subunit A [EC:1.8.99.2]	36.1667	3.83333	0	0.886667	18.5267
K00395	aprB; adenylylsulfate reductase, subunit B [EC:1.8.99.2]	37.5	3.83333	0	0.886667	19.1933
K00399	mcrA; methyl-coenzyme M reductase alpha subunit [EC:2.8.4.1]	6	0	0	0	3
K00400	K00400; methyl coenzyme M reductase system, component A2	6	0	0	0	3
K00401	mcrB; methyl-coenzyme M reductase beta subunit [EC:2.8.4.1]	6	0	0	0	3
K00402	mcrG; methyl-coenzyme M reductase gamma subunit [EC:2.8.4.1]	6	0	0	0	3
K00404	ccoN; cytochrome c oxidase cbb3-type subunit I [EC:1.9.3.1]	39088.5	23417.3	34040.5	27917.5	33503
K00405	ccoO; cytochrome c oxidase cbb3-type subunit II	39125.5	23209	33071	27884.9	33505.2
K00406	ccoP; cytochrome c oxidase cbb3-type subunit III	43086.8	25773.4	36844.3	29393.5	36240.1
K00407	ccoQ; cytochrome c oxidase cbb3-type subunit IV	38420.1	21412	31816.2	27679.2	33049.7
K00410	fbcH; ubiquinol-cytochrome c reductase cytochrome b/c1 subunit	308.5	89.5	164.333	184.333	246.417
K00411	UQCRFS1, RIP1, petA; ubiquinol-cytochrome c reductase iron-sulfur subunit [EC:1.10.2.2]	55128	62034.3	42315.3	34520.6	44824.3
K00412	CYTB, petB; ubiquinol-cytochrome c reductase cytochrome b subunit	55841.1	62815.2	42930.8	34661.9	45251.5
K00413	CYC1, CYT1, petC; ubiquinol-cytochrome c reductase cytochrome c1 subunit	50271.4	61255.2	40954	33420	41845.7
K00423	E1.10.3.3; L-ascorbate oxidase [EC:1.10.3.3]	10.8333	49.1667	47.9467	18.4433	14.6383
K00425	cydA; cytochrome bd ubiquinol oxidase subunit I [EC:1.10.3.14]	85789.2	111202	67291.6	48304.5	67046.8
K00426	cydB; cytochrome bd ubiquinol oxidase subunit II [EC:1.10.3.14]	85700.8	111180	67450.2	48250.6	66975.7
K00427	lldP, lctP; L-lactate permease	53.33	258.31	55.2967	6.06	29.695
K00428	E1.11.1.5; cytochrome c peroxidase [EC:1.11.1.5]	102814	111473	81240.2	53768.5	78291.2
K00430	E1.11.1.7; peroxidase [EC:1.11.1.7]	4	16.6667	1	0	2
K00432	gpx; glutathione peroxidase [EC:1.11.1.9]	74601.1	67179.2	57117.1	79142.7	76871.9
K00433	cpo; non-heme chloroperoxidase [EC:1.11.1.10]	4145.28	2851.92	1073.73	686.563	2415.92
K00435	hemQ; Fe-coproporphyrin III decarboxylase [EC:1.11.1.-]	121.567	164.973	1480.67	42.8333	82.2
K00436	hoxH; NAD-reducing hydrogenase large subunit [EC:1.12.1.2]	14014.4	7419.11	10816.7	30341.6	22178
K00437	hydB; [NiFe] hydrogenase large subunit [EC:1.12.2.1]	24.5	39.3333	3.66667	3.94333	14.2217
K00440	frhA; coenzyme F420 hydrogenase subunit alpha [EC:1.12.98.1]	3	0	0	0	1.5
K00441	frhB; coenzyme F420 hydrogenase subunit beta [EC:1.12.98.1]	16770.7	8743.33	14068.8	38001.1	27385.9
K00442	frhD; coenzyme F420 hydrogenase subunit delta	3	0	0	0	1.5
K00443	frhG; coenzyme F420 hydrogenase subunit gamma [EC:1.12.98.1]	3	0	0	0	1.5
K00446	dmpB, xylE; catechol 2,3-dioxygenase [EC:1.13.11.2]	21609.5	10695.1	10155.1	10094.8	15852.1
K00448	pcaG; protocatechuate 3,4-dioxygenase, alpha subunit [EC:1.13.11.3]	36520.3	54058.4	19751.3	15884.5	26202.4
K00449	pcaH; protocatechuate 3,4-dioxygenase, beta subunit [EC:1.13.11.3]	38398.9	57165.3	27289	17239.8	27819.3
K00450	E1.13.11.4; gentisate 1,2-dioxygenase [EC:1.13.11.4]	3648.28	1061.93	1793.17	1350.85	2499.56
K00451	HGD, hmgA; homogentisate 1,2-dioxygenase [EC:1.13.11.5]	41498.3	52882.7	32883.7	21807.5	31652.9
K00452	HAAO; 3-hydroxyanthranilate 3,4-dioxygenase [EC:1.13.11.6]	1503.13	503.417	1976.92	919.337	1211.23
K00453	TDO2, kynA; tryptophan 2,3-dioxygenase [EC:1.13.11.11]	43427.6	50038.9	24989	23984.3	33706
K00455	hpaD, hpcB; 3,4-dihydroxyphenylacetate 2,3-dioxygenase [EC:1.13.11.15]	13979.9	39528.6	9395.76	4721.26	9350.57
K00456	CDO1; cysteine dioxygenase [EC:1.13.11.20]	251.667	729.833	562.723	75.0733	163.37
K00457	HPD, hppD; 4-hydroxyphenylpyruvate dioxygenase [EC:1.13.11.27]	94472.3	145209	71971.4	76770.6	85621.5
K00459	ncd2, npd; nitronate monooxygenase [EC:1.13.12.16]	101788	182965	67045.7	48073.8	74930.7
K00461	ALOX5; arachidonate 5-lipoxygenase [EC:1.13.11.34]	1	0	0	0	0.5
K00462	bphC; biphenyl-2,3-diol 1,2-dioxygenase [EC:1.13.11.39]	0	0	0	0.333333	0.166667
K00463	IDO, INDO; indoleamine 2,3-dioxygenase [EC:1.13.11.52]	3758.67	550.5	3523.33	2598.33	3178.5
K00464	diox1; all-trans-8'-apo-beta-carotenal 15,15'-oxygenase [EC:1.13.11.75]	16995.3	8749.67	14712.8	38925.1	27960.2
K00466	iaaM; tryptophan 2-monooxygenase [EC:1.13.12.3]	36.1667	106.167	38.2767	14.18	25.1733
K00467	E1.13.12.4; lactate 2-monooxygenase [EC:1.13.12.4]	1669.83	319.11	510.083	2895.81	2282.82
K00469	MIOX; inositol oxygenase [EC:1.13.99.1]	334.777	699.223	342.5	57	195.888
K00471	E1.14.11.1; gamma-butyrobetaine dioxygenase [EC:1.14.11.1]	18308.4	41095.3	11068.8	5858.88	12083.6
K00472	P4HA; prolyl 4-hydroxylase [EC:1.14.11.2]	6355.96	1122.69	4087.68	7491.02	6923.49
K00474	TMLHE; trimethyllysine dioxygenase [EC:1.14.11.8]	0	0.333333	0	0.333333	0.166667
K00476	ASPH; aspartate beta-hydroxylase [EC:1.14.11.16]	13367.3	39168.1	9011.07	4208.58	8787.93
K00477	PHYH; phytanoyl-CoA hydroxylase [EC:1.14.11.18]	13632.9	39220.2	9201.17	4255.67	8944.27
K00479	gbcA; glycine betaine catabolism A	21634.2	46063.7	14290.1	7427.6	14530.9
K00480	E1.14.13.1; salicylate hydroxylase [EC:1.14.13.1]	38266.9	18418.8	19073	22788.4	30527.6
K00481	pobA; p-hydroxybenzoate 3-monooxygenase [EC:1.14.13.2]	39954	56807	21640.6	20841.4	30397.7
K00483	hpaB; 4-hydroxyphenylacetate 3-monooxygenase [EC:1.14.14.9]	2894.28	768.243	1329.06	945.78	1920.03
K00484	hpaC; flavin reductase (NADH) [EC:1.5.1.36]	16285.3	39427.7	9104	4460.78	10373.1
K00485	FMO; dimethylaniline monooxygenase (N-oxide forming) [EC:1.14.13.8]	16.3333	10	143.333	15	15.6667
K00486	KMO; kynurenine 3-monooxygenase [EC:1.14.13.9]	2059.21	506.35	2069.28	843.733	1451.47
K00491	nos; nitric-oxide synthase, bacterial [EC:1.14.14.47]	402.843	1237.62	341.39	76.2667	239.555
K00493	E1.14.14.1; unspecific monooxygenase [EC:1.14.14.1]	7802.95	3767.89	4782	5079.39	6441.17
K00496	alkB1_2, alkM; alkane 1-monooxygenase [EC:1.14.15.3]	60351.3	59519.7	30582.7	33449.6	46900.5
K00499	CMO; choline monooxygenase [EC:1.14.15.7]	13649.9	39350.5	9465.9	4593.27	9121.56
K00500	phhA, PAH; phenylalanine-4-hydroxylase [EC:1.14.16.1]	24574.1	44377.9	26885.3	14686.5	19630.3
K00501	TH; tyrosine 3-monooxygenase [EC:1.14.16.2]	0	0.333333	0	0	0
K00504	PAM, PHM; peptidylglycine monooxygenase [EC:1.14.17.3]	0	0	0.333333	1.66667	0.833333
K00505	TYR; tyrosinase [EC:1.14.18.1]	13353.8	39121.2	8968.78	4199.83	8776.79
K00507	SCD, desC; stearoyl-CoA desaturase (Delta-9 desaturase) [EC:1.14.19.1]	96046.9	146493	83130.4	123842	109944
K00508	E1.14.19.3; linoleoyl-CoA desaturase [EC:1.14.19.3]	1357.22	994.677	1896.58	1121.78	1239.5
K00510	HMOX1; heme oxygenase 1 [EC:1.14.14.18]	30195.2	15666.9	24527.8	67676.9	48936.1
K00511	SQLE, ERG1; squalene monooxygenase [EC:1.14.14.17]	144.667	28	198.667	33.3333	89
K00514	ZDS, crtQ; zeta-carotene desaturase [EC:1.3.5.6]	15593.1	8066.89	11319.9	32350.7	23971.9
K00517	CYP81F; indol-3-yl-methylglucosinolate hydroxylase [EC:1.14.-.-]	36577.1	13508	27206.5	24310.6	30443.9
K00518	sodN; nickel superoxide dismutase [EC:1.15.1.1]	638.19	251.527	659.733	1367.3	1002.75
K00520	merA; mercuric reductase [EC:1.16.1.1]	485.443	423.213	209.023	288.45	386.947
K00523	ascD, ddhD, rfbI; CDP-4-dehydro-6-deoxyglucose reductase, E3 [EC:1.17.1.1]	15107.1	40300.9	10560.4	5160.92	10134
K00524	nrdJ; ribonucleotide reductase, class II [EC:1.17.4.1]	167.667	55.6667	319.5	1088.33	628
K00525	E1.17.4.1A, nrdA, nrdE; ribonucleoside-diphosphate reductase alpha chain [EC:1.17.4.1]	146381	175028	102022	103851	125116
K00526	E1.17.4.1B, nrdB, nrdF; ribonucleoside-diphosphate reductase beta chain [EC:1.17.4.1]	51969.8	62845.3	48418.2	50766.9	51368.3
K00527	rtpR; ribonucleoside-triphosphate reductase (thioredoxin) [EC:1.17.4.2]	21465.2	42922.9	18859.9	4625.16	13045.2
K00528	fpr; ferredoxin/flavodoxin---NADP+ reductase [EC:1.18.1.2 1.19.1.1]	62132.3	63288.6	42880.3	32460.8	47296.5
K00529	hcaD; 3-phenylpropionate/trans-cinnamate dioxygenase ferredoxin reductase component [EC:1.18.1.3]	50445.6	59315.4	28879.5	27866.9	39156.3
K00531	anfG; nitrogenase delta subunit [EC:1.18.6.1]	2.66667	1	0	1	1.83333
K00532	E1.12.7.2; ferredoxin hydrogenase [EC:1.12.7.2]	11.75	2.58333	0	0.0833333	5.91667
K00533	E1.12.7.2L; ferredoxin hydrogenase large subunit [EC:1.12.7.2]	179.61	19.11	763.667	1.44333	90.5267
K00534	E1.12.7.2S; ferredoxin hydrogenase small subunit [EC:1.12.7.2]	2972.5	482	2248.67	940.443	1956.47
K00537	ARSC1, arsC; arsenate reductase [EC:1.20.4.1]	105602	116828	73902.4	76345.4	90973.6
K00543	ASMT; acetylserotonin O-methyltransferase [EC:2.1.1.4]	0	0.333333	0	0	0
K00544	BHMT; betaine-homocysteine S-methyltransferase [EC:2.1.1.5]	4.33333	12.3333	1.66667	0	2.16667
K00545	COMT; catechol O-methyltransferase [EC:2.1.1.6]	18.8333	9	4.33333	2.16667	10.5
K00547	mmuM, BHMT2; homocysteine S-methyltransferase [EC:2.1.1.10]	7091.38	5449.86	4867.36	2864.88	4978.13
K00548	metH, MTR; 5-methyltetrahydrofolate--homocysteine methyltransferase [EC:2.1.1.13]	159843	141004	103546	120349	140096
K00549	metE; 5-methyltetrahydropteroyltriglutamate--homocysteine methyltransferase [EC:2.1.1.14]	26918.9	53657.6	34437.8	13235.3	20077.1
K00554	trmD; tRNA (guanine37-N1)-methyltransferase [EC:2.1.1.228]	84221.7	75666.3	61121.5	74217.2	79219.4
K00555	TRMT1, trm1; tRNA (guanine26-N2/guanine27-N2)-dimethyltransferase [EC:2.1.1.215 2.1.1.216]	13877.3	6961.5	10702	29992.8	21935.1
K00556	trmH; tRNA (guanosine-2'-O-)-methyltransferase [EC:2.1.1.34]	20028.9	10057	23739.6	31387.6	25708.2
K00557	trmA; tRNA (uracil-5-)-methyltransferase [EC:2.1.1.35]	4407.8	2787.34	11411.4	1147.75	2777.78
K00558	DNMT1, dcm; DNA (cytosine-5)-methyltransferase 1 [EC:2.1.1.37]	113750	85803	81659.9	166910	140330
K00560	thyA, TYMS; thymidylate synthase [EC:2.1.1.45]	59425.2	95849.1	45778.3	25901.7	42663.5
K00561	ermC, ermA; 23S rRNA (adenine-N6)-dimethyltransferase [EC:2.1.1.184]	299.657	40.1967	0.333333	10.36	155.008
K00563	rlmA1; 23S rRNA (guanine745-N1)-methyltransferase [EC:2.1.1.187]	5582.69	4900.01	12727.9	1237.45	3410.07
K00564	rsmC; 16S rRNA (guanine1207-N2)-methyltransferase [EC:2.1.1.172]	39046.7	28447.3	37108.5	20628	29837.4
K00566	mnmA, trmU; tRNA-uridine 2-sulfurtransferase [EC:2.8.1.13]	84946.5	75706.5	61271.5	74277.8	79612.2
K00567	ogt, MGMT; methylated-DNA-[protein]-cysteine S-methyltransferase [EC:2.1.1.63]	55581.4	64317.1	42623.8	28045.5	41813.4
K00568	ubiG; 2-polyprenyl-6-hydroxyphenyl methylase / 3-demethylubiquinone-9 3-methyltransferase [EC:2.1.1.222 2.1.1.64]	59510.9	62960.3	43461.8	35250.3	47380.6
K00569	TPMT, tpmT; thiopurine S-methyltransferase [EC:2.1.1.67]	1325.25	2568.15	11247.2	741.8	1033.53
K00570	pmtA; phosphatidylethanolamine/phosphatidyl-N-methylethanolamine N-methyltransferase [EC:2.1.1.17 2.1.1.71]	16003.5	10002.2	5307.1	3373.71	9688.63
K00571	E2.1.1.72; site-specific DNA-methyltransferase (adenine-specific) [EC:2.1.1.72]	25684	46913	17472.8	14106.9	19895.5
K00573	E2.1.1.77, pcm; protein-L-isoaspartate(D-aspartate) O-methyltransferase [EC:2.1.1.77]	126989	129639	85249.5	92192.3	109590
K00574	cfa; cyclopropane-fatty-acyl-phospholipid synthase [EC:2.1.1.79]	85272.2	110967	61943.3	53865.6	69568.9
K00575	cheR; chemotaxis protein methyltransferase CheR [EC:2.1.1.80]	58189.4	57282.3	44429	29924.8	44057.1
K00577	mtrA; tetrahydromethanopterin S-methyltransferase subunit A [EC:2.1.1.86]	7.66667	1.5	0	0	3.83333
K00578	mtrB; tetrahydromethanopterin S-methyltransferase subunit B [EC:2.1.1.86]	3	0	0	0	1.5
K00579	mtrC; tetrahydromethanopterin S-methyltransferase subunit C [EC:2.1.1.86]	3	0	0	0	1.5
K00580	mtrD; tetrahydromethanopterin S-methyltransferase subunit D [EC:2.1.1.86]	3	0	0	0	1.5
K00581	mtrE; tetrahydromethanopterin S-methyltransferase subunit E [EC:2.1.1.86]	3	0	0	0	1.5
K00582	mtrF; tetrahydromethanopterin S-methyltransferase subunit F [EC:2.1.1.86]	3	0	0	0	1.5
K00583	mtrG; tetrahydromethanopterin S-methyltransferase subunit G [EC:2.1.1.86]	3	0	0	0	1.5
K00584	mtrH; tetrahydromethanopterin S-methyltransferase subunit H [EC:2.1.1.86]	6	0	0	0	3
K00586	DPH5; diphthine methyl ester synthase [EC:2.1.1.314]	6.66667	1.5	1	0	3.33333
K00588	E2.1.1.104; caffeoyl-CoA O-methyltransferase [EC:2.1.1.104]	709.013	315.667	709.223	259.68	484.347
K00590	E2.1.1.113; site-specific DNA-methyltransferase (cytosine-N4-specific) [EC:2.1.1.113]	35.5267	71.89	32.29	21.29	28.4083
K00594	xyoA, aldO; alditol oxidase [EC:1.1.3.41]	324.11	760.693	359.777	79.69	201.9
K00595	cobL; precorrin-6Y C5,15-methyltransferase (decarboxylating) [EC:2.1.1.132]	62767.2	66613.9	37773.6	61782.3	62274.7
K00596	E4.1.1.64; 2,2-dialkylglycine decarboxylase (pyruvate) [EC:4.1.1.64]	402.253	254.833	319.22	399	400.627
K00598	tam; trans-aconitate 2-methyltransferase [EC:2.1.1.144]	11508.2	7982.87	6313.12	7618.24	9563.21
K00600	glyA, SHMT; glycine hydroxymethyltransferase [EC:2.1.2.1]	99576.5	118771	81175.5	80760.1	90168.3
K00601	E2.1.2.2; phosphoribosylglycinamide formyltransferase [EC:2.1.2.2]	20.3333	0.666667	0	0.333333	10.3333
K00602	purH; phosphoribosylaminoimidazolecarboxamide formyltransferase / IMP cyclohydrolase [EC:2.1.2.3 3.5.4.10]	85253	75639.9	61179.6	71730.7	78491.9
K00603	fctD; glutamate formiminotransferase [EC:2.1.2.5]	1272.34	792.557	497.833	119.777	696.058
K00604	MTFMT, fmt; methionyl-tRNA formyltransferase [EC:2.1.2.9]	101402	115025	71300.5	78767.5	90084.6
K00605	gcvT, AMT; aminomethyltransferase [EC:2.1.2.10]	85041.8	79930.3	64717.6	76253	80647.4
K00606	panB; 3-methyl-2-oxobutanoate hydroxymethyltransferase [EC:2.1.2.11]	81374.6	73522.9	60479	71250.5	76312.6
K00609	pyrB, PYR2; aspartate carbamoyltransferase catalytic subunit [EC:2.1.3.2]	97455.7	115476	71061.5	75962.3	86709
K00610	pyrI; aspartate carbamoyltransferase regulatory subunit	5322.25	2924.63	9856.16	316.77	2819.51
K00611	OTC, argF, argI; ornithine carbamoyltransferase [EC:2.1.3.3]	80252.6	74592.5	57951.4	69425.8	74839.2
K00612	E2.1.3.-; carbamoyltransferase [EC:2.1.3.-]	19585	41104.5	13010.6	9144.88	14364.9
K00613	GATM; glycine amidinotransferase [EC:2.1.4.1]	2952.33	463.057	509.533	670.29	1811.31
K00615	E2.2.1.1, tktA, tktB; transketolase [EC:2.2.1.1]	125816	125093	97786.4	89359.7	107588
K00616	E2.2.1.2, talA, talB; transaldolase [EC:2.2.1.2]	99307.8	84700.2	77079.1	112726	106017
K00619	argA; amino-acid N-acetyltransferase [EC:2.3.1.1]	1097.37	1139.41	635.887	135.753	616.56
K00620	argJ; glutamate N-acetyltransferase / amino-acid N-acetyltransferase [EC:2.3.1.35 2.3.1.1]	73044.5	71077.5	46944.1	69687.7	71366.1
K00621	GNPNAT1, GNA1; glucosamine-phosphate N-acetyltransferase [EC:2.3.1.4]	1.66667	1.5	0	0	0.833333
K00622	nat; arylamine N-acetyltransferase [EC:2.3.1.5]	18.5	7.66667	0	2.16667	10.3333
K00624	E2.3.1.7; carnitine O-acetyltransferase [EC:2.3.1.7]	5.33667	44.61	2.77667	3	4.16833
K00625	E2.3.1.8, pta; phosphate acetyltransferase [EC:2.3.1.8]	38035.6	51463.1	18783.8	15958	26996.8
K00626	E2.3.1.9, atoB; acetyl-CoA C-acetyltransferase [EC:2.3.1.9]	326832	389980	216140	185491	256162
K00627	DLAT, aceF, pdhC; pyruvate dehydrogenase E2 component (dihydrolipoamide acetyltransferase) [EC:2.3.1.12]	132464	137776	98070.3	96505.5	114485
K00630	ATS1; glycerol-3-phosphate O-acyltransferase [EC:2.3.1.15]	0.333333	0.666667	3	0.333333	0.333333
K00631	plsB; glycerol-3-phosphate O-acyltransferase [EC:2.3.1.15]	29276.5	14044.5	24130.2	14871.4	22074
K00632	fadA, fadI; acetyl-CoA acyltransferase [EC:2.3.1.16]	49439.2	60306.6	46490.6	20111.9	34775.5
K00633	lacA; galactoside O-acetyltransferase [EC:2.3.1.18]	1355.48	1864.36	6590.69	107.7	731.59
K00634	ptb; phosphate butyryltransferase [EC:2.3.1.19]	10972.9	5674.94	5938.37	8338.41	9655.64
K00635	E2.3.1.20; diacylglycerol O-acyltransferase [EC:2.3.1.20]	646.347	239.403	603.233	509.057	577.702
K00638	catB; chloramphenicol O-acetyltransferase type B [EC:2.3.1.28]	3319.12	3424.93	15177.2	226.477	1772.8
K00639	kbl, GCAT; glycine C-acetyltransferase [EC:2.3.1.29]	35138.5	49913	31639.9	12383.5	23761
K00640	cysE; serine O-acetyltransferase [EC:2.3.1.30]	118294	155115	84730.7	89976.4	104135
K00641	metX; homoserine O-acetyltransferase/O-succinyltransferase [EC:2.3.1.31 2.3.1.46]	33010.3	49266.3	20918.6	15101.2	24055.7
K00643	E2.3.1.37, ALAS; 5-aminolevulinate synthase [EC:2.3.1.37]	60468	26497.9	27822.7	39600.6	50034.3
K00645	fabD; [acyl-carrier-protein] S-malonyltransferase [EC:2.3.1.39]	113652	153346	79603.4	82754.1	98203
K00646	pksF; malonyl-ACP decarboxylase	8.66667	1.66667	0	0.0733333	4.37
K00647	fabB; 3-oxoacyl-[acyl-carrier-protein] synthase I [EC:2.3.1.41]	42728	24071.1	39424.4	25264	33996
K00648	fabH; 3-oxoacyl-[acyl-carrier-protein] synthase III [EC:2.3.1.180]	109826	124727	91257.3	83013.6	96420
K00651	metA; homoserine O-succinyltransferase/O-acetyltransferase [EC:2.3.1.46 2.3.1.31]	37030.5	20811.9	26916	21233	29131.7
K00652	bioF; 8-amino-7-oxononanoate synthase [EC:2.3.1.47]	48399.9	60223.4	44529.5	50392.5	49396.2
K00654	SPT; serine palmitoyltransferase [EC:2.3.1.50]	0	0	0	0.666667	0.333333
K00655	plsC; 1-acyl-sn-glycerol-3-phosphate acyltransferase [EC:2.3.1.51]	145282	140682	97966	106889	126085
K00656	E2.3.1.54, pflD; formate C-acetyltransferase [EC:2.3.1.54]	12045.1	5981.19	21132.9	5896.82	8970.95
K00657	speG, SAT; diamine N-acetyltransferase [EC:2.3.1.57]	22413.1	43344.1	20807	4931.67	13672.4
K00658	DLST, sucB; 2-oxoglutarate dehydrogenase E2 component (dihydrolipoamide succinyltransferase) [EC:2.3.1.61]	70355.1	68034.6	51865.7	38496.1	54425.6
K00661	maa; maltose O-acetyltransferase [EC:2.3.1.79]	9319.37	7306.73	21487.5	1548.67	5434.02
K00662	aacC; aminoglycoside 3-N-acetyltransferase [EC:2.3.1.81]	151.193	89.16	169.723	50.66	100.927
K00663	aacA; aminoglycoside 6'-N-acetyltransferase [EC:2.3.1.82]	1470.28	1825.69	1077.33	853.36	1161.82
K00666	K00666; fatty-acyl-CoA synthase [EC:6.2.1.-]	209173	222831	128304	125386	167280
K00672	ftr; formylmethanofuran--tetrahydromethanopterin N-formyltransferase [EC:2.3.1.101]	3063.16	281.837	304.867	546.65	1804.9
K00673	astA; arginine N-succinyltransferase [EC:2.3.1.109]	34941.3	83220.5	34591.9	15112.3	25026.8
K00674	dapD; 2,3,4,5-tetrahydropyridine-2,6-dicarboxylate N-succinyltransferase [EC:2.3.1.117]	63323	64757.7	46395.5	36053.4	49688.2
K00675	nhoA; N-hydroxyarylamine O-acetyltransferase [EC:2.3.1.118]	14446.9	42249.9	15715.7	4893.08	9669.97
K00677	lpxA; UDP-N-acetylglucosamine acyltransferase [EC:2.3.1.129]	79345.7	72047.5	58340.8	70234.6	74790.1
K00680	ytmI; uncharacterized N-acetyltransferase [EC:2.3.1.-]	55926.6	61219.2	36178.5	29397.8	42662.2
K00681	ggt; gamma-glutamyltranspeptidase / glutathione hydrolase [EC:2.3.2.2 3.4.19.13]	170070	175852	110764	119608	144839
K00682	GGCT; gamma-glutamylcyclotransferase [EC:4.3.2.9]	0.166667	25.3333	9.66667	1	0.583333
K00683	QPCT; glutaminyl-peptide cyclotransferase [EC:2.3.2.5]	34.4467	106.613	337.667	45.4467	39.9467
K00684	aat; leucyl/phenylalanyl-tRNA---protein transferase [EC:2.3.2.6]	78361.9	72304.4	58673.1	71220.1	74791
K00685	ATE1; arginyl-tRNA---protein transferase [EC:2.3.2.8]	56637.6	62482.6	43497.5	32682.2	44659.9
K00686	tgl; protein-glutamine gamma-glutamyltransferase [EC:2.3.2.13]	253.667	888.8	271.723	42.4067	148.037
K00687	pbp2B, penA; penicillin-binding protein 2B	325.657	16.71	2	1.13333	163.395
K00688	PYG, glgP; glycogen phosphorylase [EC:2.4.1.1]	56672.2	29022.4	47745.6	86088.6	71380.4
K00689	E2.4.1.5; dextransucrase [EC:2.4.1.5]	115.603	0	0	1.74	58.6717
K00690	E2.4.1.7; sucrose phosphorylase [EC:2.4.1.7]	33813.5	14727.4	21102.3	39865.5	36839.5
K00691	mapA; maltose phosphorylase [EC:2.4.1.8]	1596.84	892.523	929.333	158.147	877.495
K00692	sacB; levansucrase [EC:2.4.1.10]	1104.06	1085.89	916.68	502.387	803.222
K00693	GYS; glycogen synthase [EC:2.4.1.11]	6.66667	1	5	9.66667	8.16667
K00694	bcsA; cellulose synthase (UDP-forming) [EC:2.4.1.12]	42417.5	55290	28872.3	47106.6	44762
K00695	E2.4.1.13; sucrose synthase [EC:2.4.1.13]	16.8333	2.66667	11.6667	8.66667	12.75
K00696	E2.4.1.14; sucrose-phosphate synthase [EC:2.4.1.14]	16966.2	7036.39	11090.3	29387.5	23176.9
K00697	otsA; trehalose 6-phosphate synthase [EC:2.4.1.15 2.4.1.347]	34764.4	82983.2	21422.5	13287.3	24025.9
K00700	GBE1, glgB; 1,4-alpha-glucan branching enzyme [EC:2.4.1.18]	54402.5	59314.8	44156.3	54807.7	54605.1
K00701	cgt; cyclomaltodextrin glucanotransferase [EC:2.4.1.19]	51.3333	169.333	586	25.6667	38.5
K00702	E2.4.1.20; cellobiose phosphorylase [EC:2.4.1.20]	183.493	187.667	573.89	27.0767	105.285
K00703	glgA; starch synthase [EC:2.4.1.21]	56766.4	27075.2	47285.7	79892.8	68329.6
K00705	malQ; 4-alpha-glucanotransferase [EC:2.4.1.25]	28669.2	15141.1	29139.5	40915.4	34792.3
K00709	ABO; histo-blood group ABO system transferase [EC:2.4.1.40 2.4.1.37]	6.6	0	0	0	3.3
K00712	tagE; poly(glycerol-phosphate) alpha-glucosyltransferase [EC:2.4.1.52]	435.9	1104.97	28	14.3333	225.117
K00720	UGCG; ceramide glucosyltransferase [EC:2.4.1.80]	34181.1	81203.2	19831.2	9144.24	21662.7
K00721	DPM1; dolichol-phosphate mannosyltransferase [EC:2.4.1.83]	53310.5	23445.8	39392	80757.7	67034.1
K00729	ALG5; dolichyl-phosphate beta-glucosyltransferase [EC:2.4.1.117]	0	1.33333	0	0	0
K00737	MGAT3; beta-1,4-mannosyl-glycoprotein beta-1,4-N-acetylglucosaminyltransferase [EC:2.4.1.144]	119.833	368	83.14	48.13	83.9817
K00745	E2.4.1.166; raffinose-raffinose alpha-galactotransferase [EC:2.4.1.166]	0.333333	0	0	0	0.166667
K00748	lpxB; lipid-A-disaccharide synthase [EC:2.4.1.182]	94154.3	80660.7	72421.4	107781	100967
K00752	hasA; hyaluronan synthase [EC:2.4.1.212]	343.663	87.3867	261.5	55	199.332
K00754	bshA; L-malate glycosyltransferase [EC:2.4.1.-]	59509	93870.1	38110.1	30203	44856
K00756	pdp; pyrimidine-nucleoside phosphorylase [EC:2.4.2.2]	2999.89	2788.47	996.613	233.847	1616.87
K00757	udp, UPP; uridine phosphorylase [EC:2.4.2.3]	8056.9	4193.69	20904.6	1460.07	4758.48
K00758	deoA, TYMP; thymidine phosphorylase [EC:2.4.2.4]	47003.3	54805.5	31978.4	23411.9	35207.6
K00759	APRT, apt; adenine phosphoribosyltransferase [EC:2.4.2.7]	75443	73764	53773.2	67276.8	71359.9
K00760	hprT, hpt, HPRT1; hypoxanthine phosphoribosyltransferase [EC:2.4.2.8]	61792.4	64628.9	42220	28917.9	45355.1
K00761	upp, UPRT; uracil phosphoribosyltransferase [EC:2.4.2.9]	73426.9	72549	52576.1	66689.8	70058.3
K00762	pyrE; orotate phosphoribosyltransferase [EC:2.4.2.10]	84130.7	75539.8	60836	71677	77903.8
K00763	pncB, NAPRT1; nicotinate phosphoribosyltransferase [EC:6.3.4.21]	85606.2	111395	58974.2	66936.4	76271.3
K00764	purF, PPAT; amidophosphoribosyltransferase [EC:2.4.2.14]	86922.5	75984.6	62073.4	72434.9	79678.7
K00765	hisG; ATP phosphoribosyltransferase [EC:2.4.2.17]	80975	74568.9	60643.6	71514.8	76244.9
K00766	trpD; anthranilate phosphoribosyltransferase [EC:2.4.2.18]	81160	75313.8	60515	71494.5	76327.2
K00767	nadC, QPRT; nicotinate-nucleotide pyrophosphorylase (carboxylating) [EC:2.4.2.19]	60146.3	61258.4	52390.4	60746.8	60446.6
K00768	E2.4.2.21, cobU, cobT; nicotinate-nucleotide--dimethylbenzimidazole phosphoribosyltransferase [EC:2.4.2.21]	56469.1	63083.7	41930.8	29897.2	43183.1
K00769	gpt; xanthine phosphoribosyltransferase [EC:2.4.2.22]	32370.7	20389.9	23400.3	19521.5	25946.1
K00772	mtaP, MTAP; 5'-methylthioadenosine phosphorylase [EC:2.4.2.28]	56628.2	24682.4	34070.6	63833.9	60231
K00773	tgt, QTRT1; queuine tRNA-ribosyltransferase [EC:2.4.2.29]	87188	84333.1	64954.6	75105.6	81146.8
K00782	lldG; L-lactate dehydrogenase complex protein LldG	40141.4	83844.5	23548	11085.1	25613.3
K00783	rlmH; 23S rRNA (pseudouridine1915-N3)-methyltransferase [EC:2.1.1.177]	66576	66269.9	46869.2	34381.8	50478.9
K00784	rnz; ribonuclease Z [EC:3.1.26.11]	30630.4	12940.1	23761.6	43191	36910.7
K00785	lst; beta-galactosamide-alpha-2,3-sialyltransferase [EC:2.4.99.-]	53.0567	58.9167	148	9.66667	31.3617
K00786	E2.4.-.-; glycosyltransferase [EC:2.4.-.-]	3271.64	534.28	3026.33	2181.64	2726.64
K00788	thiE; thiamine-phosphate pyrophosphorylase [EC:2.5.1.3]	136318	130732	91567.9	99939.7	118129
K00789	metK; S-adenosylmethionine synthetase [EC:2.5.1.6]	84218	76620.3	61226.8	71907.9	78062.9
K00790	murA; UDP-N-acetylglucosamine 1-carboxyvinyltransferase [EC:2.5.1.7]	99133.4	116336	70986.9	78526	88829.7
K00791	miaA, TRIT1; tRNA dimethylallyltransferase [EC:2.5.1.75]	85859	75765	61374.7	74343.3	80101.2
K00793	ribE, RIB5; riboflavin synthase [EC:2.5.1.9]	83522.1	77102.2	71087.2	71939.4	77730.8
K00794	ribH, RIB4; 6,7-dimethyl-8-ribityllumazine synthase [EC:2.5.1.78]	105162	88836.5	71897.1	83982.4	94572.4
K00795	ispA; farnesyl diphosphate synthase [EC:2.5.1.1 2.5.1.10]	57782	62236.7	42314	34467.2	46124.6
K00796	folP; dihydropteroate synthase [EC:2.5.1.15]	81430.5	75536.4	58639.8	69853.6	75642.1
K00797	speE, SRM; spermidine synthase [EC:2.5.1.16]	67814.3	96943.6	47960.9	57018.3	62416.3
K00798	MMAB, pduO; cob(I)alamin adenosyltransferase [EC:2.5.1.17]	61053.2	63448.2	36329.6	39177.8	50115.5
K00799	GST, gst; glutathione S-transferase [EC:2.5.1.18]	486557	493582	303297	357303	421930
K00800	aroA; 3-phosphoshikimate 1-carboxyvinyltransferase [EC:2.5.1.19]	84146	75227.8	61337.2	72177.7	78161.9
K00801	FDFT1; farnesyl-diphosphate farnesyltransferase [EC:2.5.1.21]	16537.3	42734.5	13137.4	13106.6	14821.9
K00803	AGPS, agpS; alkyldihydroxyacetonephosphate synthase [EC:2.5.1.26]	860.587	362.627	696.137	240.68	550.633
K00805	hepST; heptaprenyl diphosphate synthase [EC:2.5.1.30]	3743.31	5436.54	1107.12	601.287	2172.3
K00806	uppS; undecaprenyl diphosphate synthase [EC:2.5.1.31]	84399	75755.7	61285.4	74265.4	79332.2
K00808	hss; homospermidine synthase [EC:2.5.1.44]	9024.06	6131.13	3602.25	2010.12	5517.09
K00809	DHPS, dys; deoxyhypusine synthase [EC:2.5.1.46]	5475.66	2899.33	5652.83	8400.5	6938.08
K00812	aspB; aspartate aminotransferase [EC:2.6.1.1]	67575.1	33630.1	41817	63548.7	65561.9
K00813	aspC; aspartate aminotransferase [EC:2.6.1.1]	7466.74	3183.12	14262.7	3404.96	5435.85
K00816	CCBL; kynurenine---oxoglutarate transaminase / cysteine-S-conjugate beta-lyase / glutamine---phenylpyruvate transaminase [EC:2.6.1.7 4.4.1.13 2.6.1.64]	0	1.33333	0	0	0
K00817	hisC; histidinol-phosphate aminotransferase [EC:2.6.1.9]	130047	135513	90592.1	97988.5	114018
K00818	E2.6.1.11, argD; acetylornithine aminotransferase [EC:2.6.1.11]	23648.5	13049.8	20907.6	40744.2	32196.3
K00819	rocD, OAT; ornithine--oxo-acid transaminase [EC:2.6.1.13]	5394.93	9075.38	5330.15	1801.78	3598.35
K00820	glmS, GFPT; glucosamine---fructose-6-phosphate aminotransferase (isomerizing) [EC:2.6.1.16]	119262	162306	85725.5	85469	102365
K00821	argD; acetylornithine/N-succinyldiaminopimelate aminotransferase [EC:2.6.1.11 2.6.1.17]	71371.5	101668	49583.4	35059.2	53215.4
K00822	E2.6.1.18; beta-alanine--pyruvate transaminase [EC:2.6.1.18]	39283.1	88274.9	26917.1	17134.3	28208.7
K00823	puuE; 4-aminobutyrate aminotransferase [EC:2.6.1.19]	15678.6	42973.7	18705	4936.5	10307.5
K00824	dat; D-alanine transaminase [EC:2.6.1.21]	54028.2	60099.3	29971.8	30495.6	42261.9
K00826	E2.6.1.42, ilvE; branched-chain amino acid aminotransferase [EC:2.6.1.42]	165261	142947	104492	119657	142459
K00827	AGXT2; alanine-glyoxylate transaminase / (R)-3-amino-2-methylpropionate-pyruvate transaminase [EC:2.6.1.44 2.6.1.40]	1.33333	27.3333	2	6	3.66667
K00830	AGXT; alanine-glyoxylate transaminase / serine-glyoxylate transaminase / serine-pyruvate transaminase [EC:2.6.1.44 2.6.1.45 2.6.1.51]	57982.1	27872.4	40284.7	58206.7	58094.4
K00831	serC, PSAT1; phosphoserine aminotransferase [EC:2.6.1.52]	64403.2	65151.8	46792.7	36388.8	50396
K00832	tyrB; aromatic-amino-acid transaminase [EC:2.6.1.57]	77566.6	132757	53301.5	36696.7	57131.7
K00833	bioA; adenosylmethionine---8-amino-7-oxononanoate aminotransferase [EC:2.6.1.62]	28571.9	49158.3	27615.4	9373.61	18972.8
K00835	avtA; valine--pyruvate aminotransferase [EC:2.6.1.66]	20163.2	10827.9	23999.2	38495.7	29329.4
K00836	ectB, dat; diaminobutyrate-2-oxoglutarate transaminase [EC:2.6.1.76]	8323.55	8274.36	22684.9	7590.49	7957.02
K00839	pucG; (S)-ureidoglycine---glyoxylate transaminase [EC:2.6.1.112]	385.823	1370.09	439	105.623	245.723
K00840	astC; succinylornithine aminotransferase [EC:2.6.1.81]	45.2967	506.487	80.1867	6.75333	26.025
K00841	patA; aminotransferase [EC:2.6.1.-]	1886.75	1973.05	297.723	61	973.875
K00842	E2.6.1.-E, patB; aminotransferase [EC:2.6.1.-]	51.51	3.88667	0	8.43333	29.9717
K00844	HK; hexokinase [EC:2.7.1.1]	160.5	7.16667	0.333333	7.33333	83.9167
K00845	glk; glucokinase [EC:2.7.1.2]	80831.2	74312.2	50380.8	71652.8	76242
K00846	KHK; ketohexokinase [EC:2.7.1.3]	4.66667	4	8	4.33333	4.5
K00847	E2.7.1.4, scrK; fructokinase [EC:2.7.1.4]	98604.7	115034	69727.7	74195.8	86400.3
K00848	rhaB; rhamnulokinase [EC:2.7.1.5]	1123.76	1279.71	933.72	112.93	618.345
K00849	galK; galactokinase [EC:2.7.1.6]	12605.7	6557.66	13857.5	8349.29	10477.5
K00850	pfkA, PFK; 6-phosphofructokinase 1 [EC:2.7.1.11]	36746.7	18052.5	33623.5	45334.2	41040.5
K00851	E2.7.1.12, gntK, idnK; gluconokinase [EC:2.7.1.12]	27203.3	48782.7	24269.3	9785.39	18494.3
K00852	rbsK, RBKS; ribokinase [EC:2.7.1.15]	91599.4	145431	60906.4	47983.5	69791.5
K00853	araB; L-ribulokinase [EC:2.7.1.16]	974.493	1797.65	1077.04	251.033	612.763
K00854	xylB, XYLB; xylulokinase [EC:2.7.1.17]	91458.2	179775	54633.7	38040.8	64749.5
K00855	PRK, prkB; phosphoribulokinase [EC:2.7.1.19]	40648.3	20147.2	39310	79907.1	60277.7
K00856	E2.7.1.20, ADK; adenosine kinase [EC:2.7.1.20]	14211.6	39753.8	9345.39	4631.36	9421.46
K00857	tdk, TK; thymidine kinase [EC:2.7.1.21]	43368.3	20069.8	31854.8	28770.3	36069.3
K00858	ppnK, NADK; NAD+ kinase [EC:2.7.1.23]	100831	85204.2	75350.9	111957	106394
K00859	coaE; dephospho-CoA kinase [EC:2.7.1.24]	85234.4	75674.8	61337.3	74313.4	79773.9
K00860	cysC; adenylylsulfate kinase [EC:2.7.1.25]	39424.8	52040.4	36663.1	44156.6	41790.7
K00861	RFK, FMN1; riboflavin kinase [EC:2.7.1.26]	0	0.333333	0	0	0
K00862	eryA; erythritol kinase (D-erythritol 1-phosphate-forming) [EC:2.7.1.215]	4559.95	5480.55	3272.51	1468.28	3014.12
K00863	DAK, TKFC; triose/dihydroxyacetone kinase / FAD-AMP lyase (cyclizing) [EC:2.7.1.28 2.7.1.29 4.6.1.15]	8548.26	7597.68	4653.41	2463.58	5505.92
K00864	glpK, GK; glycerol kinase [EC:2.7.1.30]	85114.5	80487.8	61903.6	72265.5	78690
K00865	glxK, garK; glycerate 2-kinase [EC:2.7.1.165]	34859.5	84127.2	29313.9	9675.8	22267.6
K00867	coaA; type I pantothenate kinase [EC:2.7.1.33]	13958.6	11326.9	14665.8	4067.99	9013.31
K00868	pdxK, pdxY; pyridoxine kinase [EC:2.7.1.35]	29907.9	51574	22249.7	6982.59	18445.3
K00869	E2.7.1.36, MVK, mvaK1; mevalonate kinase [EC:2.7.1.36]	3698.81	2042.47	2991.54	999.34	2349.08
K00870	E2.7.1.37; protein kinase [EC:2.7.1.37]	36.4567	13.75	0	5.21	20.8333
K00872	thrB1; homoserine kinase [EC:2.7.1.39]	25946.5	14339.8	27929	39556.2	32751.3
K00873	PK, pyk; pyruvate kinase [EC:2.7.1.40]	109180	119624	84616.6	87803	98491.4
K00874	kdgK; 2-dehydro-3-deoxygluconokinase [EC:2.7.1.45]	71687.4	104886	57775.8	31597	51642.2
K00875	E2.7.1.47; D-ribulokinase [EC:2.7.1.47]	1605.17	4691.44	1765.26	488.367	1046.77
K00876	udk, UCK; uridine kinase [EC:2.7.1.48]	18795.5	8532.47	20904.7	9245.44	14020.5
K00878	thiM; hydroxyethylthiazole kinase [EC:2.7.1.50]	20229.9	43697.3	18157.9	6495.34	13362.6
K00879	fucK; L-fuculokinase [EC:2.7.1.51]	76.9633	26.9133	0.593333	0.89	38.9267
K00880	lyxK; L-xylulokinase [EC:2.7.1.53]	3058.05	609.617	1633.5	934.22	1996.13
K00881	alsK; allose kinase [EC:2.7.1.55]	2.08333	12.44	0.37	0	1.04167
K00882	fruK; 1-phosphofructokinase [EC:2.7.1.56]	8957.41	4789.5	9407.29	683.813	4820.61
K00883	dgoK; 2-dehydro-3-deoxygalactonokinase [EC:2.7.1.58]	43373.9	58883.7	24827	24083.7	33728.8
K00884	NAGK, nagK; N-acetylglucosamine kinase [EC:2.7.1.59]	5039.28	2759.21	10170.7	887.193	2963.24
K00885	nanK; N-acylmannosamine kinase [EC:2.7.1.60]	2810.38	546.45	906.67	240.557	1525.47
K00886	ppgK; polyphosphate glucokinase [EC:2.7.1.63]	2081.03	1851.5	1983.12	1802.47	1941.75
K00887	dgkA; undecaprenol kinase [EC:2.7.1.66]	1701.58	2318.19	1161.39	567.113	1134.35
K00891	E2.7.1.71, aroK, aroL; shikimate kinase [EC:2.7.1.71]	87575.9	74445.4	61926.5	74818	81196.9
K00892	gsk; inosine kinase [EC:2.7.1.73]	3650.57	4148.86	18587.8	342.89	1996.73
K00895	pfp, PFP; diphosphate-dependent phosphofructokinase [EC:2.7.1.90]	1498.88	363.963	112.443	150.743	824.81
K00897	aphA; kanamycin kinase [EC:2.7.1.95]	108.863	23.0867	4.66667	11.2233	60.0433
K00899	mtnK; 5-methylthioribose kinase [EC:2.7.1.100]	845.483	2204.19	988.883	371.323	608.403
K00901	dgkA, DGK; diacylglycerol kinase (ATP) [EC:2.7.1.107]	45127	59377.8	47813.8	46888.6	46007.8
K00903	epsB; protein-tyrosine kinase [EC:2.7.10.2]	5.83333	13.8333	3	2.33333	4.08333
K00906	aceK; isocitrate dehydrogenase kinase/phosphatase [EC:2.7.11.5 3.1.3.-]	17805.4	40236.9	12462.7	5419.78	11612.6
K00912	lpxK; tetraacyldisaccharide 4'-kinase [EC:2.7.1.130]	61753.8	63528.2	44514.3	32638.3	47196
K00917	lacC; tagatose 6-phosphate kinase [EC:2.7.1.144]	584.817	398.54	12.5833	12.5833	298.7
K00918	pfkC; ADP-dependent phosphofructokinase/glucokinase [EC:2.7.1.146 2.7.1.147]	0.333333	33.6667	14.3333	8.33333	4.33333
K00919	ispE; 4-diphosphocytidyl-2-C-methyl-D-erythritol kinase [EC:2.7.1.148]	80470.4	74851.1	58083.2	70787.7	75629.1
K00924	E2.7.1.-; kinase [EC:2.7.1.-]	8123.46	2126.45	6206.87	4176.3	6149.88
K00925	ackA; acetate kinase [EC:2.7.2.1]	57847.9	67946.5	50036.5	34087.3	45967.6
K00926	arcC; carbamate kinase [EC:2.7.2.2]	22488.6	41465.7	12599.3	4572.43	13530.5
K00927	PGK, pgk; phosphoglycerate kinase [EC:2.7.2.3]	84318.9	75685.9	61374	74346.3	79332.6
K00928	lysC; aspartate kinase [EC:2.7.2.4]	94964.3	85209.1	84635.4	82502.5	88733.4
K00929	buk; butyrate kinase [EC:2.7.2.7]	1979.9	998.6	305.057	95.13	1037.52
K00930	argB; acetylglutamate kinase [EC:2.7.2.8]	81034.1	74646.7	60979.7	71687	76360.5
K00931	proB; glutamate 5-kinase [EC:2.7.2.11]	81675.9	75212	61578	71957.3	76816.6
K00932	tdcD; propionate kinase [EC:2.7.2.15]	22.15	35.8633	1.74	0.956667	11.5533
K00936	pdtaS; two-component system, sensor histidine kinase PdtaS [EC:2.7.13.3]	179429	177738	113391	120399	149914
K00937	ppk; polyphosphate kinase [EC:2.7.4.1]	81493.4	74172.5	60717.5	72404.3	76948.8
K00938	E2.7.4.2, mvaK2; phosphomevalonate kinase [EC:2.7.4.2]	942.88	1050.71	29.01	14.3733	478.627
K00939	adk, AK; adenylate kinase [EC:2.7.4.3]	107174	89736.5	72453.4	86618.4	96896.3
K00940	ndk, NME; nucleoside-diphosphate kinase [EC:2.7.4.6]	81673.4	75513.1	61304.6	74165	77919.2
K00941	thiD; hydroxymethylpyrimidine/phosphomethylpyrimidine kinase [EC:2.7.1.49 2.7.4.7]	109004	152958	74914.1	80683.6	94843.7
K00942	E2.7.4.8, gmk; guanylate kinase [EC:2.7.4.8]	84477.5	76397.2	61342	74256.8	79367.2
K00943	tmk, DTYMK; dTMP kinase [EC:2.7.4.9]	81500.4	75160	59142.4	73359	77429.7
K00945	cmk; CMP/dCMP kinase [EC:2.7.4.25]	68702.8	67149.7	47863.1	36572.2	52637.5
K00946	thiL; thiamine-monophosphate kinase [EC:2.7.4.16]	53640.3	57768.6	46027.4	52584.2	53112.3
K00947	mosAB; molybdenum storage protein	57.3267	43.6667	0.666667	24.36	40.8433
K00948	PRPS, prsA; ribose-phosphate pyrophosphokinase [EC:2.7.6.1]	86298.3	77024.6	62982.4	74672	80485.1
K00949	thiN, TPK1, THI80; thiamine pyrophosphokinase [EC:2.7.6.2]	30897.5	18585.2	14374	18851.5	24874.5
K00950	folK; 2-amino-4-hydroxy-6-hydroxymethyldihydropteridine diphosphokinase [EC:2.7.6.3]	94926.7	83688.4	79195.9	99480.9	97203.8
K00951	relA; GTP pyrophosphokinase [EC:2.7.6.5]	83872.6	70621.1	61269.8	73824.9	78848.8
K00952	nadM; nicotinamide-nucleotide adenylyltransferase [EC:2.7.7.1]	9.66667	3.66667	1	0.333333	5
K00954	E2.7.7.3A, coaD, kdtB; pantetheine-phosphate adenylyltransferase [EC:2.7.7.3]	84283.7	75639.8	61313.1	74249.9	79266.8
K00955	cysNC; bifunctional enzyme CysN/CysC [EC:2.7.7.4 2.7.1.25]	14909.5	9670.24	9845.92	8659.41	11784.4
K00956	cysN; sulfate adenylyltransferase subunit 1 [EC:2.7.7.4]	22687.1	43969.2	22714.4	6219.92	14453.5
K00957	cysD; sulfate adenylyltransferase subunit 2 [EC:2.7.7.4]	37385.5	53228.8	32781.2	15375.7	26380.6
K00958	sat, met3; sulfate adenylyltransferase [EC:2.7.7.4]	43113.4	21672.9	27662.8	56585.8	49849.6
K00960	E2.7.7.6; DNA-directed RNA polymerase [EC:2.7.7.6]	754.833	1263.78	995.223	726.333	740.583
K00962	pnp, PNPT1; polyribonucleotide nucleotidyltransferase [EC:2.7.7.8]	84121	75162.4	61942.5	74265.6	79193.3
K00963	UGP2, galU, galF; UTP--glucose-1-phosphate uridylyltransferase [EC:2.7.7.9]	94622.5	148061	66226.2	45207.4	69914.9
K00965	galT, GALT; UDPglucose--hexose-1-phosphate uridylyltransferase [EC:2.7.7.12]	10709.7	6669.88	13538.6	11564.2	11137
K00966	GMPP; mannose-1-phosphate guanylyltransferase [EC:2.7.7.13]	19513	9695.22	16521.7	38631.8	29072.4
K00967	PCYT2; ethanolamine-phosphate cytidylyltransferase [EC:2.7.7.14]	269.333	123.667	76	204	236.667
K00968	PCYT1; choline-phosphate cytidylyltransferase [EC:2.7.7.15]	266.543	21.3333	0.54	22	144.272
K00969	nadD; nicotinate-nucleotide adenylyltransferase [EC:2.7.7.18]	83585.2	75445.8	60683.5	71646.2	77615.7
K00970	pcnB; poly(A) polymerase [EC:2.7.7.19]	59968	64551.1	44747.3	35471.5	47719.7
K00971	manC, cpsB; mannose-1-phosphate guanylyltransferase [EC:2.7.7.13]	65504.9	39530.7	44468.3	85351.6	75428.2
K00972	UAP1; UDP-N-acetylglucosamine/UDP-N-acetylgalactosamine diphosphorylase [EC:2.7.7.23 2.7.7.83]	267.22	286.223	241.833	50.6667	158.943
K00973	E2.7.7.24, rfbA, rffH; glucose-1-phosphate thymidylyltransferase [EC:2.7.7.24]	67180.2	62395.6	47648.6	41746.7	54463.5
K00974	cca; tRNA nucleotidyltransferase (CCA-adding enzyme) [EC:2.7.7.72 3.1.3.- 3.1.4.-]	56482.5	63705	51941.2	82324.9	69403.7
K00975	glgC; glucose-1-phosphate adenylyltransferase [EC:2.7.7.27]	38475.6	22817.8	41566.1	48381.3	43428.4
K00978	rfbF; glucose-1-phosphate cytidylyltransferase [EC:2.7.7.33]	7770.15	6228.86	6451.34	7558.82	7664.49
K00979	kdsB; 3-deoxy-manno-octulosonate cytidylyltransferase (CMP-KDO synthetase) [EC:2.7.7.38]	62487.1	63732.1	45028.2	32806.1	47646.6
K00980	tagD; glycerol-3-phosphate cytidylyltransferase [EC:2.7.7.39]	1342.45	2416.88	1113.2	526.47	934.46
K00981	E2.7.7.41, CDS1, CDS2, cdsA; phosphatidate cytidylyltransferase [EC:2.7.7.41]	90113.2	77695.1	64201.9	77505	83809.1
K00982	glnE; [glutamine synthetase] adenylyltransferase / [glutamine synthetase]-adenylyl-L-tyrosine phosphorylase [EC:2.7.7.42 2.7.7.89]	58131.5	62982	42142.6	32021.5	45076.5
K00983	neuA; N-acylneuraminate cytidylyltransferase [EC:2.7.7.43]	3705.14	2935.16	8292.75	1565.74	2635.44
K00984	aadA; streptomycin 3"-adenylyltransferase [EC:2.7.7.47]	406.273	271.293	36.11	16.34	211.307
K00986	ltrA; RNA-directed DNA polymerase [EC:2.7.7.49]	1030.29	596.403	3173.51	4006.31	2518.3
K00988	APA1_2; ATP adenylyltransferase [EC:2.7.7.53]	13969.6	7253.5	11964.4	30356.1	22162.8
K00989	rph; ribonuclease PH [EC:2.7.7.56]	78533.8	73897.6	58312.7	73013.1	75773.4
K00990	glnD; [protein-PII] uridylyltransferase [EC:2.7.7.59]	60206.3	63777.6	44152.5	32550.9	46378.6
K00991	ispD; 2-C-methyl-D-erythritol 4-phosphate cytidylyltransferase [EC:2.7.7.60]	41993.9	53861	37859.6	44711.9	43352.9
K00992	murU; N-acetyl-alpha-D-muramate 1-phosphate uridylyltransferase [EC:2.7.7.99]	54024.4	59926.1	32816.8	31619	42821.7
K00993	EPT1; ethanolaminephosphotransferase [EC:2.7.8.1]	4.66667	0	0	4.16667	4.41667
K00995	pgsA, PGS1; CDP-diacylglycerol---glycerol-3-phosphate 3-phosphatidyltransferase [EC:2.7.8.5]	52772.3	24720.4	39194	36902.4	44837.3
K00996	rfbP; undecaprenyl-phosphate galactose phosphotransferase [EC:2.7.8.6]	589.337	283.18	158.787	498.963	544.15
K00997	acpS; holo-[acyl-carrier protein] synthase [EC:2.7.8.7]	61738.2	66304.8	43592.2	38044.9	49891.6
K00998	pssA; CDP-diacylglycerol---serine O-phosphatidyltransferase [EC:2.7.8.8]	3193.13	2114.79	9599.82	203.053	1698.09
K00999	CDIPT; CDP-diacylglycerol--inositol 3-phosphatidyltransferase [EC:2.7.8.11]	2.33333	8.66667	6.66667	0.166667	1.25
K01000	mraY; phospho-N-acetylmuramoyl-pentapeptide-transferase [EC:2.7.8.13]	84292.3	75752.2	61645.2	74251.2	79271.7
K01001	ALG7; UDP-N-acetylglucosamine--dolichyl-phosphate N-acetylglucosaminephosphotransferase [EC:2.7.8.15]	5.33333	1.5	0	0	2.66667
K01002	mdoB; phosphoglycerol transferase [EC:2.7.8.20]	888.283	1016.78	726.233	577.45	732.867
K01003	bcpA; oxaloacetate decarboxylase [EC:4.1.1.3]	138.86	85.5	41.5533	18.12	78.49
K01004	pcs; phosphatidylcholine synthase [EC:2.7.8.24]	29375	17318.8	14832.6	19705	24540
K01006	ppdK; pyruvate, orthophosphate dikinase [EC:2.7.9.1]	45132.1	21229.8	23236.5	27313.9	36223
K01007	pps, ppsA; pyruvate, water dikinase [EC:2.7.9.2]	60301.5	63346.4	55199.6	83934	72117.7
K01008	selD, SEPHS; selenide, water dikinase [EC:2.7.9.3]	66527.2	60324.5	42670.2	59729.9	63128.6
K01011	TST, MPST, sseA; thiosulfate/3-mercaptopyruvate sulfurtransferase [EC:2.8.1.1 2.8.1.2]	82515.4	78380.4	67620.2	72988.2	77751.8
K01012	bioB; biotin synthase [EC:2.8.1.6]	54681.5	61983.9	49194.1	52870.2	53775.8
K01014	SULT1A; aryl sulfotransferase [EC:2.8.2.1]	2645.33	384.667	1249.67	734.333	1689.83
K01021	TPST; protein-tyrosine sulfotransferase [EC:2.8.2.20]	3.66333	0	0	9.84667	6.755
K01023	assT; arylsulfate sulfotransferase [EC:2.8.2.22]	139.333	10.6667	775.667	2	70.6667
K01026	pct; propionate CoA-transferase [EC:2.8.3.1]	5668.45	857.877	1996.58	205.4	2936.92
K01027	OXCT; 3-oxoacid CoA-transferase [EC:2.8.3.5]	233.553	237.83	93.0567	165.557	199.555
K01028	E2.8.3.5A, scoA; 3-oxoacid CoA-transferase subunit A [EC:2.8.3.5]	54646.9	57192.9	32834.6	30432	42539.5
K01029	E2.8.3.5B, scoB; 3-oxoacid CoA-transferase subunit B [EC:2.8.3.5]	54764.4	57315.3	33223.4	30559.2	42661.8
K01031	pcaI; 3-oxoadipate CoA-transferase, alpha subunit [EC:2.8.3.6]	15716.8	45437.9	11240.1	5361.16	10539
K01032	pcaJ; 3-oxoadipate CoA-transferase, beta subunit [EC:2.8.3.6]	15719.5	45456.9	11238.4	5363.49	10541.5
K01034	atoD; acetate CoA/acetoacetate CoA-transferase alpha subunit [EC:2.8.3.8 2.8.3.9]	2266.65	1706.69	1674.33	595.25	1430.95
K01035	atoA; acetate CoA/acetoacetate CoA-transferase beta subunit [EC:2.8.3.8 2.8.3.9]	1959.31	815.167	1242.11	472.957	1216.13
K01039	gctA; glutaconate CoA-transferase, subunit A [EC:2.8.3.12]	753.453	834.64	587.943	492.077	622.765
K01040	gctB; glutaconate CoA-transferase, subunit B [EC:2.8.3.12]	653.537	781.473	563.277	480.41	566.973
K01042	selA; L-seryl-tRNA(Ser) seleniumtransferase [EC:2.9.1.1]	22966.5	42839	12695.8	5452.97	14209.8
K01045	PON; arylesterase / paraoxonase [EC:3.1.1.2 3.1.8.1]	56	7	114.083	36.75	46.375
K01046	lip, TGL2; triacylglycerol lipase [EC:3.1.1.3]	44904.9	89975.6	37690.3	39155.5	42030.2
K01048	pldB; lysophospholipase [EC:3.1.1.5]	43009.1	22184.3	31735.9	31116.8	37062.9
K01051	E3.1.1.11; pectinesterase [EC:3.1.1.11]	1213.3	1823.48	788.323	165.77	689.533
K01053	E3.1.1.17, gnl, RGN; gluconolactonase [EC:3.1.1.17]	25515.2	14506.2	13507	9282.12	17398.7
K01055	pcaD; 3-oxoadipate enol-lactonase [EC:3.1.1.24]	49914.4	58247.3	26362.3	25839.5	37877
K01056	PTH1, pth, spoVC; peptidyl-tRNA hydrolase, PTH1 family [EC:3.1.1.29]	84262.7	75616.2	60918.3	74256.2	79259.4
K01057	PGLS, pgl, devB; 6-phosphogluconolactonase [EC:3.1.1.31]	70335.2	69018.6	53402.4	64660	67497.6
K01058	pldA; phospholipase A1/A2 [EC:3.1.1.32 3.1.1.4]	3889.62	2035.9	8455.69	856.1	2372.86
K01060	cah; cephalosporin-C deacetylase [EC:3.1.1.41]	395.86	570.293	31.11	32.43	214.145
K01061	E3.1.1.45; carboxymethylenebutenolidase [EC:3.1.1.45]	70113.5	101538	54926.4	61930.1	66021.8
K01066	aes; acetyl esterase [EC:3.1.1.-]	42338.1	85960.3	30801.6	21982.6	32160.4
K01067	E3.1.2.1, ACH1; acetyl-CoA hydrolase [EC:3.1.2.1]	87.89	75.39	81.8333	35.9467	61.9183
K01069	gloB, HAGH; hydroxyacylglutathione hydrolase [EC:3.1.2.6]	76076.8	72240.5	57542.6	70859.1	73467.9
K01070	frmB, ESD, fghA; S-formylglutathione hydrolase [EC:3.1.2.12]	70045.6	70397.6	54887.4	68639.4	69342.5
K01071	MCH; medium-chain acyl-[acyl-carrier-protein] hydrolase [EC:3.1.2.21]	1301.16	951.263	638.333	198.54	749.848
K01073	E3.1.2.20; acyl-CoA hydrolase [EC:3.1.2.20]	426.723	174.833	180.5	265	345.862
K01075	E3.1.2.23; 4-hydroxybenzoyl-CoA thioesterase [EC:3.1.2.23]	18264.3	6211.65	8389.55	8770.52	13517.4
K01077	E3.1.3.1, phoA, phoB; alkaline phosphatase [EC:3.1.3.1]	28231.4	50480	36415.2	12372.1	20301.7
K01078	PHO; acid phosphatase [EC:3.1.3.2]	367.857	190.117	242.053	65.3467	216.602
K01079	serB, PSPH; phosphoserine phosphatase [EC:3.1.3.3]	59081.9	62789.8	42488.9	31960.4	45521.2
K01081	E3.1.3.5; 5'-nucleotidase [EC:3.1.3.5]	67163.8	30637.9	49840.9	78871.1	73017.4
K01082	cysQ, MET22, BPNT1; 3'(2'), 5'-bisphosphate nucleotidase [EC:3.1.3.7]	63443.6	32298.2	51513	66557.6	65000.6
K01083	E3.1.3.8; 3-phytase [EC:3.1.3.8]	4269.21	893.343	4135.39	3092.29	3680.75
K01085	agp; glucose-1-phosphatase [EC:3.1.3.10]	900.2	216.113	20.67	33.4167	466.808
K01086	fbp-SEBP; fructose-1,6-bisphosphatase I / sedoheptulose-1,7-bisphosphatase [EC:3.1.3.11 3.1.3.37]	24.5	34.3333	1.33333	1	12.75
K01087	otsB; trehalose 6-phosphate phosphatase [EC:3.1.3.12]	21113.8	42913.2	12204.3	9060.48	15087.1
K01089	hisB; imidazoleglycerol-phosphate dehydratase / histidinol-phosphatase [EC:4.2.1.19 3.1.3.15]	6222.32	3172.69	12903.6	1515.54	3868.93
K01090	E3.1.3.16; protein phosphatase [EC:3.1.3.16]	70754	39726.5	61664.4	129756	100255
K01091	gph; phosphoglycolate phosphatase [EC:3.1.3.18]	222628	240952	138615	150994	186811
K01092	E3.1.3.25, IMPA, suhB; myo-inositol-1(or 4)-monophosphatase [EC:3.1.3.25]	157374	124187	107685	150071	153723
K01093	appA; 4-phytase / acid phosphatase [EC:3.1.3.26 3.1.3.2]	734.637	918.11	385.203	124.66	429.648
K01095	pgpA; phosphatidylglycerophosphatase A [EC:3.1.3.27]	45135.4	56984.5	36149.3	24926.5	35030.9
K01096	pgpB; phosphatidylglycerophosphatase B [EC:3.1.3.27 3.1.3.81 3.1.3.4 3.6.1.27]	3154.06	2136.09	9161.09	141.087	1647.57
K01101	E3.1.3.41; 4-nitrophenyl phosphatase [EC:3.1.3.41]	1321.76	1844.77	577.89	257.157	789.458
K01104	E3.1.3.48; protein-tyrosine phosphatase [EC:3.1.3.48]	110236	159276	88808.6	80524.4	95380.2
K01113	phoD; alkaline phosphatase D [EC:3.1.3.1]	21589.6	6972	25867.5	16925.5	19257.6
K01114	plc; phospholipase C [EC:3.1.4.3]	70446	201912	47616.3	21616.4	46031.2
K01115	PLD1_2; phospholipase D1/2 [EC:3.1.4.4]	1066.72	347.557	663.057	596.833	831.778
K01117	E3.1.4.12; sphingomyelin phosphodiesterase [EC:3.1.4.12]	13703	6905	10381	28916.3	21309.7
K01118	acpD, azoR; FMN-dependent NADH-azoreductase [EC:1.7.1.17]	50230.4	58481.5	37205.9	27071.8	38651.1
K01119	cpdB; 2',3'-cyclic-nucleotide 2'-phosphodiesterase / 3'-nucleotidase [EC:3.1.4.16 3.1.3.6]	45137.4	55556.7	34165.1	23253.1	34195.3
K01120	cpdP; 3',5'-cyclic-nucleotide phosphodiesterase [EC:3.1.4.17]	64.3733	97.33	49.3333	33.1133	48.7433
K01121	CNP; 2',3'-cyclic-nucleotide 3'-phosphodiesterase [EC:3.1.4.37]	15.9	13.75	0	4.21	10.055
K01126	E3.1.4.46, glpQ, ugpQ; glycerophosphoryl diester phosphodiesterase [EC:3.1.4.46]	111222	122690	88117.8	84037.3	97629.8
K01128	SMPDL3; sphingomyelin phosphodiesterase acid-like 3 [EC:3.1.4.-]	46.3333	0	0	0	23.1667
K01129	dgt; dGTPase [EC:3.1.5.1]	63082.2	64629.7	45030	32665.4	47873.8
K01130	E3.1.6.1, aslA; arylsulfatase [EC:3.1.6.1]	31178.6	47947.2	40196.3	15250.7	23214.6
K01132	GALNS; N-acetylgalactosamine-6-sulfatase [EC:3.1.6.4]	10.3333	9.66667	25.6667	48.6667	29.5
K01133	betC; choline-sulfatase [EC:3.1.6.6]	26319.6	13174.8	13251.3	18655.2	22487.4
K01134	ARSA; arylsulfatase A [EC:3.1.6.8]	1045.77	340.723	1161.22	578.5	812.137
K01135	ARSB; arylsulfatase B [EC:3.1.6.12]	1.88667	0.666667	18.5567	6.66667	4.27667
K01136	IDS; iduronate 2-sulfatase [EC:3.1.6.13]	16	12.6667	77.8333	72.3333	44.1667
K01137	GNS; N-acetylglucosamine-6-sulfatase [EC:3.1.6.14]	16.6667	4.33333	111.167	37	26.8333
K01138	K01138; uncharacterized sulfatase [EC:3.1.6.-]	7218.98	1916.27	5027.31	3741.28	5480.13
K01139	spoT; GTP diphosphokinase / guanosine-3',5'-bis(diphosphate) 3'-diphosphatase [EC:2.7.6.5 3.1.7.2]	49024.1	59310.6	36279.5	27063.8	38044
K01141	sbcB, exoI; exodeoxyribonuclease I [EC:3.1.11.1]	4912.63	2878.01	11940.3	1472.2	3192.41
K01142	E3.1.11.2, xthA; exodeoxyribonuclease III [EC:3.1.11.2]	138327	135227	92663.8	105843	122085
K01143	E3.1.11.3; exodeoxyribonuclease (lambda-induced) [EC:3.1.11.3]	3	0	0	0.14	1.57
K01144	E3.1.11.5; exodeoxyribonuclease V [EC:3.1.11.5]	33356.7	17519.2	15932.9	19826.6	26591.7
K01146	xni; protein Xni	3170.05	2127.13	9706.48	197.053	1683.55
K01147	rnb; exoribonuclease II [EC:3.1.13.1]	33487	50334.5	32494.1	42436.6	37961.8
K01150	endA; deoxyribonuclease I [EC:3.1.21.1]	3277.19	2231.13	9708.15	261.787	1769.49
K01151	nfo; deoxyribonuclease IV [EC:3.1.21.2]	6180	5504.58	10583	434.433	3307.21
K01153	hsdR; type I restriction enzyme, R subunit [EC:3.1.21.3]	62713.9	33026.8	48197.7	64044.3	63379.1
K01154	hsdS; type I restriction enzyme, S subunit [EC:3.1.21.3]	48662.9	23003.3	39368.6	51546.3	50104.6
K01155	E3.1.21.4; type II restriction enzyme [EC:3.1.21.4]	14240.6	7045.14	10397.2	28969.7	21605.2
K01156	res; type III restriction enzyme [EC:3.1.21.5]	15166.3	40172.6	9563.75	4777.21	9971.77
K01158	DNASE2; deoxyribonuclease II [EC:3.1.22.1]	13309.7	39078.7	8965	4192.67	8751.17
K01159	ruvC; crossover junction endodeoxyribonuclease RuvC [EC:3.1.22.4]	82711.8	73690	61053.4	74209.9	78460.9
K01160	rusA; crossover junction endodeoxyribonuclease RusA [EC:3.1.22.4]	22.89	102.157	13.2867	4.20333	13.5467
K01163	K01163; uncharacterized protein	2248.99	80.8333	4.16667	59.32	1154.15
K01166	E3.1.27.1; ribonuclease T2 [EC:3.1.27.1]	50482.3	57649.7	27121.4	26336.3	38409.3
K01167	E3.1.27.3; ribonuclease T1 [EC:3.1.27.3]	13620.4	39457.1	8997.55	4211.62	8916
K01169	rna; ribonuclease I (enterobacter ribonuclease) [EC:3.1.27.6]	47.7133	90.7767	18.11	7.62333	27.6683
K01170	endA; tRNA-intron endonuclease, archaea type [EC:4.6.1.16]	9	3	1	0	4.5
K01173	ENDOG; endonuclease G, mitochondrial	24666.4	9663.11	20831.9	31675.9	28171.1
K01174	nuc; micrococcal nuclease [EC:3.1.31.1]	3843.2	3289.31	4087.03	9019.03	6431.12
K01175	ybfF; esterase [EC:3.1.-.-]	4294.4	2709.05	11521	1103.96	2699.18
K01176	AMY, amyA, malS; alpha-amylase [EC:3.2.1.1]	6785.83	8857.27	33242.2	2515.21	4650.52
K01178	SGA1; glucoamylase [EC:3.2.1.3]	14074.3	39839.6	9798.54	4424.72	9249.51
K01179	E3.2.1.4; endoglucanase [EC:3.2.1.4]	27954.5	46701	19908.8	12968.8	20461.6
K01180	E3.2.1.6; endo-1,3(4)-beta-glucanase [EC:3.2.1.6]	0.333333	0	0	0	0.166667
K01181	E3.2.1.8, xynA; endo-1,4-beta-xylanase [EC:3.2.1.8]	3701.3	594.313	778.333	582.57	2141.93
K01182	IMA, malL; oligo-1,6-glucosidase [EC:3.2.1.10]	3801.91	2092.19	1422.55	319.447	2060.68
K01183	E3.2.1.14; chitinase [EC:3.2.1.14]	15748.5	46046.5	36338.3	4759.66	10254.1
K01184	E3.2.1.15; polygalacturonase [EC:3.2.1.15]	310	746	341.333	60.7133	185.357
K01185	E3.2.1.17; lysozyme [EC:3.2.1.17]	21332.2	41276.8	13424.4	7345.61	14338.9
K01186	NEU1; sialidase-1 [EC:3.2.1.18]	1463.44	220.54	627.943	217.573	840.507
K01187	malZ; alpha-glucosidase [EC:3.2.1.20]	48418.2	22868.3	34405.5	30068	39243.1
K01188	E3.2.1.21; beta-glucosidase [EC:3.2.1.21]	1005.83	315.833	954	414.167	710
K01190	lacZ; beta-galactosidase [EC:3.2.1.23]	10907	4003.63	6441.85	1863.47	6385.21
K01191	MAN2C1; alpha-mannosidase [EC:3.2.1.24]	16670.9	9976.78	12600.9	33596.2	25133.5
K01192	E3.2.1.25, MANBA, manB; beta-mannosidase [EC:3.2.1.25]	19867.4	40644	12114	5303.98	12585.7
K01193	INV, sacA; beta-fructofuranosidase [EC:3.2.1.26]	5814.85	4946.03	4600.16	497.393	3156.12
K01194	TREH, treA, treF; alpha,alpha-trehalase [EC:3.2.1.28]	14886.8	40393	10589	4854.99	9870.92
K01195	uidA, GUSB; beta-glucuronidase [EC:3.2.1.31]	1613.77	1973.08	1724.89	382.717	998.242
K01197	hya; hyaluronoglucosaminidase [EC:3.2.1.35]	980.993	32.7767	0.223333	43.3333	512.163
K01198	xynB; xylan 1,4-beta-xylosidase [EC:3.2.1.37]	2038.76	3135.51	2038.1	737.393	1388.08
K01200	pulA; pullulanase [EC:3.2.1.41]	3344.52	1606.97	2279.61	584.34	1964.43
K01201	GBA, srfJ; glucosylceramidase [EC:3.2.1.45]	3673.63	990.307	2819.33	508.5	2091.07
K01205	NAGLU; alpha-N-acetylglucosaminidase [EC:3.2.1.50]	479.697	0.25	1.11333	21.9667	250.832
K01206	FUCA; alpha-L-fucosidase [EC:3.2.1.51]	10591.7	6301.72	5854.94	3444.45	7018.1
K01207	nagZ; beta-N-acetylhexosaminidase [EC:3.2.1.52]	77056.2	104970	54113.6	39627.3	58341.8
K01208	cd, ma, nplT; cyclomaltodextrinase / maltogenic alpha-amylase / neopullulanase [EC:3.2.1.54 3.2.1.133 3.2.1.135]	0	4	0.833333	12.5	6.25
K01209	abfA; alpha-N-arabinofuranosidase [EC:3.2.1.55]	2452.74	2629.22	1686.82	526.33	1489.54
K01210	E3.2.1.58; glucan 1,3-beta-glucosidase [EC:3.2.1.58]	155.333	59.7767	6.33333	1.33333	78.3333
K01212	sacC, levB; levanase [EC:3.2.1.65]	856.183	47.6667	0.9	36.5333	446.358
K01214	ISA, treX; isoamylase [EC:3.2.1.68]	0.333333	0.666667	3	0.333333	0.333333
K01215	dexB; glucan 1,6-alpha-glucosidase [EC:3.2.1.70]	535.85	181.487	496.333	43.1333	289.492
K01216	E3.2.1.73; licheninase [EC:3.2.1.73]	20.6667	0	0	0	10.3333
K01217	IDUA; L-iduronidase [EC:3.2.1.76]	1.5	0	0	0	0.75
K01218	gmuG; mannan endo-1,4-beta-mannosidase [EC:3.2.1.78]	494.7	83.5267	195.617	58.13	276.415
K01219	E3.2.1.81; beta-agarase [EC:3.2.1.81]	4.16667	1.33333	21.5	12	8.08333
K01220	E3.2.1.85, lacG; 6-phospho-beta-galactosidase [EC:3.2.1.85]	336.257	272.96	3.66667	5.66667	170.962
K01222	E3.2.1.86A, celF; 6-phospho-beta-glucosidase [EC:3.2.1.86]	3375.26	3419.59	8626.01	231.283	1803.27
K01223	E3.2.1.86B, bglA; 6-phospho-beta-glucosidase [EC:3.2.1.86]	4434.45	8220.93	11314.5	337.553	2386
K01224	E3.2.1.89; arabinogalactan endo-1,4-beta-galactosidase [EC:3.2.1.89]	1604.5	440.887	1153.78	486.643	1045.57
K01226	treC; trehalose-6-phosphate hydrolase [EC:3.2.1.93]	1470.13	3332.15	9409.42	203.713	836.92
K01227	E3.2.1.96; mannosyl-glycoprotein endo-beta-N-acetylglucosaminidase [EC:3.2.1.96]	136.65	24.4767	7.33333	3.07333	69.8617
K01230	MAN1; mannosyl-oligosaccharide alpha-1,2-mannosidase [EC:3.2.1.113]	0	1.33333	0	0.666667	0.333333
K01232	glvA; maltose-6'-phosphate glucosidase [EC:3.2.1.122]	5411.79	1173.66	437.063	64.29	2738.04
K01233	csn; chitosanase [EC:3.2.1.132]	5	1.45667	0	1.62667	3.31333
K01235	aguA; alpha-glucuronidase [EC:3.2.1.139]	320.12	131.467	49.9	54.0333	187.077
K01236	treZ, glgZ; maltooligosyltrehalose trehalohydrolase [EC:3.2.1.141]	4687.05	2950.92	1519.93	741.117	2714.08
K01239	iunH; purine nucleosidase [EC:3.2.2.1]	32259.8	19949.2	17870.7	22293.4	27276.6
K01240	URH1; uridine nucleosidase [EC:3.2.2.3]	0	0.333333	0	0.333333	0.166667
K01241	amn; AMP nucleosidase [EC:3.2.2.4]	54357	59117.3	29241.5	31977.2	43167.1
K01243	mtnN, mtn, pfs; adenosylhomocysteine nucleosidase [EC:3.2.2.9]	24615.5	53279.5	29935.3	5844.34	15229.9
K01244	MTN; 5'-methylthioadenosine nucleosidase [EC:3.2.2.16]	0	0	0	1.66667	0.833333
K01246	tag; DNA-3-methyladenine glycosylase I [EC:3.2.2.20]	55737.9	62207.8	40263.8	28455.5	42096.7
K01247	alkA; DNA-3-methyladenine glycosylase II [EC:3.2.2.21]	71514.6	101749	41910.5	35736.3	53625.5
K01250	rihA; pyrimidine-specific ribonucleoside hydrolase [EC:3.2.-.-]	312.593	249.833	991.397	53.6133	183.103
K01251	E3.3.1.1, ahcY; adenosylhomocysteinase [EC:3.3.1.1]	76831.9	71104.9	51915.1	71263.8	74047.9
K01252	entB, dhbB, vibB, mxcF; bifunctional isochorismate lyase / aryl carrier protein [EC:3.3.2.1 6.3.2.14]	1708.09	5495.36	3991.46	486.123	1097.11
K01253	EPHX1; microsomal epoxide hydrolase [EC:3.3.2.9]	3020.22	522.917	2931.33	2179.58	2599.9
K01255	CARP, pepA; leucyl aminopeptidase [EC:3.4.11.1]	119211	94832.2	83078.4	100931	110071
K01256	pepN; aminopeptidase N [EC:3.4.11.2]	92423.1	113481	69927.6	75230.8	83827
K01258	pepT; tripeptide aminopeptidase [EC:3.4.11.4]	17335.8	9274.22	21662.6	2857.48	10096.6
K01259	pip; proline iminopeptidase [EC:3.4.11.5]	69704	72867.5	49757.1	69763.2	69733.6
K01261	pepA; glutamyl aminopeptidase [EC:3.4.11.7]	619.01	325.043	7.33333	4.04	311.525
K01262	pepP; Xaa-Pro aminopeptidase [EC:3.4.11.9]	116410	156877	89443.1	85628.9	101020
K01263	E3.4.11.14; cytosol alanyl aminopeptidase [EC:3.4.11.14]	6206.82	1068.86	5896.21	4498.39	5352.6
K01264	APE3; aminopeptidase Y [EC:3.4.11.15]	2	0	0	0	1
K01265	map; methionyl aminopeptidase [EC:3.4.11.18]	122512	126763	89063.5	117770	120141
K01266	dmpA, dap; D-aminopeptidase [EC:3.4.11.19]	54167	98640.1	32775.7	25990.2	40078.6
K01267	DNPEP; aspartyl aminopeptidase [EC:3.4.11.21]	2828.25	1317.02	1815.4	1312.36	2070.3
K01269	E3.4.11.-; aminopeptidase [EC:3.4.11.-]	36.2333	16.7733	0.333333	5.87667	21.055
K01270	pepD; dipeptidase D [EC:3.4.13.-]	9022.93	2642.6	12412.7	722.45	4872.69
K01271	pepQ; Xaa-Pro dipeptidase [EC:3.4.13.9]	17846.2	17148.7	15092.7	10520.1	14183.1
K01273	DPEP; membrane dipeptidase [EC:3.4.13.19]	55781.3	60728.9	36056.8	32005.5	43893.4
K01274	E3.4.13.-; D-alanyl-D-alanine dipeptidase [EC:3.4.13.-]	158.757	9.82	0	2.40667	80.5817
K01277	DPP3; dipeptidyl-peptidase III [EC:3.4.14.4]	2442.03	233.683	1093.7	290.433	1366.23
K01278	DPP4, CD26; dipeptidyl-peptidase 4 [EC:3.4.14.5]	14932.3	2946.2	11623.5	8800.8	11866.6
K01281	pepX; X-Pro dipeptidyl-peptidase [EC:3.4.14.11]	14325.7	39905.4	9369.33	4311.12	9318.42
K01283	ACE, CD143; peptidyl-dipeptidase A [EC:3.4.15.1]	3917.87	1048.83	2902.78	1862.8	2890.34
K01284	dcp; peptidyl-dipeptidase Dcp [EC:3.4.15.5]	44497.9	19663.2	24960.1	26657.9	35577.9
K01286	E3.4.16.4; D-alanyl-D-alanine carboxypeptidase [EC:3.4.16.4]	78273.7	46547.1	47210.8	85699.3	81986.5
K01295	cpg; glutamate carboxypeptidase [EC:3.4.17.11]	17760.3	5934.34	15754.1	8091.62	12925.9
K01297	ldcA; muramoyltetrapeptide carboxypeptidase [EC:3.4.17.13]	38413	51709.3	29536.9	46866.9	42640
K01299	E3.4.17.19; carboxypeptidase Taq [EC:3.4.17.19]	31116.8	17408.4	24910.4	23213.3	27165.1
K01301	NAALAD; N-acetylated-alpha-linked acidic dipeptidase [EC:3.4.17.21]	608.777	724.557	349.333	59.6667	334.222
K01302	CPQ; carboxypeptidase Q [EC:3.4.17.-]	0	0.666667	0	0	0
K01303	APEH; acylaminoacyl-peptidase [EC:3.4.19.1]	3325.95	610.917	3282	2243.12	2784.53
K01304	pcp; pyroglutamyl-peptidase [EC:3.4.19.3]	19807.1	12435	20520.7	38198.1	29002.6
K01305	iadA; beta-aspartyl-dipeptidase (metallo-type) [EC:3.4.19.-]	458.677	70.11	466.997	294.833	376.755
K01308	yqgT; g-D-glutamyl-meso-diaminopimelate peptidase [EC:3.4.19.11]	474.72	978.3	288.39	44.4067	259.563
K01318	sspA; glutamyl endopeptidase [EC:3.4.21.19]	248.5	924.667	265.5	42.9067	145.703
K01322	PREP; prolyl oligopeptidase [EC:3.4.21.26]	32298.5	47104.8	35285.5	20530.7	26414.6
K01338	lon; ATP-dependent Lon protease [EC:3.4.21.53]	105608	116360	76773.1	81221.9	93414.8
K01340	E3.4.21.59; tryptase [EC:3.4.21.59]	0	0	1.33333	0	0
K01341	KEX2; kexin [EC:3.4.21.61]	0	1.66667	0	0	0
K01342	aprE; subtilisin [EC:3.4.21.62]	381.443	899.823	281	43.4067	212.425
K01347	iga; IgA-specific serine endopeptidase [EC:3.4.21.72]	18.4467	6.33333	0	11.6667	15.0567
K01350	PRTN3; myeloblastin [EC:3.4.21.76]	0	5.33333	0.0666667	0	0
K01354	ptrB; oligopeptidase B [EC:3.4.21.83]	19562.4	10879.4	21542.7	8877.7	14220
K01355	ompT; omptin [EC:3.4.23.49]	1	0.11	0	0	0.5
K01356	lexA; repressor LexA [EC:3.4.21.88]	79444.2	74654.2	57653.7	70193.3	74818.7
K01358	clpP, CLPP; ATP-dependent Clp protease, protease subunit [EC:3.4.21.92]	140909	105715	109380	191927	166418
K01361	E3.4.21.96; lactocepin [EC:3.4.21.96]	606.31	70.69	2.33333	2.33333	304.322
K01372	BLMH, pepC; bleomycin hydrolase [EC:3.4.22.40]	4431.34	1664.34	628.977	317.387	2374.36
K01387	colA; microbial collagenase [EC:3.4.24.3]	14255.3	41942.6	26159.1	4445.52	9350.42
K01389	MME, CD10; neprilysin [EC:3.4.24.11]	9.5	24	4.33333	2.33333	5.91667
K01390	iga; IgA-specific metalloendopeptidase [EC:3.4.24.13]	47	2	0	0	23.5
K01392	THOP1; thimet oligopeptidase [EC:3.4.24.15]	288.51	772.58	382.89	52.5	170.505
K01399	lasB; pseudolysin [EC:3.4.24.26]	2	0.666667	0.333333	0.333333	1.16667
K01400	nprE; bacillolysin [EC:3.4.24.28]	9	3.33333	0	0.0733333	4.53667
K01401	aur; aureolysin [EC:3.4.24.29]	53.3333	222	3.33333	2.24	27.7867
K01402	MMP8; matrix metalloproteinase-8 (neutrophil collagenase) [EC:3.4.24.34]	2	0	0	0	1
K01406	prtC; serralysin [EC:3.4.24.40]	7920.26	3161.34	2429.33	2912.86	5416.56
K01407	ptrA; protease III [EC:3.4.24.55]	2652.59	200.447	294.757	23.86	1338.23
K01408	IDE, ide; insulysin [EC:3.4.24.56]	0.333333	0.666667	3	1.66667	1
K01409	KAE1, tsaD, QRI7; N6-L-threonylcarbamoyladenine synthase [EC:2.3.1.234]	84955.2	75861.8	61387.8	74370.1	79662.6
K01414	prlC; oligopeptidase A [EC:3.4.24.70]	35327.2	51190.7	35729.8	43765.6	39546.4
K01415	ECE; endothelin-converting enzyme [EC:3.4.24.71]	1770.19	1579.22	3759.5	306.68	1038.43
K01416	snpA; snapalysin [EC:3.4.24.77]	41.89	3.97	0	5.80333	23.8467
K01417	MEP; extracellular elastinolytic metalloproteinase [EC:3.4.24.-]	0	0	0	2.66667	1.33333
K01419	hslV, clpQ; ATP-dependent HslUV protease, peptidase subunit HslV [EC:3.4.25.2]	61489.9	65281.3	44143.4	35205.1	48347.5
K01420	fnr; CRP/FNR family transcriptional regulator, anaerobic regulatory protein	125170	161477	83896.2	88068.5	106619
K01421	yhgE; putative membrane protein	2282.38	2707.69	368.02	83.3633	1182.87
K01424	E3.5.1.1, ansA, ansB; L-asparaginase [EC:3.5.1.1]	75301.6	76430.1	64235.2	89774.4	82538
K01425	glsA, GLS; glutaminase [EC:3.5.1.2]	30460.6	51268.8	28415.6	16680.8	23570.7
K01426	E3.5.1.4, amiE; amidase [EC:3.5.1.4]	142228	166530	81812.7	81036.5	111632
K01427	URE; urease [EC:3.5.1.5]	4.33333	8.55667	0.51	0.333333	2.33333
K01428	ureC; urease subunit alpha [EC:3.5.1.5]	63593.6	69910.4	38212.3	54554.7	59074.2
K01429	ureB; urease subunit beta [EC:3.5.1.5]	63093.1	71114	41131.3	61728.1	62410.6
K01430	ureA; urease subunit gamma [EC:3.5.1.5]	63175.4	71161.6	41178.4	61750.3	62462.9
K01432	AFMID; arylformamidase [EC:3.5.1.9]	2499.03	1253.26	1924.84	1690.48	2094.76
K01433	purU; formyltetrahydrofolate deformylase [EC:3.5.1.10]	65903	104293	57593.2	63127.5	64515.2
K01434	E3.5.1.11; penicillin amidase [EC:3.5.1.11]	52507.9	59303	31288.4	27869	40188.5
K01436	K01436; amidohydrolase [EC:3.5.1.-]	34310.5	17867.3	28148.9	69259.9	51785.2
K01437	ASPA, aspA; aspartoacylase [EC:3.5.1.15]	288.547	287.25	2025.31	101.18	194.863
K01438	argE; acetylornithine deacetylase [EC:3.5.1.16]	88512.7	72058.5	51797.4	45564.2	67038.5
K01439	dapE; succinyl-diaminopimelate desuccinylase [EC:3.5.1.18]	81816.9	77555.2	51249.6	49248.3	65532.6
K01440	PNC1; nicotinamidase [EC:3.5.1.19]	6	0	0	0	3
K01442	E3.5.1.24; choloylglycine hydrolase [EC:3.5.1.24]	11298.1	7150.44	6300.2	1044.06	6171.1
K01443	nagA, AMDHD2; N-acetylglucosamine-6-phosphate deacetylase [EC:3.5.1.25]	51295	65120.5	44896.7	53326.5	52310.8
K01444	AGA, aspG; N4-(beta-N-acetylglucosaminyl)-L-asparaginase [EC:3.5.1.26]	2542.02	773.39	2463.15	1118.75	1830.38
K01446	PGRP; peptidoglycan recognition protein	116.333	7.33333	2	0	58.1667
K01447	xlyAB; N-acetylmuramoyl-L-alanine amidase [EC:3.5.1.28]	40405.7	21744.8	21580.9	28685.9	34545.8
K01448	amiABC; N-acetylmuramoyl-L-alanine amidase [EC:3.5.1.28]	125276	98920.3	94460	152276	138776
K01449	cwlJ, sleB; N-acetylmuramoyl-L-alanine amidase [EC:3.5.1.28]	1312.69	2960.48	890.453	135.72	724.205
K01451	hipO; hippurate hydrolase [EC:3.5.1.32]	122425	124598	68368.6	69830.3	96127.8
K01452	E3.5.1.41; chitin deacetylase [EC:3.5.1.41]	596.223	227.5	383	360	478.112
K01453	nylB; 6-aminohexanoate-oligomer exohydrolase [EC:3.5.1.46]	14797.3	10324.9	8967.06	10533.8	12665.6
K01455	E3.5.1.49; formamidase [EC:3.5.1.49]	4037.85	907.02	1534.68	3117.09	3577.47
K01457	atzF; allophanate hydrolase [EC:3.5.1.54]	27912.7	10822.3	15773.9	18250.6	23081.6
K01458	hutG; N-formylglutamate deformylase [EC:3.5.1.68]	34913.1	48863.8	18112.4	15915	25414
K01459	E3.5.1.77; N-carbamoyl-D-amino-acid hydrolase [EC:3.5.1.77]	791	333.667	781.44	1012.44	901.72
K01460	gsp; glutathionylspermidine amidase/synthetase [EC:3.5.1.78 6.3.1.8]	2594.19	33.3267	3.45333	6.95667	1300.57
K01461	E3.5.1.82; N-acyl-D-glutamate deacylase [EC:3.5.1.82]	287.17	234.777	1336.52	257.053	272.112
K01462	PDF, def; peptide deformylase [EC:3.5.1.88]	154982	143855	102985	118922	136952
K01464	DPYS, dht, hydA; dihydropyrimidinase [EC:3.5.2.2]	31912.3	19704.7	16405.6	21725.6	26818.9
K01465	URA4, pyrC; dihydroorotase [EC:3.5.2.3]	160415	147541	110848	142144	151280
K01466	allB; allantoinase [EC:3.5.2.5]	556.88	1435.46	330.89	134.52	345.7
K01467	ampC; beta-lactamase class C [EC:3.5.2.6]	17383.5	40676.5	15087.3	6748.99	12066.3
K01468	hutI, AMDHD1; imidazolonepropionase [EC:3.5.2.7]	27665.2	53377.8	27975.4	12134.2	19899.7
K01469	OPLAH, OXP1, oplAH; 5-oxoprolinase (ATP-hydrolysing) [EC:3.5.2.9]	25724.4	17858.2	20025.1	44652.7	35188.5
K01470	E3.5.2.10; creatinine amidohydrolase [EC:3.5.2.10]	17379.6	14093.9	11781.7	15158.1	16268.9
K01471	nylA; 6-aminohexanoate-cyclic-dimer hydrolase [EC:3.5.2.12]	16809	39696.8	12223.8	6770.44	11789.7
K01473	hyuA; N-methylhydantoinase A [EC:3.5.2.14]	30418.7	17154.6	14931.3	23492	26955.3
K01474	hyuB; N-methylhydantoinase B [EC:3.5.2.14]	30433.5	16376.6	14660.3	23600.5	27017
K01476	E3.5.3.1, rocF, arg; arginase [EC:3.5.3.1]	29737.8	17879.9	13767.3	18157.9	23947.8
K01477	alc, ALLC; allantoicase [EC:3.5.3.4]	27185.4	78901.2	18407.3	8778	17981.7
K01478	arcA; arginine deiminase [EC:3.5.3.6]	16303.8	42763.6	20287.5	5155.26	10729.5
K01479	hutG; formiminoglutamase [EC:3.5.3.8]	9794.18	12207.7	17271.8	4237.24	7015.71
K01480	speB; agmatinase [EC:3.5.3.11]	112013	95718.8	77284	113648	112831
K01481	E3.5.3.15; protein-arginine deiminase [EC:3.5.3.15]	3.22	1.22	23.4167	0.0833333	1.65167
K01482	DDAH, ddaH; dimethylargininase [EC:3.5.3.18]	1923.05	943.547	735.147	561.953	1242.5
K01483	allA; ureidoglycolate lyase [EC:4.3.2.3]	61097.5	96349.4	35438.7	28614.1	44855.8
K01484	astB; succinylarginine dihydrolase [EC:3.5.3.23]	19895.7	41273.2	16924.7	10318.8	15107.3
K01485	codA; cytosine deaminase [EC:3.5.4.1]	46723.7	56119.6	33239.8	33313.3	40018.5
K01486	ade; adenine deaminase [EC:3.5.4.2]	34962.4	19750.6	17003.2	20434.4	27698.4
K01487	E3.5.4.3, guaD; guanine deaminase [EC:3.5.4.3]	49288.4	61249.5	32688.3	29702.3	39495.4
K01488	add, ADA; adenosine deaminase [EC:3.5.4.4]	56060.2	61924.7	51865	38882.7	47471.5
K01489	cdd, CDA; cytidine deaminase [EC:3.5.4.5]	62103.2	60599.3	41818.8	31020.9	46562
K01491	folD; methylenetetrahydrofolate dehydrogenase (NADP+) / methenyltetrahydrofolate cyclohydrolase [EC:1.5.1.5 3.5.4.9]	82250.8	76225.8	62226.6	74629.5	78440.1
K01492	purNH; phosphoribosylglycinamide/phosphoribosylaminoimidazolecarboxamide formyltransferase [EC:2.1.2.2 2.1.2.3]	191.577	3	0.333333	1	96.2883
K01493	comEB; dCMP deaminase [EC:3.5.4.12]	8241.31	5532.69	12152.8	1555.88	4898.59
K01494	dcd; dCTP deaminase [EC:3.5.4.13]	76325.3	70821.1	49497.6	72830.8	74578
K01495	GCH1, folE; GTP cyclohydrolase IA [EC:3.5.4.16]	73852.3	71056.9	61668.1	84640.3	79246.3
K01496	hisI; phosphoribosyl-AMP cyclohydrolase [EC:3.5.4.19]	55203.6	60482.5	32368.1	31785	43494.3
K01497	ribA, RIB1; GTP cyclohydrolase II [EC:3.5.4.25]	63027.1	96855.3	52961.5	32390.1	47708.6
K01499	mch; methenyltetrahydromethanopterin cyclohydrolase [EC:3.5.4.27]	3061.49	281.837	305.867	546.65	1804.07
K01501	E3.5.5.1; nitrilase [EC:3.5.5.1]	21590.5	42761.3	16776.2	11051.2	16320.8
K01502	E3.5.5.7; aliphatic nitrilase [EC:3.5.5.7]	17078.1	8707.19	11289.4	30307	23692.5
K01505	E3.5.99.7; 1-aminocyclopropane-1-carboxylate deaminase [EC:3.5.99.7]	18669.8	40562.1	13192.6	5294.25	11982
K01507	ppa; inorganic pyrophosphatase [EC:3.6.1.1]	55477.3	63256.4	49072.9	54986.3	55231.8
K01512	acyP; acylphosphatase [EC:3.6.1.7]	31623.6	50411.6	27890.1	17044.7	24334.2
K01514	PRUNE, PPX1; exopolyphosphatase [EC:3.6.1.11]	0	0	0.333333	0	0
K01515	nudF; ADP-ribose pyrophosphatase [EC:3.6.1.13]	45284.2	59204.5	47930.6	48497	46890.6
K01518	NUDT2; bis(5'-nucleosidyl)-tetraphosphatase [EC:3.6.1.17]	1.33333	0	0	0	0.666667
K01519	ITPA; inosine triphosphate pyrophosphatase [EC:3.6.1.-]	0	0	0	1.33333	0.666667
K01520	dut, DUT; dUTP pyrophosphatase [EC:3.6.1.23]	78500.1	70271.8	46639.5	64616.1	71558.1
K01521	cdh; CDP-diacylglycerol pyrophosphatase [EC:3.6.1.26]	2517.76	209.683	37.0767	46.13	1281.95
K01523	hisE; phosphoribosyl-ATP pyrophosphohydrolase [EC:3.6.1.31]	54135	60156.1	31537.6	31438.4	42786.7
K01524	ppx-gppA; exopolyphosphatase / guanosine-5'-triphosphate,3'-diphosphate pyrophosphatase [EC:3.6.1.11 3.6.1.40]	125219	97840.5	92443.3	101113	113166
K01525	apaH; bis(5'-nucleosyl)-tetraphosphatase (symmetrical) [EC:3.6.1.41]	19399.2	42659	21810.4	6153.37	12776.3
K01531	mgtA, mgtB; Mg2+-importing ATPase [EC:3.6.3.2]	15848	44784.6	11032.2	4730.83	10289.4
K01533	copB; Cu2+-exporting ATPase [EC:3.6.3.4]	85852.6	78878.1	68100.5	100320	93086.3
K01534	zntA; Cd2+/Zn2+-exporting ATPase [EC:3.6.3.3 3.6.3.5]	49081	58878.3	35050.8	28426.9	38753.9
K01535	PMA1, PMA2; H+-transporting ATPase [EC:3.6.3.6]	25.1667	12.6667	3.75	48.5	36.8333
K01537	E3.6.3.8; Ca2+-transporting ATPase [EC:3.6.3.8]	65271	30921.1	43346.5	101258	83264.4
K01539	ATP1A; sodium/potassium-transporting ATPase subunit alpha [EC:3.6.3.9]	1.33333	0	0	0	0.666667
K01545	kdpF; K+-transporting ATPase ATPase F chain	97	23.1133	6.86667	31.97	64.485
K01546	kdpA; K+-transporting ATPase ATPase A chain [EC:3.6.3.12]	20411	42434	11580.9	4567.76	12489.4
K01547	kdpB; K+-transporting ATPase ATPase B chain [EC:3.6.3.12]	20685.3	42396.8	11576.6	4562.76	12624.1
K01548	kdpC; K+-transporting ATPase ATPase C chain [EC:3.6.3.12]	20408.3	42398.1	11581.2	4562.76	12485.5
K01551	arsA, ASNA1, GET3; arsenite/tail-anchored protein-transporting ATPase [EC:3.6.3.16 3.6.3.-]	33322.8	18158.4	28513.2	75413.5	54368.2
K01555	FAH, fahA; fumarylacetoacetase [EC:3.7.1.2]	38567.3	49515	22006.6	20891	29729.2
K01556	KYNU, kynU; kynureninase [EC:3.7.1.3]	50736.6	53834.2	30479.1	30441.2	40588.9
K01560	E3.8.1.2; 2-haloacid dehalogenase [EC:3.8.1.2]	127043	198189	73711	64200.4	95621.8
K01561	dehH; haloacetate dehalogenase [EC:3.8.1.3]	48044.6	52685.7	19965.5	19604.2	33824.4
K01563	dhaA; haloalkane dehalogenase [EC:3.8.1.5]	13065.3	3417.66	12839.2	10706.8	11886.1
K01565	SGSH; N-sulfoglucosamine sulfohydrolase [EC:3.10.1.1]	0.666667	0.666667	16.6667	15	7.83333
K01567	pdaA; peptidoglycan-N-acetylmuramic acid deacetylase [EC:3.5.1.-]	575.803	979.883	272.057	44.49	310.147
K01568	PDC, pdc; pyruvate decarboxylase [EC:4.1.1.1]	5.33333	7	0	0	2.66667
K01569	oxdD; oxalate decarboxylase [EC:4.1.1.2]	16315.2	40888.1	9620.33	4320.7	10317.9
K01571	oadA; oxaloacetate decarboxylase, alpha subunit [EC:4.1.1.3]	3422.62	4048.18	13004.3	1566.79	2494.7
K01572	oadB; oxaloacetate decarboxylase, beta subunit [EC:4.1.1.3]	4494.75	3040.26	13671.3	1878.98	3186.86
K01573	oadG; oxaloacetate decarboxylase, gamma subunit [EC:4.1.1.3]	2330.63	2567.51	11979.7	1362.1	1846.37
K01574	adc; acetoacetate decarboxylase [EC:4.1.1.4]	14133	39417.2	9305.83	4362.18	9247.57
K01575	alsD, budA, aldC; acetolactate decarboxylase [EC:4.1.1.5]	4004.82	1496.46	678.26	363.677	2184.25
K01576	mdlC; benzoylformate decarboxylase [EC:4.1.1.7]	16267.7	39582.6	9076.53	4274.78	10271.3
K01577	oxc; oxalyl-CoA decarboxylase [EC:4.1.1.8]	2626.32	40.67	2.2	37.9133	1332.12
K01578	MLYCD; malonyl-CoA decarboxylase [EC:4.1.1.9]	24358.9	9550.5	9957.31	13946.1	19152.5
K01579	panD; aspartate 1-decarboxylase [EC:4.1.1.11]	43818.3	52322	31665.1	46058.4	44938.4
K01580	E4.1.1.15, gadB, gadA, GAD; glutamate decarboxylase [EC:4.1.1.15]	6706.63	11216.6	14174.5	1151.62	3929.13
K01581	E4.1.1.17, ODC1, speC, speF; ornithine decarboxylase [EC:4.1.1.17]	58207.4	27502.7	33053.3	31726.2	44966.8
K01582	E4.1.1.18, ldcC, cadA; lysine decarboxylase [EC:4.1.1.18]	3285	1958.66	7617.63	809.703	2047.35
K01583	E4.1.1.19; arginine decarboxylase [EC:4.1.1.19]	208.807	10.9867	70.3333	132.5	170.653
K01584	adiA; arginine decarboxylase [EC:4.1.1.19]	18963.7	42044.6	12188.3	6726.21	12844.9
K01585	speA; arginine decarboxylase [EC:4.1.1.19]	27031.9	14322.3	30406.7	40892.4	33962.1
K01586	lysA; diaminopimelate decarboxylase [EC:4.1.1.20]	100903	116562	78644.9	79682.8	90292.9
K01588	purE; 5-(carboxyamino)imidazole ribonucleotide mutase [EC:5.4.99.18]	83783.5	75526.9	60854.5	71668	77725.7
K01589	purK; 5-(carboxyamino)imidazole ribonucleotide synthase [EC:6.3.4.18]	78850.1	75511.7	59040.4	71058	74954
K01590	hdc, HDC; histidine decarboxylase [EC:4.1.1.22]	164.96	188.657	662.82	93.74	129.35
K01591	pyrF; orotidine-5'-phosphate decarboxylase [EC:4.1.1.23]	84056.1	75551.4	61089.3	71681	77868.6
K01592	TYDC; tyrosine decarboxylase [EC:4.1.1.25]	20.3333	0	0	0.333333	10.3333
K01593	DDC, TDC; aromatic-L-amino-acid/L-tryptophan decarboxylase [EC:4.1.1.28 4.1.1.105]	19161.5	7577.35	8322.03	10578.8	14870.2
K01594	CSAD; sulfinoalanine decarboxylase [EC:4.1.1.29]	212	68.6667	368.5	70	141
K01595	ppc; phosphoenolpyruvate carboxylase [EC:4.1.1.31]	53144.4	55791.9	45091.7	54912.8	54028.6
K01596	E4.1.1.32, pckA, PCK; phosphoenolpyruvate carboxykinase (GTP) [EC:4.1.1.32]	15165.5	40646.1	10126.2	5004.71	10085.1
K01597	MVD, mvaD; diphosphomevalonate decarboxylase [EC:4.1.1.33]	3695.81	1926.31	2891.54	948.673	2322.24
K01598	PPCDC, coaC; phosphopantothenoylcysteine decarboxylase [EC:4.1.1.36]	367.03	24.6	34.89	58.4667	212.748
K01599	hemE, UROD; uroporphyrinogen decarboxylase [EC:4.1.1.37]	81388.1	74885.8	61243.6	74126.7	77757.4
K01601	rbcL; ribulose-bisphosphate carboxylase large chain [EC:4.1.1.39]	18397.1	9140.49	13388.9	38049.8	28223.5
K01602	rbcS; ribulose-bisphosphate carboxylase small chain [EC:4.1.1.39]	17871.4	9062.22	14777.1	41319.7	29595.6
K01607	pcaC; 4-carboxymuconolactone decarboxylase [EC:4.1.1.44]	133664	198068	78248.3	64956.3	99310.3
K01608	gcl; tartronate-semialdehyde synthase [EC:4.1.1.47]	13774.9	39607.4	10659.8	4265.06	9019.98
K01609	trpC; indole-3-glycerol phosphate synthase [EC:4.1.1.48]	78058.9	72487.2	50808.4	71279.9	74669.4
K01610	E4.1.1.49, pckA; phosphoenolpyruvate carboxykinase (ATP) [EC:4.1.1.49]	49266.1	25268	37605.4	32122.5	40694.3
K01611	speD, AMD1; S-adenosylmethionine decarboxylase [EC:4.1.1.50]	33363.8	15147.7	21422.9	38341.3	35852.5
K01613	psd, PISD; phosphatidylserine decarboxylase [EC:4.1.1.65]	51768.3	57616.7	41727.5	26290	39029.2
K01615	gcdA; glutaconyl-CoA decarboxylase [EC:4.1.1.70]	1248.39	35.4167	0	15.49	631.942
K01616	kgd; 2-oxoglutarate decarboxylase [EC:4.1.1.71]	51.1167	129.17	14.51	8.89	30.0033
K01617	dmpH, xylI, nahK; 2-oxo-3-hexenedioate decarboxylase [EC:4.1.1.77]	255.64	187.34	143.833	225.533	240.587
K01619	deoC, DERA; deoxyribose-phosphate aldolase [EC:4.1.2.4]	74611	68199.3	50719	62971.2	68791.1
K01620	ltaE; threonine aldolase [EC:4.1.2.48]	65152.2	64841.4	46469.6	37336.9	51244.5
K01621	xfp, xpk; xylulose-5-phosphate/fructose-6-phosphate phosphoketolase [EC:4.1.2.9 4.1.2.22]	5943.32	7887.66	6738.79	10701.3	8322.3
K01622	K01622; fructose 1,6-bisphosphate aldolase/phosphatase [EC:4.1.2.13 3.1.3.11]	21.5	23.6667	0.333333	2	11.75
K01623	ALDO; fructose-bisphosphate aldolase, class I [EC:4.1.2.13]	32110.6	13854.9	17269.6	24098.5	28104.6
K01624	FBA, fbaA; fructose-bisphosphate aldolase, class II [EC:4.1.2.13]	74246.4	72476	53213.1	62291.1	68268.7
K01625	eda; 2-dehydro-3-deoxyphosphogluconate aldolase / (4S)-4-hydroxy-2-oxoglutarate aldolase [EC:4.1.2.14 4.1.3.42]	81384.4	76711.6	73920.6	70310	75847.2
K01626	E2.5.1.54, aroF, aroG, aroH; 3-deoxy-7-phosphoheptulonate synthase [EC:2.5.1.54]	101470	149788	88369.8	51600.6	76535.5
K01627	kdsA; 2-dehydro-3-deoxyphosphooctonate aldolase (KDO 8-P synthase) [EC:2.5.1.55]	77242.5	103084	54586	39543.5	58393
K01628	fucA; L-fuculose-phosphate aldolase [EC:4.1.2.17]	25058.4	48233.3	14162.1	7226.99	16142.7
K01629	rhaD; rhamnulose-1-phosphate aldolase [EC:4.1.2.19]	897.453	269.423	762.443	161.137	529.295
K01630	garL; 2-dehydro-3-deoxyglucarate aldolase [EC:4.1.2.20]	13592.6	39584.7	9004.84	4228.37	8910.49
K01631	dgoA; 2-dehydro-3-deoxyphosphogalactonate aldolase [EC:4.1.2.21]	40703.2	56975.2	22671.4	21616.2	31159.7
K01633	folB; 7,8-dihydroneopterin aldolase/epimerase/oxygenase [EC:4.1.2.25 5.1.99.8 1.13.11.81]	90805	112427	65733.5	73328.3	82066.7
K01635	lacD; tagatose 1,6-diphosphate aldolase [EC:4.1.2.40]	2020.28	2802.21	943.167	353.5	1186.89
K01637	E4.1.3.1, aceA; isocitrate lyase [EC:4.1.3.1]	28800.7	51231.7	29748	12935.1	20867.9
K01638	aceB, glcB; malate synthase [EC:2.3.3.9]	73084.2	105309	61505.9	36221.8	54653
K01639	E4.1.3.3, nanA, NPL; N-acetylneuraminate lyase [EC:4.1.3.3]	4735.51	377.257	992.3	257.317	2496.41
K01640	E4.1.3.4, HMGCL, hmgL; hydroxymethylglutaryl-CoA lyase [EC:4.1.3.4]	63134.8	65633.7	49566.9	35769.5	49452.2
K01641	E2.3.3.10; hydroxymethylglutaryl-CoA synthase [EC:2.3.3.10]	3202.05	1904.71	2348.18	888.04	2045.04
K01643	citF; citrate lyase subunit alpha / citrate CoA-transferase [EC:2.8.3.10]	3306.5	1181.51	1484.58	879.467	2092.98
K01644	citE; citrate lyase subunit beta / citryl-CoA lyase [EC:4.1.3.34]	45503.1	57846.3	28768.4	23216.9	34360
K01646	citD; citrate lyase subunit gamma (acyl carrier protein)	628.897	323.847	509.91	61.4667	345.182
K01647	CS, gltA; citrate synthase [EC:2.3.3.1]	128789	127483	82927.3	97386.3	113087
K01649	leuA, IMS; 2-isopropylmalate synthase [EC:2.3.3.13]	142786	141351	99768.3	134793	138790
K01652	E2.2.1.6L, ilvB, ilvG, ilvI; acetolactate synthase I/II/III large subunit [EC:2.2.1.6]	256735	255873	164694	191916	224325
K01653	E2.2.1.6S, ilvH, ilvN; acetolactate synthase I/III small subunit [EC:2.2.1.6]	80159.1	74111.2	59288.4	70900.4	75529.8
K01654	E2.5.1.56, neuB; N-acetylneuraminate synthase [EC:2.5.1.56]	4806.43	3610.41	11228.1	1946.67	3376.55
K01655	LYS21, LYS20; homocitrate synthase [EC:2.3.3.14]	11.11	2.11	2.72	1.77667	6.44333
K01657	trpE; anthranilate synthase component I [EC:4.1.3.27]	77775.6	69147.2	58179.8	70335	74055.3
K01658	trpG; anthranilate synthase component II [EC:4.1.3.27]	78322.3	67731.9	58433.4	70382.4	74352.3
K01659	prpC; 2-methylcitrate synthase [EC:2.3.3.5]	15508.4	43317.1	20219.6	5303.79	10406.1
K01661	menB; naphthoate synthase [EC:4.1.3.36]	23522	13074.7	25736.3	38901.8	31211.9
K01662	dxs; 1-deoxy-D-xylulose-5-phosphate synthase [EC:2.2.1.7]	102587	78566.1	64141.7	76968.9	89777.8
K01663	HIS7; glutamine amidotransferase / cyclase [EC:2.4.2.- 4.1.3.-]	19.3333	11	24	49	34.1667
K01664	pabA; para-aminobenzoate synthetase component II [EC:2.6.1.85]	6843.29	4193.6	10347.7	621.117	3732.2
K01665	pabB; para-aminobenzoate synthetase component I [EC:2.6.1.85]	36762.7	23486.7	35288.2	48979.3	42871
K01666	mhpE; 4-hydroxy 2-oxovalerate aldolase [EC:4.1.3.39]	13652.3	39431.4	9214.87	4278.27	8965.28
K01667	tnaA; tryptophanase [EC:4.1.99.1]	3737.21	2105.13	8560.56	352.397	2044.8
K01668	E4.1.99.2; tyrosine phenol-lyase [EC:4.1.99.2]	37.5667	20.75	0	7.87667	22.7217
K01669	phrB; deoxyribodipyrimidine photo-lyase [EC:4.1.99.3]	135182	89201.3	99851.8	132859	134020
K01671	yihT; sulfofructosephosphate aldolase [EC:4.1.2.57]	6.08	18.2767	1.07333	2	4.04
K01673	cynT, can; carbonic anhydrase [EC:4.2.1.1]	121905	164007	86005.4	91476.8	106691
K01674	cah; carbonic anhydrase [EC:4.2.1.1]	15105.1	9540.35	19920.2	30312.8	22709
K01676	E4.2.1.2A, fumA, fumB; fumarate hydratase, class I [EC:4.2.1.2]	23888.8	50376	26292.2	8303.64	16096.2
K01677	E4.2.1.2AA, fumA; fumarate hydratase subunit alpha [EC:4.2.1.2]	1444.86	104.75	86.1667	46.4433	745.652
K01678	E4.2.1.2AB, fumB; fumarate hydratase subunit beta [EC:4.2.1.2]	1444.86	103.75	86.1667	35.11	739.985
K01679	E4.2.1.2B, fumC, FH; fumarate hydratase, class II [EC:4.2.1.2]	65741.3	67237.6	48635.3	43365.6	54553.5
K01681	ACO, acnA; aconitate hydratase [EC:4.2.1.3]	78113.3	105585	56344.5	39937.2	59025.2
K01682	acnB; aconitate hydratase 2 / 2-methylisocitrate dehydratase [EC:4.2.1.3 4.2.1.99]	25317.9	13966.3	29234.3	41700.8	33509.3
K01683	araD; D-arabinonate dehydratase [EC:4.2.1.5]	25.3333	86.3333	342.553	7.55333	16.4433
K01684	dgoD; galactonate dehydratase [EC:4.2.1.6]	17847.3	41309.6	11655.2	5857.19	11852.2
K01685	uxaA; altronate hydrolase [EC:4.2.1.7]	46487.9	53164	23469	21564.3	34026.1
K01686	uxuA; mannonate dehydratase [EC:4.2.1.8]	10962.1	10697.8	13466.8	7041.79	9001.96
K01687	ilvD; dihydroxy-acid dehydratase [EC:4.2.1.9]	140198	138179	90063.1	98912.1	119555
K01689	ENO, eno; enolase [EC:4.2.1.11]	84464.8	75891.8	61983	74286.2	79375.5
K01690	edd; phosphogluconate dehydratase [EC:4.2.1.12]	55290	59711.9	37872	30546.5	42918.3
K01692	paaF, echA; enoyl-CoA hydratase [EC:4.2.1.17]	131807	156228	93086.5	79215.5	105511
K01693	hisB; imidazoleglycerol-phosphate dehydratase [EC:4.2.1.19]	74628.6	71397.4	47770.6	69916.1	72272.3
K01695	trpA; tryptophan synthase alpha chain [EC:4.2.1.20]	81144	75389.8	60384.4	71455	76299.5
K01696	trpB; tryptophan synthase beta chain [EC:4.2.1.20]	81778.7	75525.7	60642.5	71533.2	76655.9
K01697	CBS; cystathionine beta-synthase [EC:4.2.1.22]	5605.41	2310.82	5303.08	2019.11	3812.26
K01698	hemB, ALAD; porphobilinogen synthase [EC:4.2.1.24]	95171.6	82334.2	73942.6	103391	99281.1
K01699	pduC; propanediol dehydratase large subunit [EC:4.2.1.28]	117.693	13.05	4.33333	6.6	62.1467
K01702	LEU1; 3-isopropylmalate dehydratase [EC:4.2.1.33]	32.1667	27.1667	4	5.66667	18.9167
K01703	leuC, IPMI-L; 3-isopropylmalate/(R)-2-methylmalate dehydratase large subunit [EC:4.2.1.33 4.2.1.35]	87102.8	77388.6	64850.1	78175.5	82639.1
K01704	leuD, IPMI-S; 3-isopropylmalate/(R)-2-methylmalate dehydratase small subunit [EC:4.2.1.33 4.2.1.35]	87090.4	77779.9	64956	78119.9	82605.1
K01706	gudD; glucarate dehydratase [EC:4.2.1.40]	32735.8	79698.8	19876.6	9357.7	21046.8
K01707	kdgD; 5-dehydro-4-deoxyglucarate dehydratase [EC:4.2.1.41]	19061.7	40392.5	10730.1	5178.88	12120.3
K01708	garD; galactarate dehydratase [EC:4.2.1.42]	18235.8	45064	11633.6	5067.7	11651.7
K01709	rfbG; CDP-glucose 4,6-dehydratase [EC:4.2.1.45]	4127.76	949.973	3553.09	2371.02	3249.39
K01710	E4.2.1.46, rfbB, rffG; dTDP-glucose 4,6-dehydratase [EC:4.2.1.46]	71249.7	68791.2	50698	45268.9	58259.3
K01711	gmd, GMDS; GDPmannose 4,6-dehydratase [EC:4.2.1.47]	86007.2	108652	55847.1	72808.8	79408
K01712	hutU, UROC1; urocanate hydratase [EC:4.2.1.49]	27094.2	54102.5	28903	12199.8	19647
K01713	pheC; cyclohexadienyl dehydratase [EC:4.2.1.51 4.2.1.91]	15131.8	42099.1	18394.2	5060.61	10096.2
K01714	dapA; 4-hydroxy-tetrahydrodipicolinate synthase [EC:4.3.3.7]	189476	230511	117999	118668	154072
K01715	crt; enoyl-CoA hydratase [EC:4.2.1.17]	38547.2	14971.8	22141.9	23726.8	31137
K01716	fabA; 3-hydroxyacyl-[acyl-carrier protein] dehydratase / trans-2-decenoyl-[acyl-carrier protein] isomerase [EC:4.2.1.59 5.3.3.14]	42148.2	21360	30917.2	26635.7	34392
K01719	hemD, UROS; uroporphyrinogen-III synthase [EC:4.2.1.75]	51677.9	29101.9	39130.9	32407.6	42042.7
K01720	prpD; 2-methylcitrate dehydratase [EC:4.2.1.79]	14536.6	40951.3	10798.9	4721.34	9628.98
K01721	nthA; nitrile hydratase subunit alpha [EC:4.2.1.84]	45648.3	19478.6	16350.6	21083.6	33365.9
K01724	PCBD, phhB; 4a-hydroxytetrahydrobiopterin dehydratase [EC:4.2.1.96]	74575.7	72214.2	58841.3	73376.8	73976.2
K01725	cynS; cyanate lyase [EC:4.2.1.104]	32767.1	48879.2	23639.5	42240	37503.6
K01727	hysA, hylA, hylB; hyaluronate lyase [EC:4.2.2.1]	355.5	25.11	3	0.333333	177.917
K01728	pel; pectate lyase [EC:4.2.2.2]	50.2767	71.4933	30.5	31.0633	40.67
K01729	algL; poly(beta-D-mannuronate) lyase [EC:4.2.2.3]	2255.94	2228.64	5998.81	1163.48	1709.71
K01730	ogl; oligogalacturonide lyase [EC:4.2.2.6]	734.197	2018.04	1465.19	322.98	528.588
K01731	pelW; pectate disaccharide-lyase [EC:4.2.2.9]	4.27333	287.423	66.04	2.66667	3.47
K01732	E4.2.2.10; pectin lyase [EC:4.2.2.10]	25.5	8.5	4	7.07333	16.2867
K01733	thrC; threonine synthase [EC:4.2.3.1]	102032	84628.5	72769.5	105151	103591
K01734	mgsA; methylglyoxal synthase [EC:4.2.3.3]	23097.6	48558.8	22809.2	6758.95	14928.3
K01735	aroB; 3-dehydroquinate synthase [EC:4.2.3.4]	83089.6	73677.4	60773.2	72564.7	77827.2
K01736	aroC; chorismate synthase [EC:4.2.3.5]	83535.8	74837.4	60625.2	71619.9	77577.9
K01737	queD, ptpS, PTS; 6-pyruvoyltetrahydropterin/6-carboxytetrahydropterin synthase [EC:4.2.3.12 4.1.2.50]	57395.8	64443	47368.8	52908.3	55152.1
K01738	cysK; cysteine synthase A [EC:2.5.1.47]	143570	141081	110738	134019	138795
K01739	metB; cystathionine gamma-synthase [EC:2.5.1.48]	47768	55836.2	32015.3	22411.3	35089.6
K01740	metY; O-acetylhomoserine (thiol)-lyase [EC:2.5.1.49]	63986.3	64225.7	43527.9	32292.5	48139.4
K01741	E4.2.99.18; DNA-(apurinic or apyrimidinic site) lyase [EC:4.2.99.18]	1.33333	0	1	0	0.666667
K01744	aspA; aspartate ammonia-lyase [EC:4.3.1.1]	26792.6	17938.2	25295.6	38593.1	32692.9
K01745	hutH, HAL; histidine ammonia-lyase [EC:4.3.1.3]	28166.5	55612.5	39083.8	12453.7	20310.1
K01746	E4.3.1.4; formiminotetrahydrofolate cyclodeaminase [EC:4.3.1.4]	394.58	31.64	8.66667	8.27667	201.428
K01749	hemC, HMBS; hydroxymethylbilane synthase [EC:2.5.1.61]	80424.6	74756.8	60666	73984.9	77204.8
K01750	E4.3.1.12, ocd; ornithine cyclodeaminase [EC:4.3.1.12]	89298.5	80360	44541.8	52591.1	70944.8
K01751	E4.3.1.15; diaminopropionate ammonia-lyase [EC:4.3.1.15]	32098.2	14005.8	13651.5	19007.9	25553.1
K01752	E4.3.1.17, sdaA, sdaB, tdcG; L-serine dehydratase [EC:4.3.1.17]	81309.9	107171	58133.3	36694.4	59002.2
K01753	dsdA; D-serine dehydratase [EC:4.3.1.18]	30084.3	82066.6	26008.8	8641.4	19362.9
K01754	E4.3.1.19, ilvA, tdcB; threonine dehydratase [EC:4.3.1.19]	210591	228595	130259	143988	177289
K01755	argH, ASL; argininosuccinate lyase [EC:4.3.2.1]	97140.5	113467	60984.2	75592.4	86366.5
K01756	purB, ADSL; adenylosuccinate lyase [EC:4.3.2.2]	88794.3	75632	60956.3	71704.1	80249.2
K01757	STR1; strictosidine synthase [EC:4.3.3.2]	19.6667	1.66667	20.6667	4.33333	12
K01758	CTH; cystathionine gamma-lyase [EC:4.4.1.1]	6405.41	3401.14	5433.92	3671.97	5038.69
K01759	GLO1, gloA; lactoylglutathione lyase [EC:4.4.1.5]	96329.1	88840.1	89329.4	78497	87413
K01760	metC; cystathionine beta-lyase [EC:4.4.1.8]	38046.5	53672.7	32236.5	14171.5	26109
K01761	E4.4.1.11; methionine-gamma-lyase [EC:4.4.1.11]	29723.9	47941.5	20201.3	12162.5	20943.2
K01762	ACS; 1-aminocyclopropane-1-carboxylate synthase [EC:4.4.1.14]	1005.83	315.833	954	414.167	710
K01766	csdA; cysteine sulfinate desulfinase [EC:4.4.1.-]	3105.63	2232.02	8961.36	231.787	1668.71
K01768	E4.6.1.1; adenylate cyclase [EC:4.6.1.1]	74164.4	29226.4	45048	91729.6	82947
K01769	E4.6.1.2; guanylate cyclase, other [EC:4.6.1.2]	60.1667	15	2.16667	5.33333	32.75
K01770	ispF; 2-C-methyl-D-erythritol 2,4-cyclodiphosphate synthase [EC:4.6.1.12]	40041.2	53714	37520.3	44902.3	42471.7
K01771	plc; 1-phosphatidylinositol phosphodiesterase [EC:4.6.1.13]	51.28	84.5567	21.6667	8.78	30.03
K01772	hemH, FECH; protoporphyrin/coproporphyrin ferrochelatase [EC:4.99.1.1 4.99.1.9]	80825.2	74919.2	62203	75410.3	78117.8
K01775	alr; alanine racemase [EC:5.1.1.1]	103631	116744	72911.8	79076.8	91354
K01776	murI; glutamate racemase [EC:5.1.1.3]	81690.4	73207.8	58867.9	70061.3	75875.8
K01777	prdF; proline racemase [EC:5.1.1.4]	777.443	533.443	634.667	687.167	732.305
K01778	dapF; diaminopimelate epimerase [EC:5.1.1.7]	82546.1	75310	61423.2	74174.5	78360.3
K01779	racD; aspartate racemase [EC:5.1.1.13]	41741.8	50446.6	30881.5	19173.6	30457.7
K01781	mdlA; mandelate racemase [EC:5.1.2.2]	92	27.8333	0.333333	1.66667	46.8333
K01782	fadJ; 3-hydroxyacyl-CoA dehydrogenase / enoyl-CoA hydratase / 3-hydroxybutyryl-CoA epimerase [EC:1.1.1.35 4.2.1.17 5.1.2.3]	55896.6	61002.6	40808.1	28916.7	42406.7
K01783	rpe, RPE; ribulose-phosphate 3-epimerase [EC:5.1.3.1]	84855.1	76065.8	62862.9	74523.2	79689.1
K01784	galE, GALE; UDP-glucose 4-epimerase [EC:5.1.3.2]	144708	144242	106028	109425	127066
K01785	galM, GALM; aldose 1-epimerase [EC:5.1.3.3]	74451.9	104087	50249.7	32878.9	53665.4
K01787	RENBP; N-acylglucosamine 2-epimerase [EC:5.1.3.8]	1317.23	111.25	439.557	1138.8	1228.02
K01788	nanE; N-acylglucosamine-6-phosphate 2-epimerase [EC:5.1.3.9]	20458	9905.56	14858.9	36865.4	28661.7
K01790	rfbC, rmlC; dTDP-4-dehydrorhamnose 3,5-epimerase [EC:5.1.3.13]	62454.5	64432.3	40975	41288.1	51871.3
K01791	wecB; UDP-N-acetylglucosamine 2-epimerase (non-hydrolysing) [EC:5.1.3.14]	32336.4	16689.3	35476.8	43448.7	37892.5
K01792	E5.1.3.15; glucose-6-phosphate 1-epimerase [EC:5.1.3.15]	19030.5	11727.8	23872.7	34187.3	26608.9
K01795	algG; mannuronan 5-epimerase [EC:5.1.3.37]	18.1933	10	36	20.9667	19.58
K01796	E5.1.99.4, AMACR, mcr; alpha-methylacyl-CoA racemase [EC:5.1.99.4]	10978	3529.36	8451.34	9869.81	10423.9
K01799	nicE, maiA; maleate isomerase [EC:5.2.1.1]	29993.4	13866.1	14224.2	19487.3	24740.3
K01800	maiA, GSTZ1; maleylacetoacetate isomerase [EC:5.2.1.2]	22949.3	9755.43	17763.4	12449	17699.2
K01801	nagL; maleylpyruvate isomerase [EC:5.2.1.4]	27465.6	43606.9	20734.7	13579.9	20522.8
K01802	E5.2.1.8; peptidylprolyl isomerase [EC:5.2.1.8]	139526	62383	95439.5	162565	151045
K01803	TPI, tpiA; triosephosphate isomerase (TIM) [EC:5.3.1.1]	89454.6	81009.3	64750.3	76000.7	82727.7
K01804	araA; L-arabinose isomerase [EC:5.3.1.4]	1410.66	1470.55	1118.28	353.72	882.188
K01805	xylA; xylose isomerase [EC:5.3.1.5]	28004.7	15501.1	13158.3	16150.8	22077.8
K01807	rpiA; ribose 5-phosphate isomerase A [EC:5.3.1.6]	72258.9	71887.5	53598.9	66021.9	69140.4
K01808	rpiB; ribose 5-phosphate isomerase B [EC:5.3.1.6]	39983.5	18636.2	20541.6	20784.8	30384.1
K01809	manA, MPI; mannose-6-phosphate isomerase [EC:5.3.1.8]	60786.9	69131.7	58663.8	79728.4	70257.7
K01810	GPI, pgi; glucose-6-phosphate isomerase [EC:5.3.1.9]	81956.1	75673.2	61652.6	74265.4	78110.8
K01811	xylS, yicI; alpha-D-xyloside xylohydrolase [EC:3.2.1.177]	1776.65	1063.68	653.04	232.247	1004.45
K01812	uxaC; glucuronate isomerase [EC:5.3.1.12]	7638.05	13025.4	14072.4	2527.86	5082.96
K01813	rhaA; L-rhamnose isomerase [EC:5.3.1.14]	3838.56	729.313	2122.78	1153.88	2496.22
K01814	hisA; phosphoribosylformimino-5-aminoimidazole carboxamide ribotide isomerase [EC:5.3.1.16]	84471.1	74564.7	61843.1	73035.3	78753.2
K01815	kduI; 4-deoxy-L-threo-5-hexosulose-uronate ketol-isomerase [EC:5.3.1.17]	5847.69	3083.47	7642.82	1174.68	3511.18
K01816	hyi, gip; hydroxypyruvate isomerase [EC:5.3.1.22]	65073.2	100958	40410.4	30346.7	47710
K01817	trpF; phosphoribosylanthranilate isomerase [EC:5.3.1.24]	80038	72917.4	52130.8	72142	76090
K01818	fucI; L-fucose/D-arabinose isomerase [EC:5.3.1.25 5.3.1.3]	267.45	35.4533	3.92667	4.22333	135.837
K01819	E5.3.1.26, lacA, lacB; galactose-6-phosphate isomerase [EC:5.3.1.26]	960.46	559.833	7.33333	8	484.23
K01820	rhaA; L-rhamnose isomerase / sugar isomerase [EC:5.3.1.14 5.3.1.-]	1664.11	2017.5	1488.78	649.053	1156.58
K01821	praC, xylH; 4-oxalocrotonate tautomerase [EC:5.3.2.6]	35020.1	82419.5	20265.2	9743.89	22382
K01822	E5.3.3.1; steroid Delta-isomerase [EC:5.3.3.1]	321.667	101.333	348.167	159.067	240.367
K01823	idi, IDI; isopentenyl-diphosphate Delta-isomerase [EC:5.3.3.2]	47303.7	22863.3	33074	49662	48482.9
K01825	fadB; 3-hydroxyacyl-CoA dehydrogenase / enoyl-CoA hydratase / 3-hydroxybutyryl-CoA epimerase / enoyl-CoA isomerase [EC:1.1.1.35 4.2.1.17 5.1.2.3 5.3.3.8]	4600.88	2979.64	12273.4	1338.09	2969.48
K01826	hpaF, hpcD; 5-carboxymethyl-2-hydroxymuconate isomerase [EC:5.3.3.10]	33785.4	52410.5	27494.7	13453	23619.2
K01829	E5.3.4.1; protein disulfide-isomerase [EC:5.3.4.1]	45.3333	87.3333	143	25.6667	35.5
K01834	PGAM, gpmA; 2,3-bisphosphoglycerate-dependent phosphoglycerate mutase [EC:5.4.2.11]	33830.3	50589.4	18557.6	13607.2	23718.8
K01835	pgm; phosphoglucomutase [EC:5.4.2.2]	30770.2	18803.1	26355.2	22087.6	26428.9
K01838	pgmB; beta-phosphoglucomutase [EC:5.4.2.6]	2822.88	1468.61	2978.13	622.76	1722.82
K01839	deoB; phosphopentomutase [EC:5.4.2.7]	35144.4	16761.5	22949.1	18940.4	27042.4
K01840	manB; phosphomannomutase [EC:5.4.2.8]	28035.7	21135.6	28863.1	20378	24206.8
K01841	pepM; phosphoenolpyruvate phosphomutase [EC:5.4.2.9]	26885.1	78360	17969.1	8413.35	17649.2
K01843	kamA; lysine 2,3-aminomutase [EC:5.4.3.2]	6994.93	3219.38	3822.26	1385.45	4190.19
K01844	kamD; beta-lysine 5,6-aminomutase alpha subunit [EC:5.4.3.3]	84.12	58.72	22.6667	15.3467	49.7333
K01845	hemL; glutamate-1-semialdehyde 2,1-aminomutase [EC:5.4.3.8]	67608.2	108595	58232.2	54892.8	61250.5
K01846	glmS, mutS, mamA; methylaspartate mutase sigma subunit [EC:5.4.99.1]	276.393	53.55	2.16667	29.0433	152.718
K01847	MUT; methylmalonyl-CoA mutase [EC:5.4.99.2]	53534.6	22537.4	29694.2	31810.6	42672.6
K01848	E5.4.99.2A, mcmA1; methylmalonyl-CoA mutase, N-terminal domain [EC:5.4.99.2]	2354.58	1099.08	990.333	522.387	1438.48
K01849	E5.4.99.2B, mcmA2; methylmalonyl-CoA mutase, C-terminal domain [EC:5.4.99.2]	2017.13	1085.55	953.89	522.25	1269.69
K01851	pchA; salicylate biosynthesis isochorismate synthase [EC:5.4.4.2]	13.8067	9.89	1.33333	3.94667	8.87667
K01852	LSS, ERG7; lanosterol synthase [EC:5.4.99.7]	144.667	28	198.667	33.3333	89
K01854	glf; UDP-galactopyranose mutase [EC:5.4.99.9]	2668.69	1396.99	1669.94	887.293	1777.99
K01856	catB; muconate cycloisomerase [EC:5.5.1.1]	17063.4	40756.7	11191	5647.22	11355.3
K01857	pcaB; 3-carboxy-cis,cis-muconate cycloisomerase [EC:5.5.1.2]	37702.7	54718.9	20344.5	16475.2	27088.9
K01858	INO1, ISYNA1; myo-inositol-1-phosphate synthase [EC:5.5.1.4]	5105.1	1449.34	893.41	570.02	2837.56
K01860	E5.5.1.7; chloromuconate cycloisomerase [EC:5.5.1.7]	7.33333	0	0	0.333333	3.83333
K01865	hab; (hydroxyamino)benzene mutase [EC:5.4.4.1]	27.6667	10	162.667	13.1667	20.4167
K01866	YARS, tyrS; tyrosyl-tRNA synthetase [EC:6.1.1.1]	86137.2	77897.7	64461.7	74658.2	80397.7
K01867	WARS, trpS; tryptophanyl-tRNA synthetase [EC:6.1.1.2]	98472.3	116666	79554	78898.9	88685.6
K01868	TARS, thrS; threonyl-tRNA synthetase [EC:6.1.1.3]	84584.1	76694.1	61744.1	74351	79467.6
K01869	LARS, leuS; leucyl-tRNA synthetase [EC:6.1.1.4]	85193.8	75692.3	61368.7	74287.8	79740.8
K01870	IARS, ileS; isoleucyl-tRNA synthetase [EC:6.1.1.5]	84462.2	75733.6	61423	74252.6	79357.4
K01872	AARS, alaS; alanyl-tRNA synthetase [EC:6.1.1.7]	86431.9	78775	70147.7	74472.2	80452
K01873	VARS, valS; valyl-tRNA synthetase [EC:6.1.1.9]	84372.3	75855.8	62031.5	74264	79318.1
K01874	MARS, metG; methionyl-tRNA synthetase [EC:6.1.1.10]	84635.7	75841.1	61737	74272.2	79453.9
K01875	SARS, serS; seryl-tRNA synthetase [EC:6.1.1.11]	84405.3	75793.9	61674.6	74275.8	79340.6
K01876	aspS; aspartyl-tRNA synthetase [EC:6.1.1.12]	84471.7	75890.1	62111	74303.3	79387.5
K01878	glyQ; glycyl-tRNA synthetase alpha chain [EC:6.1.1.14]	78042.1	72884.3	57313.3	72604.1	75323.1
K01879	glyS; glycyl-tRNA synthetase beta chain [EC:6.1.1.14]	78061.8	72906.8	57361.3	72604.8	75333.3
K01880	GARS, glyS1; glycyl-tRNA synthetase [EC:6.1.1.14]	6236.87	2767.67	4001.52	1656.4	3946.64
K01881	PARS, proS; prolyl-tRNA synthetase [EC:6.1.1.15]	84334.2	75855.8	61938.4	74268.6	79301.4
K01883	CARS, cysS; cysteinyl-tRNA synthetase [EC:6.1.1.16]	84529.8	77398.6	62758.6	74324.9	79427.4
K01884	cysS1; cysteinyl-tRNA synthetase, unknown class [EC:6.1.1.16]	36.8333	13.6367	24.8867	10.0633	23.4483
K01885	EARS, gltX; glutamyl-tRNA synthetase [EC:6.1.1.17]	124871	94882.6	83699.5	103231	114051
K01886	QARS, glnS; glutaminyl-tRNA synthetase [EC:6.1.1.18]	25948.3	44077.7	25890.5	7711.38	16829.9
K01887	RARS, argS; arginyl-tRNA synthetase [EC:6.1.1.19]	84604	76635.1	61886.8	74299.6	79451.8
K01889	FARSA, pheS; phenylalanyl-tRNA synthetase alpha chain [EC:6.1.1.20]	84327.3	75683.6	61352.3	74253.8	79290.6
K01890	FARSB, pheT; phenylalanyl-tRNA synthetase beta chain [EC:6.1.1.20]	84314.6	75773.8	61700.2	74250.8	79282.7
K01892	HARS, hisS; histidyl-tRNA synthetase [EC:6.1.1.21]	84326.8	75698	61274.1	74252	79289.4
K01893	NARS, asnS; asparaginyl-tRNA synthetase [EC:6.1.1.22]	29311.8	14961.7	29431.2	40449.7	34880.8
K01894	gluQ; glutamyl-Q tRNA(Asp) synthetase [EC:6.1.1.-]	57227.7	62039.5	41276.5	31851.9	44539.8
K01895	ACSS, acs; acetyl-CoA synthetase [EC:6.2.1.1]	149918	176592	100922	106182	128050
K01896	ACSM; medium-chain acyl-CoA synthetase [EC:6.2.1.2]	8.77667	5	7.33333	0	4.38833
K01897	ACSL, fadD; long-chain acyl-CoA synthetase [EC:6.2.1.3]	207959	196368	143773	137305	172632
K01902	sucD; succinyl-CoA synthetase alpha subunit [EC:6.2.1.5]	79150.6	73318.5	58174.6	66265.1	72707.9
K01903	sucC; succinyl-CoA synthetase beta subunit [EC:6.2.1.5]	79165.5	73396	58516.8	66268.6	72717
K01904	4CL; 4-coumarate--CoA ligase [EC:6.2.1.12]	302	112.167	127.667	271.5	286.75
K01905	acdA; acetate---CoA ligase (ADP-forming) subunit alpha [EC:6.2.1.13]	13383.7	39210	8977.67	4197.33	8790.5
K01906	bioW; 6-carboxyhexanoate--CoA ligase [EC:6.2.1.14]	536.583	980.423	266.843	44.5467	290.565
K01907	AACS, acsA; acetoacetyl-CoA synthetase [EC:6.2.1.16]	5677.59	8425.63	14296.6	5870.66	5774.13
K01908	prpE; propionyl-CoA synthetase [EC:6.2.1.17]	34812.9	20976.4	25299.9	20812.6	27812.8
K01909	mbtM; long-chain-fatty-acid--[acyl-carrier-protein] ligase [EC:6.2.1.20]	14.5	15.6667	7.33333	3	8.75
K01910	citC; [citrate (pro-3S)-lyase] ligase [EC:6.2.1.22]	488.913	319.097	509.91	59.8567	274.385
K01911	menE; O-succinylbenzoic acid---CoA ligase [EC:6.2.1.26]	23348.9	13064.7	25826.4	38881.1	31115
K01912	paaK; phenylacetate-CoA ligase [EC:6.2.1.30]	102185	145594	60309.4	51991.3	77088.1
K01914	asnA; aspartate--ammonia ligase [EC:6.3.1.1]	5528.13	333.817	333.923	105.18	2816.66
K01915	glnA, GLUL; glutamine synthetase [EC:6.3.1.2]	277803	266819	169865	207885	242844
K01916	nadE; NAD+ synthase [EC:6.3.1.5]	56921.9	65240.8	42730.8	34953.3	45937.6
K01918	panC; pantoate--beta-alanine ligase [EC:6.3.2.1]	65315.7	65028.4	46472.5	33452.9	49384.3
K01919	gshA; glutamate--cysteine ligase [EC:6.3.2.2]	73635.1	102722	52157.4	39096.8	56365.9
K01920	gshB; glutathione synthase [EC:6.3.2.3]	78848.3	72096.7	61268.3	73246.4	76047.4
K01921	ddl; D-alanine-D-alanine ligase [EC:6.3.2.4]	104319	89726	79662.3	111478	107899
K01922	PPCS, COAB; phosphopantothenate---cysteine ligase (ATP) [EC:6.3.2.51]	342.697	24.6	26.2233	49.4667	196.082
K01923	purC; phosphoribosylaminoimidazole-succinocarboxamide synthase [EC:6.3.2.6]	86681.1	75690.5	61056.4	71793.1	79237.1
K01924	murC; UDP-N-acetylmuramate--alanine ligase [EC:6.3.2.8]	87269.5	76329	63150.9	77947.5	82608.5
K01925	murD; UDP-N-acetylmuramoylalanine--D-glutamate ligase [EC:6.3.2.9]	84314.1	75666.4	61253	74254.8	79284.4
K01926	rex; redox-sensing transcriptional repressor	3408.21	3332.52	668.613	300.583	1854.4
K01928	murE; UDP-N-acetylmuramoyl-L-alanyl-D-glutamate--2,6-diaminopimelate ligase [EC:6.3.2.13]	87789.1	80902.2	64519.5	75037	81413
K01929	murF; UDP-N-acetylmuramoyl-tripeptide--D-alanyl-D-alanine ligase [EC:6.3.2.10]	84333	75606.9	61345.4	74239.9	79286.5
K01933	purM; phosphoribosylformylglycinamidine cyclo-ligase [EC:6.3.3.1]	83492.7	75540.6	61009.2	71490.3	77491.5
K01934	MTHFS; 5-formyltetrahydrofolate cyclo-ligase [EC:6.3.3.2]	81854.8	41895.1	60943.1	97966.4	89910.6
K01935	bioD; dethiobiotin synthetase [EC:6.3.3.3]	47164	58637.4	40581.6	45865	46514.5
K01937	pyrG, CTPS; CTP synthase [EC:6.3.4.2]	84020.4	75672.9	61615.7	74246	79133.2
K01938	fhs; formate--tetrahydrofolate ligase [EC:6.3.4.3]	39940.3	18937.1	24434.3	20575.1	30257.7
K01939	purA, ADSS; adenylosuccinate synthase [EC:6.3.4.4]	85181.5	76534.4	64755.7	72110.2	78645.8
K01940	argG, ASS1; argininosuccinate synthase [EC:6.3.4.5]	82058.4	75521.1	60968	71535.5	76796.9
K01941	E6.3.4.6; urea carboxylase [EC:6.3.4.6]	587.037	756.24	1239.24	390.323	488.68
K01945	purD; phosphoribosylamine---glycine ligase [EC:6.3.4.13]	83583.5	75474.2	60596.7	71491.7	77537.6
K01947	birA-coaX; biotin---[acetyl-CoA-carboxylase] ligase / type III pantothenate kinase [EC:6.3.4.15 2.7.1.33]	47.3333	2	1.33333	0.333333	23.8333
K01950	E6.3.5.1, NADSYN1, QNS1, nadE; NAD+ synthase (glutamine-hydrolysing) [EC:6.3.5.1]	46749.8	52850.7	31170	48658.8	47704.3
K01951	guaA, GMPS; GMP synthase (glutamine-hydrolysing) [EC:6.3.5.2]	135427	135669	92421.6	101813	118620
K01952	purL, PFAS; phosphoribosylformylglycinamidine synthase [EC:6.3.5.3]	201761	138865	132963	196779	199270
K01953	asnB, ASNS; asparagine synthase (glutamine-hydrolysing) [EC:6.3.5.4]	56788.4	95869.6	51304.1	40425.7	48607
K01955	carB, CPA2; carbamoyl-phosphate synthase large subunit [EC:6.3.5.5]	85178.9	76921.3	62316.6	71823.2	78501
K01956	carA, CPA1; carbamoyl-phosphate synthase small subunit [EC:6.3.5.5]	84139.8	76553.3	61433.4	71683.9	77911.9
K01958	PC, pyc; pyruvate carboxylase [EC:6.4.1.1]	31348.9	19809.6	16514.5	19992	25670.5
K01959	pycA; pyruvate carboxylase subunit A [EC:6.4.1.1]	371.08	362.583	386.17	360.79	365.935
K01960	pycB; pyruvate carboxylase subunit B [EC:6.4.1.1]	1915.58	421.5	479.393	462.923	1189.25
K01961	accC; acetyl-CoA carboxylase, biotin carboxylase subunit [EC:6.4.1.2 6.3.4.14]	100078	117775	72662.7	79417	89747.5
K01962	accA; acetyl-CoA carboxylase carboxyl transferase subunit alpha [EC:6.4.1.2 2.1.3.15]	83681.2	74153.3	60269.8	73838.1	78759.6
K01963	accD; acetyl-CoA carboxylase carboxyl transferase subunit beta [EC:6.4.1.2 2.1.3.15]	81657.1	74775.7	60624.7	73812.4	77734.7
K01965	PCCA, pccA; propionyl-CoA carboxylase alpha chain [EC:6.4.1.3]	39805.3	19199.6	21880.2	26781.4	33293.4
K01966	PCCB, pccB; propionyl-CoA carboxylase beta chain [EC:6.4.1.3 2.1.3.15]	48747.9	23009.3	28423.7	33088.4	40918.1
K01968	E6.4.1.4A; 3-methylcrotonyl-CoA carboxylase alpha subunit [EC:6.4.1.4]	52062.9	61327.1	38830.9	31943.4	42003.2
K01969	E6.4.1.4B; 3-methylcrotonyl-CoA carboxylase beta subunit [EC:6.4.1.4]	51615	62294.3	41825.7	31629.4	41622.2
K01971	ligD; bifunctional non-homologous end joining protein LigD [EC:6.5.1.1]	5809.5	4697.13	3365.91	2385.87	4097.69
K01972	E6.5.1.2, ligA, ligB; DNA ligase (NAD+) [EC:6.5.1.2]	84528.5	75803.8	61400.3	74273.9	79401.2
K01974	RTCA, rtcA; RNA 3'-terminal phosphate cyclase (ATP) [EC:6.5.1.4]	944.383	267.437	1540.5	243.713	594.048
K01975	thpR; RNA 2',3'-cyclic 3'-phosphodiesterase [EC:3.1.4.58]	50171.4	58127.6	31055.8	23485.3	36828.3
K01989	ABC.X4.S; putative ABC transport system substrate-binding protein	21374.8	49207.9	21565.8	14130.3	17752.5
K01990	ABC-2.A; ABC-2 type transport system ATP-binding protein	327015	266796	242204	372863	349939
K01991	ABC-2.OM, wza; polysaccharide biosynthesis/export protein	171331	212374	118907	122741	147036
K01992	ABC-2.P; ABC-2 type transport system permease protein	338037	304836	263629	362020	350028
K01993	ABC-2.TX; HlyD family secretion protein	50220.4	63092.4	47070.9	42243.1	46231.8
K01994	gerE; LuxR family transcriptional regulator, transcriptional regulator of spore coat protein	298.887	974.3	288.057	44.0733	171.48
K01995	livG; branched-chain amino acid transport system ATP-binding protein	289026	287545	150886	182702	235864
K01996	livF; branched-chain amino acid transport system ATP-binding protein	339437	379710	176857	198438	268937
K01997	livH; branched-chain amino acid transport system permease protein	333258	373917	171432	192029	262644
K01998	livM; branched-chain amino acid transport system permease protein	314228	370781	165837	181896	248062
K01999	livK; branched-chain amino acid transport system substrate-binding protein	389037	550150	222003	234184	311610
K02000	proV; glycine betaine/proline transport system ATP-binding protein [EC:3.6.3.32]	72322.6	79049.3	56843	45512.9	58917.7
K02001	proW; glycine betaine/proline transport system permease protein	72940.7	78778.9	57087.9	45453	59196.9
K02002	proX; glycine betaine/proline transport system substrate-binding protein	120604	202260	90481.7	61373.5	90988.9
K02003	ABC.CD.A; putative ABC transport system ATP-binding protein	239611	252897	194192	179613	209612
K02004	ABC.CD.P; putative ABC transport system permease protein	262142	265152	220392	222674	242408
K02005	ABC.CD.TX; HlyD family secretion protein	106460	82082.8	80708.9	140982	123721
K02006	cbiO; cobalt/nickel transport system ATP-binding protein	8274.65	7515.91	7258.13	10758.8	9516.72
K02007	cbiM; cobalt/nickel transport system permease protein	8426.37	7620.08	7329.96	10830.6	9628.5
K02008	cbiQ; cobalt/nickel transport system permease protein	8442.32	7508.91	7276.46	10761.1	9601.72
K02009	cbiN; cobalt/nickel transport protein	8021.11	7635.1	8198.96	9838.32	8929.72
K02010	afuC, fbpC; iron(III) transport system ATP-binding protein [EC:3.6.3.30]	115989	127739	83470.4	91430.3	103710
K02011	afuB, fbpB; iron(III) transport system permease protein	129346	134682	94357	119744	124545
K02012	afuA, fbpA; iron(III) transport system substrate-binding protein	131293	135872	90880.7	101943	116618
K02013	ABC.FEV.A; iron complex transport system ATP-binding protein [EC:3.6.3.34]	212175	281006	167293	161835	187005
K02014	TC.FEV.OM; iron complex outermembrane recepter protein	302086	384111	260062	208092	255089
K02015	ABC.FEV.P; iron complex transport system permease protein	236935	305372	203418	199734	218335
K02016	ABC.FEV.S; iron complex transport system substrate-binding protein	261415	307567	201140	253659	257537
K02017	modC; molybdate transport system ATP-binding protein [EC:3.6.3.29]	59632.8	63419.7	41313.8	27570.2	43601.5
K02018	modB; molybdate transport system permease protein	76588.2	73447.8	55215.7	65489.9	71039
K02019	modE; molybdate transport system regulatory protein	24444.3	44411.6	15553.1	8657.62	16550.9
K02020	modA; molybdate transport system substrate-binding protein	93539.2	113014	65282.8	69757.5	81648.3
K02021	ABC.MR; putative ABC transport system ATP-binding protein	7150.16	2714.93	2925.05	5070.84	6110.5
K02022	ABC.MR.TX; HlyD family secretion protein	43006.2	17871.8	24760.6	27328.3	35167.2
K02024	lamB; maltoporin	1661.27	2980.89	11728.2	520.883	1091.08
K02025	ABC.MS.P; multiple sugar transport system permease protein	92520.8	98910.8	54746.2	58569.6	75545.2
K02026	ABC.MS.P1; multiple sugar transport system permease protein	92132.5	98383.1	53955	58268.5	75200.5
K02027	ABC.MS.S; multiple sugar transport system substrate-binding protein	99956	100858	58186.8	59608.1	79782
K02028	ABC.PA.A; polar amino acid transport system ATP-binding protein [EC:3.6.3.21]	91188.7	85072.2	53367.6	51954.4	71571.6
K02029	ABC.PA.P; polar amino acid transport system permease protein	198517	201856	121811	103179	150848
K02030	ABC.PA.S; polar amino acid transport system substrate-binding protein	202124	225541	153955	139407	170765
K02031	ABC.PE.A; peptide/nickel transport system ATP-binding protein	101823	108936	81523.7	50653.7	76238.2
K02032	ABC.PE.A1; peptide/nickel transport system ATP-binding protein	311803	244389	195856	225583	268693
K02033	ABC.PE.P; peptide/nickel transport system permease protein	321388	243008	192708	254454	287921
K02034	ABC.PE.P1; peptide/nickel transport system permease protein	323579	244654	192877	255181	289380
K02035	ABC.PE.S; peptide/nickel transport system substrate-binding protein	369682	304268	223335	290054	329868
K02036	pstB; phosphate transport system ATP-binding protein [EC:3.6.3.27]	84401.8	81121	73104.5	82186.8	83294.3
K02037	pstC; phosphate transport system permease protein	82792.9	79386.7	72000.6	78395	80594
K02038	pstA; phosphate transport system permease protein	83369.2	79433.2	72073.4	80980.5	82174.9
K02039	phoU; phosphate transport system protein	80230.1	75965.1	59684	73227.5	76728.8
K02040	pstS; phosphate transport system substrate-binding protein	134531	106906	117001	155414	144973
K02041	phnC; phosphonate transport system ATP-binding protein [EC:3.6.3.28]	64915.3	35594.2	41837.6	86071.1	75493.2
K02042	phnE; phosphonate transport system permease protein	96081.6	53597.7	56663.3	105920	101001
K02043	phnF; GntR family transcriptional regulator, phosphonate transport system regulatory protein	30193.1	18167.3	13968	18772.5	24482.8
K02044	phnD; phosphonate transport system substrate-binding protein	70919.5	40216	47490.6	91877.8	81398.6
K02045	cysA; sulfate transport system ATP-binding protein [EC:3.6.3.25]	24180.8	46693.6	15034.3	13320.1	18750.5
K02046	cysU; sulfate transport system permease protein	25708.7	51246.1	16699.6	13781.6	19745.1
K02047	cysW; sulfate transport system permease protein	25647.7	51161.1	16676.6	13751.3	19699.5
K02048	cysP, sbp; sulfate transport system substrate-binding protein	41882.6	90734.7	25871.1	18007	29944.8
K02049	ABC.SN.A; NitT/TauT family transport system ATP-binding protein	235552	282767	125941	146053	190803
K02050	ABC.SN.P; NitT/TauT family transport system permease protein	231687	282044	124057	145384	188536
K02051	ABC.SN.S; NitT/TauT family transport system substrate-binding protein	194485	229363	108142	129918	162202
K02052	ABC.SP.A; putative spermidine/putrescine transport system ATP-binding protein	108869	162807	71957.8	55630.9	82250
K02053	ABC.SP.P; putative spermidine/putrescine transport system permease protein	131977	243663	87696.6	60915.3	96446.1
K02054	ABC.SP.P1; putative spermidine/putrescine transport system permease protein	70683.2	80603.4	44066.7	42990.8	56837
K02055	ABC.SP.S; putative spermidine/putrescine transport system substrate-binding protein	135964	208598	89362.3	96912.8	116438
K02056	ABC.SS.A; simple sugar transport system ATP-binding protein [EC:3.6.3.17]	135862	141458	73888.1	73664.5	104763
K02057	ABC.SS.P; simple sugar transport system permease protein	226649	227826	121580	129676	178162
K02058	ABC.SS.S; simple sugar transport system substrate-binding protein	94376.4	120449	52171.6	48173.7	71275
K02062	thiQ; thiamine transport system ATP-binding protein	29530.7	18305.1	21771.9	18357	23943.8
K02063	thiP; thiamine transport system permease protein	29613.7	18298.2	21756.4	18357.2	23985.5
K02064	thiB, tbpA; thiamine transport system substrate-binding protein	29628.4	18297.9	21776.4	18358.2	23993.3
K02065	mlaF, linL, mkl; phospholipid/cholesterol/gamma-HCH transport system ATP-binding protein	102815	115881	76714.7	84603.5	93709.3
K02066	mlaE, linK; phospholipid/cholesterol/gamma-HCH transport system permease protein	116696	123252	87543.5	113614	115155
K02067	mlaD, linM; phospholipid/cholesterol/gamma-HCH transport system substrate-binding protein	100845	115214	73706.8	83431.2	92137.9
K02068	ABC.X2.A; putative ABC transport system ATP-binding protein	17862.1	42613.7	12983.3	8565.68	13213.9
K02069	ABC.X2.P; putative ABC transport system permease protein	33892.5	52335.6	32039.1	42255	38073.8
K02071	metN; D-methionine transport system ATP-binding protein	54838.5	98587.7	43247.6	47139.5	50989
K02072	metI; D-methionine transport system permease protein	38618.5	90011.2	29434.4	9462.69	24040.6
K02073	metQ; D-methionine transport system substrate-binding protein	75869.5	176336	49880	18485.1	47177.3
K02074	ABC.ZM.A; zinc/manganese transport system ATP-binding protein	20106.2	43532.7	12916.8	12809.8	16458
K02075	ABC.ZM.P; zinc/manganese transport system permease protein	21647	44849.5	20008.7	15938.4	18792.7
K02076	zurR, zur; Fur family transcriptional regulator, zinc uptake regulator	791.31	1967.37	317.223	54.74	423.025
K02077	ABC.ZM.S; zinc/manganese transport system substrate-binding protein	22613	45388.8	21004.2	16475.2	19544.1
K02078	acpP; acyl carrier protein	120796	99199.2	97446.3	95661.4	108229
K02079	agaA; N-acetylgalactosamine-6-phosphate deacetylase [EC:3.5.1.25]	2435.44	180.783	557.087	30.4	1232.92
K02080	agaI; galactosamine-6-phosphate isomerase [EC:5.3.1.-]	4.66667	10.4833	0.25	4.33333	4.5
K02081	agaR; DeoR family transcriptional regulator, aga operon transcriptional repressor	3509.77	1394.76	2219.91	157.257	1833.51
K02082	agaS; tagatose-6-phosphate ketose/aldose isomerase [EC:5.-.-.-]	3223.3	1021.27	1359	52.68	1637.99
K02083	allC; allantoate deiminase [EC:3.5.3.9]	1320.07	1982.4	1824.75	580.14	950.103
K02086	dnaD; DNA replication protein	1214.95	1979.41	319.057	55.78	635.363
K02092	apcA; allophycocyanin alpha subunit	16241	8562	13808.6	37669.7	26955.4
K02093	apcB; allophycocyanin beta subunit	16241	8562	13808.4	37669.7	26955.4
K02094	apcC; phycobilisome core linker protein	16241	8562	13808.4	37669.7	26955.4
K02095	apcD; allophycocyanin-B	16241	8562	13808.4	37669.7	26955.4
K02096	apcE; phycobilisome core-membrane linker protein	16408.7	8617.33	14127.9	38746.4	27577.5
K02097	apcF; phycobilisome core component	16241	8562	13808.4	37669.7	26955.4
K02099	araC; AraC family transcriptional regulator, arabinose operon regulatory protein	309.873	526.853	425.683	139.527	224.7
K02100	araE; MFS transporter, SP family, arabinose:H+ symporter	41.84	46.8367	7	3.69667	22.7683
K02101	araL; arabinose operon protein AraL	1	0	0	0.0733333	0.536667
K02103	araR; GntR family transcriptional regulator, arabinose operon transcriptional repressor	189.74	47.3433	26.0567	6.98	98.36
K02106	atoE; short-chain fatty acids transporter	1617.42	1139.79	1994.36	355.147	986.282
K02107	ATPVG, ahaH, atpH; V/A-type H+/Na+-transporting ATPase subunit G/H	159.343	33.4133	1	7.21	83.2767
K02108	ATPF0A, atpB; F-type H+-transporting ATPase subunit a	111893	122261	82431.2	108787	110340
K02109	ATPF0B, atpF; F-type H+-transporting ATPase subunit b	169328	151699	118046	175362	172345
K02110	ATPF0C, atpE; F-type H+-transporting ATPase subunit c	111883	122159	82068.5	108765	110324
K02111	ATPF1A, atpA; F-type H+-transporting ATPase subunit alpha [EC:3.6.3.14]	111860	122317	82683.2	108774	110317
K02112	ATPF1B, atpD; F-type H+-transporting ATPase subunit beta [EC:3.6.3.14]	111922	122175	82193.4	108787	110355
K02113	ATPF1D, atpH; F-type H+-transporting ATPase subunit delta	84141.7	76016.5	61947.1	74212.6	79177.2
K02114	ATPF1E, atpC; F-type H+-transporting ATPase subunit epsilon	111961	122249	82106	108776	110369
K02115	ATPF1G, atpG; F-type H+-transporting ATPase subunit gamma	111934	122402	82711.6	108780	110357
K02116	atpI; ATP synthase protein I	101446	117934	75528.2	103015	102230
K02117	ATPVA, ntpA, atpA; V/A-type H+/Na+-transporting ATPase subunit A [EC:3.6.3.14 3.6.3.15]	2894.61	794.073	612.613	619.57	1757.09
K02118	ATPVB, ntpB, atpB; V/A-type H+/Na+-transporting ATPase subunit B	2944.61	794.407	612.613	619.57	1782.09
K02119	ATPVC, ntpC, atpC; V/A-type H+/Na+-transporting ATPase subunit C	814.88	143.853	13.0567	14.5167	414.698
K02120	ATPVD, ntpD, atpD; V/A-type H+/Na+-transporting ATPase subunit D	2932.94	794.407	612.613	619.77	1776.36
K02121	ATPVE, ntpE, atpE; V/A-type H+/Na+-transporting ATPase subunit E	2464.95	694.857	598.723	613.82	1539.38
K02122	ATPVF, ntpF, atpF; V/A-type H+/Na+-transporting ATPase subunit F	1010.99	141.963	13.0567	14.85	512.92
K02123	ATPVI, ntpI, atpI; V/A-type H+/Na+-transporting ATPase subunit I	2933.94	794.407	612.613	619.57	1776.76
K02124	ATPVK, ntpK, atpK; V/A-type H+/Na+-transporting ATPase subunit K	2928.61	794.407	612.613	619.57	1774.09
K02137	ATPeF0O, ATP5O, ATP5; F-type H+-transporting ATPase subunit O	0	0.333333	0	0	0
K02160	accB, bccP; acetyl-CoA carboxylase biotin carboxyl carrier protein	83249.1	76386.1	62127.6	74292.6	78770.9
K02164	norE; nitric oxide reductase NorE protein	2126.8	5010.89	2354.09	1077.77	1602.29
K02167	betI; TetR/AcrR family transcriptional regulator, transcriptional repressor of bet genes	46443.2	59588.2	33399.7	24258	35350.6
K02168	betT, betS; choline/glycine/proline betaine transport protein	21612.4	42777.9	15585.2	10067	15839.7
K02169	bioC; malonyl-CoA O-methyltransferase [EC:2.1.1.197]	19282.1	42909.6	21114.4	6308.74	12795.4
K02170	bioH; pimeloyl-[acyl-carrier protein] methyl ester esterase [EC:3.1.1.85]	5173.08	3124.11	11398.4	1408.37	3290.72
K02171	blaI; BlaI family transcriptional regulator, penicillinase repressor	305.18	277.5	96.9567	5	155.09
K02172	blaR1; bla regulator protein blaR1	167.387	261.833	6	2	84.6933
K02173	yggC; putative kinase	215.367	999.663	5799.96	49.59	132.478
K02182	caiC; carnitine-CoA ligase [EC:6.2.1.48]	3578.11	793.173	1571.55	1223.53	2400.82
K02183	CALM; calmodulin	60.8667	4.8	24.4667	10.4	35.6333
K02184	FMN2; formin 2	0	4.33333	3	4	2
K02188	cbiD; cobalt-precorrin-5B (C1)-methyltransferase [EC:2.1.1.195]	23786.4	47990.9	16505.1	18921.4	21353.9
K02189	cbiG; cobalt-precorrin 5A hydrolase [EC:3.7.1.12]	24649.4	43203.3	13785.1	9243.56	16946.5
K02190	cbiK; sirohydrochlorin cobaltochelatase [EC:4.99.1.3]	1395.18	48.4667	4.89	24.71	709.945
K02191	cbiT; cobalt-precorrin-6B (C15)-methyltransferase [EC:2.1.1.196]	16998.9	8588.38	13818.2	37680.5	27339.7
K02192	bfd; bacterioferritin-associated ferredoxin	39619.2	51533.2	39020.1	45021.7	42320.4
K02193	ccmA; heme exporter protein A [EC:3.6.3.41]	43419.4	23484.2	34424.4	30553.8	36986.6
K02194	ccmB; heme exporter protein B	45164.3	24536.6	35841	31413.3	38288.8
K02195	ccmC; heme exporter protein C	45389	25160.7	35771	31464.6	38426.8
K02196	ccmD; heme exporter protein D	31268	16346.3	24522.6	19464.7	25366.4
K02197	ccmE; cytochrome c-type biogenesis protein CcmE	45166.7	24469.1	35498	31415	38290.8
K02198	ccmF; cytochrome c-type biogenesis protein CcmF	46506.6	26473.6	45926.7	32298.5	39402.6
K02199	ccmG, dsbE; cytochrome c biogenesis protein CcmG, thiol:disulfide interchange protein DsbE	43051.4	25004.4	40575.8	28878.7	35965.1
K02200	ccmH; cytochrome c-type biogenesis protein CcmH	81107.9	45629.8	65518.7	56127.9	68617.9
K02201	E2.7.7.3B; pantetheine-phosphate adenylyltransferase [EC:2.7.7.3]	6.66667	1.5	1	0	3.33333
K02203	thrH; phosphoserine / homoserine phosphotransferase [EC:3.1.3.3 2.7.1.39]	1312.54	598.487	1311.29	588.233	950.387
K02204	thrB2; homoserine kinase type II [EC:2.7.1.39]	27288.7	47975.6	17538.2	12242.6	19765.6
K02205	rocE, rocC; arginine/ornithine permease	21.0533	27.7667	16.5033	7.21333	14.1333
K02217	ftnA, ftn; ferritin [EC:1.16.3.2]	7497.87	3010.62	11660.2	1178.68	4338.27
K02221	yggT; YggT family protein	92072.1	81081.9	68033.3	105810	98941.3
K02224	cobB-cbiA; cobyrinic acid a,c-diamide synthase [EC:6.3.5.9 6.3.5.11]	50327	60896.4	28821.9	33048.9	41687.9
K02225	cobC1, cobC; cobalamin biosynthetic protein CobC	50649.2	61846.3	29488.4	26991.2	38820.2
K02226	cobC, phpB; alpha-ribazole phosphatase [EC:3.1.3.73]	24391.4	44927.9	25396.4	8927.4	16659.4
K02227	cbiB, cobD; adenosylcobinamide-phosphate synthase [EC:6.3.1.10]	68856.4	103033	52016.4	40514.4	54685.4
K02228	cobF; precorrin-6A synthase [EC:2.1.1.152]	9974.36	4212.57	4835.38	4834.23	7404.3
K02229	cobG; precorrin-3B synthase [EC:1.14.13.83]	24380.3	47532.7	14923.6	9071.81	16726.1
K02230	cobN; cobaltochelatase CobN [EC:6.6.1.2]	49384.6	60460.4	28124.4	33086.5	41235.6
K02231	cobP, cobU; adenosylcobinamide kinase / adenosylcobinamide-phosphate guanylyltransferase [EC:2.7.1.156 2.7.7.62]	69093.6	70662.5	52118.5	65132	67112.8
K02232	cobQ, cbiP; adenosylcobyric acid synthase [EC:6.3.5.10]	68631.9	70348.7	52555.2	65027.7	66829.8
K02233	E2.7.8.26, cobS, cobV; adenosylcobinamide-GDP ribazoletransferase [EC:2.7.8.26]	71605.9	70974.1	53545.3	65939.3	68772.6
K02234	cobW; cobalamin biosynthesis protein CobW	48182.8	59224.1	27350.7	32846.8	40514.8
K02236	comC; leader peptidase (prepilin peptidase) / N-methyltransferase [EC:3.4.23.43 2.1.1.-]	1001.43	1303.85	294.057	50.7067	526.067
K02237	comEA; competence protein ComEA	23310.9	46261.9	23271.3	6600.6	14955.7
K02238	comEC; competence protein ComEC	83167.3	71013.6	59465	73438.6	78303
K02239	comER; competence protein ComER	257.333	918.3	288.057	44.0733	150.703
K02240	comFA; competence protein ComFA	1233.61	1978.41	297.723	53.4467	643.53
K02241	comFB; competence protein ComFB	384.943	894.3	271.833	43.1567	214.05
K02242	comFC; competence protein ComFC	1336.93	2010.66	297.723	59.3233	698.125
K02243	comGA; competence protein ComGA	1232.17	1973.26	297.39	53.4467	642.808
K02244	comGB; competence protein ComGB	1210.84	1974.08	297.723	53.4467	632.142
K02245	comGC; competence protein ComGC	1231.84	1973.08	297.723	53.4467	642.642
K02246	comGD; competence protein ComGD	981.75	1256.61	277.723	47.7067	514.728
K02247	comGE; competence protein ComGE	231.5	864.633	264.223	40.0733	135.787
K02248	comGF; competence protein ComGF	913.917	1031.61	274.057	46.54	480.228
K02249	comGG; competence protein ComGG	233.333	876.467	265.89	41.0733	137.203
K02250	comK; competence protein ComK	427.62	1300.45	272.557	44.1667	235.893
K02251	comQ; competence protein ComQ	220.553	871.467	263.167	40.74	130.647
K02253	comX; competence protein ComX	216.22	858.8	261.833	39.74	127.98
K02254	comZ; competence protein ComZ	232.333	879.3	266.057	41.4067	136.87
K02255	ftnB; ferritin-like protein 2	25.2567	28.66	2.11	0.956667	13.1067
K02258	COX11, ctaG; cytochrome c oxidase assembly protein subunit 11	54363.8	61540.6	41309.3	33972.1	44167.9
K02259	COX15, ctaA; cytochrome c oxidase assembly protein subunit 15	76885.4	74564.2	60353.8	73833.9	75359.7
K02262	COX3; cytochrome c oxidase subunit 3	0.333333	0	22.6667	0	0.166667
K02274	coxA, ctaD; cytochrome c oxidase subunit I [EC:1.9.3.1]	109052	121822	82921.7	108583	108818
K02275	coxB, ctaC; cytochrome c oxidase subunit II [EC:1.9.3.1]	124876	164001	93081.3	114279	119578
K02276	coxC, ctaE; cytochrome c oxidase subunit III [EC:1.9.3.1]	100113	84234.8	78576.7	106040	103076
K02277	coxD, ctaF; cytochrome c oxidase subunit IV [EC:1.9.3.1]	5188.71	2283.31	2224.39	724.963	2956.84
K02278	cpaA, tadV; prepilin peptidase CpaA [EC:3.4.23.43]	78394.7	135339	59839.9	38390.5	58392.6
K02279	cpaB, rcpC; pilus assembly protein CpaB	85010.4	137770	66430.7	44310	64660.2
K02280	cpaC, rcpA; pilus assembly protein CpaC	85523.5	138270	67454.4	44577.5	65050.5
K02281	cpaD; pilus assembly protein CpaD	10996.2	2564.81	5945.25	6934.59	8965.38
K02282	cpaE, tadZ; pilus assembly protein CpaE	83346.6	138398	65355.1	43983.7	63665.2
K02283	cpaF, tadA; pilus assembly protein CpaF	87652.9	141997	69175.3	45298.2	66475.5
K02284	cpcA; phycocyanin alpha chain	16241	8562	13809.4	37669.9	26955.4
K02285	cpcB; phycocyanin beta chain	16241	8562	13809.4	37670.9	26955.9
K02286	cpcC; phycocyanin-associated rod linker protein	15194.7	7426.33	11300.9	33365.7	24280.2
K02287	cpcD; phycocyanin-associated, rod	15194.7	7426.33	11299.6	33365.6	24280.1
K02288	cpcE; phycocyanobilin lyase subunit alpha [EC:4.4.1.32]	16241	8562	13808.4	37669.7	26955.4
K02289	cpcF; phycocyanobilin lyase subunit beta [EC:4.4.1.32]	16241	8562	13808.4	37669.7	26955.4
K02290	cpcG; phycobilisome rod-core linker protein	32468.7	17038.7	27595.9	75045.4	53757
K02291	crtB; 15-cis-phytoene synthase [EC:2.5.1.32]	80147.3	104403	46848.3	64617	72382.2
K02292	crtO; beta-carotene ketolase (CrtO type)	18	85.3333	18.5	294.5	156.25
K02293	PDS, crtP; 15-cis-phytoene desaturase [EC:1.3.5.5]	16073.3	8506.67	13488.9	36593.1	26333.2
K02294	crtR; beta-carotene hydroxylase [EC:1.14.13.-]	19486.7	9121	16796.1	40037.1	29761.9
K02297	cyoA; cytochrome o ubiquinol oxidase subunit II [EC:1.10.3.10]	22943.9	47985.7	19686.1	5954.58	14449.2
K02298	cyoB; cytochrome o ubiquinol oxidase subunit I [EC:1.10.3.10]	36614.7	87179.5	29211.1	10356.3	23485.5
K02299	cyoC; cytochrome o ubiquinol oxidase subunit III	36849.7	87838.4	28887.6	10395.6	23622.7
K02300	cyoD; cytochrome o ubiquinol oxidase subunit IV	36236.4	86981.4	28310.8	10142.3	23189.4
K02302	cysG; uroporphyrin-III C-methyltransferase / precorrin-2 dehydrogenase / sirohydrochlorin ferrochelatase [EC:2.1.1.107 1.3.1.76 4.99.1.4]	48721.9	23657.5	30897.8	28379.6	38550.7
K02303	cobA; uroporphyrin-III C-methyltransferase [EC:2.1.1.107]	68443.8	76964	69581.1	68552.5	68498.2
K02304	MET8; precorrin-2 dehydrogenase / sirohydrochlorin ferrochelatase [EC:1.3.1.76 4.99.1.4]	4344.48	4680.9	12238.7	1335.07	2839.78
K02305	norC; nitric oxide reductase subunit C	3231.09	5528.58	3367.21	2051.99	2641.54
K02313	dnaA; chromosomal replication initiator protein	85939.2	76238.2	61967.8	74640.8	80290
K02314	dnaB; replicative DNA helicase [EC:3.6.4.12]	87075.3	75983.6	61863.3	74297.9	80686.6
K02315	dnaC; DNA replication protein DnaC	3424.46	1057.44	625.257	137.1	1780.78
K02316	dnaG; DNA primase [EC:2.7.7.-]	84327.9	75684	61323.1	74246.8	79287.4
K02317	dnaT; DNA replication protein DnaT	22.7333	23.7567	1.44333	1.00333	11.8683
K02318	COASY; phosphopantetheine adenylyltransferase / dephospho-CoA kinase [EC:2.7.7.3 2.7.1.24]	5.33333	0	0	0	2.66667
K02319	pol; DNA polymerase, archaea type [EC:2.7.7.7]	9.66667	1.5	1	0	4.83333
K02322	polC; DNA polymerase II large subunit [EC:2.7.7.7]	6.66667	1.5	1	0	3.33333
K02323	polB; DNA polymerase II small subunit [EC:2.7.7.7]	6.66667	1.5	1	0	3.33333
K02334	dpo; DNA polymerase bacteriophage-type [EC:2.7.7.7]	68192.8	68315.6	39789.8	48026.5	58109.6
K02335	polA; DNA polymerase I [EC:2.7.7.7]	85202.7	76590.7	62792.8	74537.6	79870.1
K02336	polB; DNA polymerase II [EC:2.7.7.7]	3619.09	2663.02	11184.4	463.923	2041.51
K02337	dnaE; DNA polymerase III subunit alpha [EC:2.7.7.7]	99657.9	83883.6	73417.8	105719	102688
K02338	dnaN; DNA polymerase III subunit beta [EC:2.7.7.7]	84403.2	75974.7	61614.4	74282.6	79342.9
K02339	holC; DNA polymerase III subunit chi [EC:2.7.7.7]	57741.7	62205.1	41941.1	34450.7	46096.2
K02340	holA; DNA polymerase III subunit delta [EC:2.7.7.7]	83711.6	75525.8	60781.4	71651.2	77681.4
K02341	holB; DNA polymerase III subunit delta' [EC:2.7.7.7]	84116.8	75647.7	61185.8	74242.1	79179.5
K02342	dnaQ; DNA polymerase III subunit epsilon [EC:2.7.7.7]	123413	135520	124982	67914.7	95663.9
K02343	dnaX; DNA polymerase III subunit gamma/tau [EC:2.7.7.7]	84414.6	75819.8	61838.5	74284.3	79349.4
K02344	holD; DNA polymerase III subunit psi [EC:2.7.7.7]	3019.11	2053.02	8430.69	146.22	1582.66
K02345	holE; DNA polymerase III subunit theta [EC:2.7.7.7]	5237.06	292.47	25.6133	4.58667	2620.82
K02346	dinB; DNA polymerase IV [EC:2.7.7.7]	71569	69326.6	52138.3	37720.8	54644.9
K02347	polX, dpx; DNA polymerase (family X)	16454.5	41729.7	11598.8	5133.11	10793.8
K02348	elaA; ElaA protein	27356.4	49102.9	27012.8	8495.54	17926
K02351	K02351; putative membrane protein	16150.2	41815.4	10743.9	6011.71	11081
K02352	drp35; lactonase [EC:3.1.1.-]	74.9567	264.383	17.6667	11.0567	43.0067
K02355	fusA, GFM, EFG; elongation factor G	141425	139286	120480	151037	146231
K02356	efp; elongation factor P	88685.1	79523.2	70873	74710.9	81698
K02357	tsf, TSFM; elongation factor Ts	84375.6	75671.1	61346.7	74264	79319.8
K02358	tuf, TUFM; elongation factor Tu	140800	138017	103474	103541	122170
K02361	entC; isochorismate synthase [EC:5.4.4.2]	4447.67	5737.6	5606.81	1225.2	2836.43
K02362	entD; enterobactin synthetase component D [EC:6.3.2.14 2.7.8.-]	1599.97	4834.09	1911.19	456.64	1028.3
K02363	entE, dhbE, vibE, mxcE; 2,3-dihydroxybenzoate-AMP ligase [EC:6.3.2.14 2.7.7.58]	1741.81	5421.75	3965.79	485.623	1113.72
K02364	entF; enterobactin synthetase component F [EC:6.3.2.14]	1644.48	5360.54	2768.55	471.98	1058.23
K02371	fabK; enoyl-[acyl-carrier protein] reductase II [EC:1.3.1.9]	14696.6	5221.61	11393.4	11994.5	13345.6
K02372	fabZ; 3-hydroxyacyl-[acyl-carrier-protein] dehydratase [EC:4.2.1.59]	83858.6	74657.3	57072.1	71240.8	77549.7
K02377	TSTA3, fcl; GDP-L-fucose synthase [EC:1.1.1.271]	36459.4	19211.9	27563.1	52943.7	44701.5
K02379	fdhD; FdhD protein	53035.3	63546.6	39535	26067.3	39551.3
K02380	fdhE; FdhE protein	18623.7	39645.1	10633.3	4288.3	11456
K02381	fdrA; FdrA protein	2420.15	90.34	11.0367	7.16667	1213.66
K02383	flbB; flagellar protein FlbB	100.333	1.66667	8.66667	13.5	56.9167
K02385	flbD; flagellar protein FlbD	966.22	879.073	414.557	92.4167	529.318
K02386	flgA; flagella basal body P-ring formation protein FlgA	56909.2	63157.9	48274.2	30863.9	43886.6
K02387	flgB; flagellar basal-body rod protein FlgB	59667.3	65309.5	49775.4	31374.1	45520.7
K02388	flgC; flagellar basal-body rod protein FlgC	62394.3	65588.6	49916.3	31456.6	46925.4
K02389	flgD; flagellar basal-body rod modification protein FlgD	59819.9	65412.1	49943.8	31718.3	45769.1
K02390	flgE; flagellar hook protein FlgE	61864.2	65444.1	50442.7	31719.2	46791.7
K02391	flgF; flagellar basal-body rod protein FlgF	57537.7	64026.6	49322.2	31025.2	44281.4
K02392	flgG; flagellar basal-body rod protein FlgG	63016.1	67439.7	51086.3	31871.5	47443.8
K02393	flgH; flagellar L-ring protein precursor FlgH	59247.5	64300	49644.2	31381.2	45314.3
K02394	flgI; flagellar P-ring protein precursor FlgI	59466.6	64355	50151	31579.8	45523.2
K02395	flgJ; flagellar protein FlgJ	21382.4	48136	31387.9	6694.78	14038.6
K02396	flgK; flagellar hook-associated protein 1 FlgK	59896.2	65578.6	50537.8	31598.3	45747.2
K02397	flgL; flagellar hook-associated protein 3 FlgL	42369.4	59873.5	44929.2	25229	33799.2
K02398	flgM; negative regulator of flagellin synthesis FlgM	21480.1	45550.5	29391.2	8848.5	15164.3
K02399	flgN; flagella synthesis protein FlgN	17294.3	42861.9	27122.9	4708.15	11001.2
K02400	flhA; flagellar biosynthesis protein FlhA	61988	69542.4	51957.2	31880.3	46934.1
K02401	flhB; flagellar biosynthetic protein FlhB	63093	65248.6	50488	31494.3	47293.6
K02402	flhC; flagellar transcriptional activator FlhC	16322	39490.1	9079.05	4283.37	10302.7
K02403	flhD; flagellar transcriptional activator FlhD	29732.9	78790.9	18098.8	8499.37	19116.2
K02404	flhF; flagellar biosynthesis protein FlhF	20315.5	44855	25441.8	8396.39	14356
K02405	fliA; RNA polymerase sigma factor for flagellar operon FliA	25087.7	46199.7	32172.3	9829.43	17458.6
K02406	fliC; flagellin	67521.4	75904.4	97380.4	31439	49480.2
K02407	fliD; flagellar hook-associated protein 2	36339.8	84984.5	41310.5	13658.2	24999
K02408	fliE; flagellar hook-basal body complex protein FliE	59356.8	65149.4	49534.9	31203.8	45280.3
K02409	fliF; flagellar M-ring protein FliF	59258.8	65436.6	50555.2	31375.1	45316.9
K02410	fliG; flagellar motor switch protein FliG	66280	66085.2	53388.1	34041.6	50160.8
K02411	fliH; flagellar assembly protein FliH	49317.4	56198.4	41987.6	23107.1	36212.2
K02412	fliI; flagellum-specific ATP synthase [EC:3.6.3.14]	59359.9	65270.2	50124.5	31197.1	45278.5
K02413	fliJ; flagellar FliJ protein	18993.2	43186.8	21310.3	5748.44	12370.8
K02414	fliK; flagellar hook-length control protein FliK	19771.2	42798.3	25671.8	4607.88	12189.6
K02415	fliL; flagellar FliL protein	57315.4	61602.4	57419.3	30489.4	43902.4
K02416	fliM; flagellar motor switch protein FliM	52622.6	60819.1	36247.5	23639.4	38131
K02417	fliNY, fliN; flagellar motor switch protein FliN/FliY	65908.2	65701.8	52784	30689.9	48299.1
K02418	fliOZ, fliO; flagellar protein FliO/FliZ	21918.8	43686	22693.5	9476.62	15697.7
K02419	fliP; flagellar biosynthetic protein FliP	58572.5	64669.7	49587.5	27999.6	43286.1
K02420	fliQ; flagellar biosynthetic protein FliQ	60839.2	65362.4	50244.7	31632.2	46235.7
K02421	fliR; flagellar biosynthetic protein FliR	60828.1	65350.5	50172.7	31604	46216.1
K02422	fliS; flagellar protein FliS	21482.4	45317	30602.9	6545.36	14013.9
K02423	fliT; flagellar protein FliT	16470.3	40442.5	9294.54	4276.24	10373.3
K02424	fliY; cystine transport system substrate-binding protein	29448	85412.9	20182.8	9100.48	19274.3
K02425	fliZ; regulator of sigma S factor FliZ	2551.03	167.55	16.04	3.52667	1277.28
K02426	sufE; cysteine desulfuration protein SufE	65099.8	32751.2	53091.7	65533.5	65316.7
K02427	rlmE, rrmJ, ftsJ; 23S rRNA (uridine2552-2'-O)-methyltransferase [EC:2.1.1.166]	59821	62806	43532.1	34894.3	47357.7
K02428	rdgB; XTP/dITP diphosphohydrolase [EC:3.6.1.66]	104766	85586.1	78466.5	113230	108998
K02429	fucP; MFS transporter, FHS family, L-fucose permease	11159.7	7377.89	7442.72	2793.72	6976.72
K02430	fucR; DeoR family transcriptional regulator, L-fucose operon activator	29.0967	104.85	7.20333	1.39333	15.245
K02431	fucU, FUOM; L-fucose mutarotase [EC:5.1.3.29]	5906.5	6279.54	3940.22	2093.97	4000.24
K02433	gatA, QRSL1; aspartyl-tRNA(Asn)/glutamyl-tRNA(Gln) amidotransferase subunit A [EC:6.3.5.6 6.3.5.7]	142048	147287	85309.7	108492	125270
K02434	gatB, PET112; aspartyl-tRNA(Asn)/glutamyl-tRNA(Gln) amidotransferase subunit B [EC:6.3.5.6 6.3.5.7]	77874.9	73163.7	50005.4	73642.3	75758.6
K02435	gatC, GATC; aspartyl-tRNA(Asn)/glutamyl-tRNA(Gln) amidotransferase subunit C [EC:6.3.5.6 6.3.5.7]	77714.9	73119.8	49805.9	73604.8	75659.8
K02436	gatR; DeoR family transcriptional regulator, galactitol utilization operon repressor	20.1233	5.37667	14.3333	5.33333	12.7283
K02437	gcvH, GCSH; glycine cleavage system H protein	79553.6	76215.1	62049.7	71749	75651.3
K02438	glgX; glycogen debranching enzyme [EC:3.2.1.196]	38918.8	51697.9	33492.3	25921.8	32420.3
K02439	glpE; thiosulfate sulfurtransferase [EC:2.8.1.1]	3539.98	2422.84	9987.52	375.253	1957.62
K02440	GLPF; glycerol uptake facilitator protein	23573.4	45394.6	18758.3	5068.25	14320.8
K02441	glpG; GlpG protein	4739.21	2756.33	12041.4	1377.03	3058.12
K02442	glpM; membrane protein GlpM	186.323	803.367	2416.71	55.89	121.107
K02443	glpP; glycerol uptake operon antiterminator	691.467	1979.16	651.207	108.423	399.945
K02444	glpR; DeoR family transcriptional regulator, glycerol-3-phosphate regulon repressor	55512.5	64627.9	38021.4	30686.7	43099.6
K02445	glpT; MFS transporter, OPA family, glycerol-3-phosphate transporter	3917.31	2060.37	8609.96	2746.58	3331.95
K02446	glpX; fructose-1,6-bisphosphatase II [EC:3.1.3.11]	5220.24	3859.19	9732.37	778.25	2999.24
K02448	norD; nitric oxide reductase NorD protein	3203.02	5515.11	3316.48	2041.93	2622.47
K02450	gspA; general secretion pathway protein A	2385.03	2536.99	12481.3	1296.03	1840.53
K02451	gspB; general secretion pathway protein B	1019.95	2105.21	10003.1	340.85	680.398
K02452	gspC; general secretion pathway protein C	16683.6	42398.5	21531.8	5864.54	11274.1
K02453	gspD; general secretion pathway protein D	31357.5	47396.3	33287.9	18307.1	24832.3
K02454	gspE; general secretion pathway protein E	28719.8	47273.6	36155.4	12060	20389.9
K02455	gspF; general secretion pathway protein F	26239.4	45626.5	28510.6	10544	18391.7
K02456	gspG; general secretion pathway protein G	30736.8	47673.7	32000.2	12732.3	21734.6
K02457	gspH; general secretion pathway protein H	15941.8	43194	20887.2	5572.65	10757.2
K02458	gspI; general secretion pathway protein I	22643.4	43513	26116.6	9359.04	16001.2
K02459	gspJ; general secretion pathway protein J	24382.2	45236.2	27262.3	9868.15	17125.2
K02460	gspK; general secretion pathway protein K	22094.3	44459.7	25420.3	8801.71	15448
K02461	gspL; general secretion pathway protein L	18485.7	43839.6	22381.5	5916.28	12201
K02462	gspM; general secretion pathway protein M	14911.7	41830.3	19844.3	4840.26	9876
K02463	gspN; general secretion pathway protein N	14399.5	41485.5	19075.8	4600.83	9500.16
K02464	gspO; general secretion pathway protein O [EC:3.4.23.43 2.1.1.-]	14.58	19.62	1.37	0.956667	7.76833
K02465	gspS; general secretion pathway protein S	3.9	165.157	12.67	2.74667	3.32333
K02466	gutM; glucitol operon activator protein	57.2267	424.947	30.7533	16.9533	37.09
K02467	gutQ; arabinose 5-phosphate isomerase [EC:5.3.1.13]	43.0333	178.28	22.67	3.70333	23.3683
K02468	srlR, gutR; DeoR family transcriptional regulator, glucitol operon repressor	28.9833	179.663	22.67	3.70333	16.3433
K02469	gyrA; DNA gyrase subunit A [EC:5.99.1.3]	101894	85009.3	75845.7	112146	107020
K02470	gyrB; DNA gyrase subunit B [EC:5.99.1.3]	85768.1	76602.6	62718.9	74528.1	80148.1
K02471	bacA; vitamin B12/bleomycin/antimicrobial peptide transport system ATP-binding/permease protein	24290.6	47170.7	15836.4	14981.6	19636.1
K02472	wecC; UDP-N-acetyl-D-mannosaminuronic acid dehydrogenase [EC:1.1.1.336]	6586.03	1211.16	4109.07	3631.4	5108.71
K02473	wbpP; UDP-N-acetylglucosamine 4-epimerase [EC:5.1.3.7]	1314.09	468.71	1547.67	420.327	867.208
K02474	wbpO; UDP-N-acetyl-D-galactosamine dehydrogenase [EC:1.1.1.-]	9598.79	2651.04	5760.96	3252.58	6425.68
K02475	K02475; two-component system, CitB family, response regulator	660.063	2106.2	8439.9	221.303	440.683
K02476	K02476; two-component system, CitB family, sensor kinase [EC:2.7.13.3]	713.09	2321.31	9030.06	252.527	482.808
K02477	K02477; two-component system, LytTR family, response regulator	26874.3	9592.09	30540.5	11184.6	19029.4
K02478	K02478; two-component system, LytTR family, sensor kinase [EC:2.7.13.3]	3884.35	3182.02	9687.17	239.417	2061.88
K02479	K02479; two-component system, NarL family, response regulator	35004.3	49864.6	18872.1	16534.7	25769.5
K02480	K02480; two-component system, NarL family, sensor kinase [EC:2.7.13.3]	39910.6	58192.9	29743	21144.3	30527.5
K02481	K02481; two-component system, NtrC family, response regulator	4816.03	2857.89	6121.85	3986.75	4401.39
K02482	K02482; two-component system, NtrC family, sensor kinase [EC:2.7.13.3]	21391.8	45093.5	20896.2	6822.01	14106.9
K02483	K02483; two-component system, OmpR family, response regulator	170010	225052	116410	111946	140978
K02484	K02484; two-component system, OmpR family, sensor kinase [EC:2.7.13.3]	59102.6	164441	41770.9	21938.1	40520.4
K02485	rssB, hnr; two-component system, response regulator	16806.8	7506.95	11283.8	30532.6	23669.7
K02486	K02486; two-component system, sensor kinase [EC:2.7.13.3]	27.6667	11.3867	20.61	7.55333	17.61
K02487	pilL; type IV pili sensor histidine kinase and response regulator	27448	13936.7	20824.1	58142.4	42795.2
K02488	pleD; two-component system, cell cycle response regulator [EC:2.7.7.65]	34328.3	18571.2	18034.1	21979.5	28153.9
K02490	spo0F; two-component system, response regulator, stage 0 sporulation protein F	374.563	1012.26	331.057	69.4067	221.985
K02491	kinA; two-component system, sporulation sensor kinase A [EC:2.7.13.3]	265.333	938.633	275.893	42.22	153.777
K02492	hemA; glutamyl-tRNA reductase [EC:1.2.1.70]	42429.1	55220.1	40821.6	45897.8	44163.5
K02493	hemK, prmC, HEMK; release factor glutamine methyltransferase [EC:2.1.1.297]	85447.8	75900.1	61834.5	74387.5	79917.6
K02494	lolB; outer membrane lipoprotein LolB	17774.1	42251.1	19853.9	5130.37	11452.2
K02495	hemN, hemZ; oxygen-independent coproporphyrinogen III oxidase [EC:1.3.98.3]	190596	233297	150615	154724	172660
K02496	hemX; uroporphyrin-III C-methyltransferase [EC:2.1.1.107]	5204.15	3143.4	12183.1	1736.24	3470.2
K02497	hemX; HemX protein	358.51	1240.9	291.723	46.5733	202.542
K02498	hemY; HemY protein	54454.3	61438.9	39637.7	28325	41389.6
K02499	yabN; tetrapyrrole methylase family protein / MazG family protein	5082.6	2338.23	2347.67	1210.46	3146.53
K02500	hisF; cyclase [EC:4.1.3.-]	81377.6	75177.4	61351.2	71622.7	76500.1
K02501	hisH; glutamine amidotransferase [EC:2.4.2.-]	81356.7	75165.8	61281.2	71619.7	76488.2
K02502	hisZ; ATP phosphoribosyltransferase regulatory subunit	71758	69449.4	46246.8	69286.2	70522.1
K02503	HINT1, hinT, hit; histidine triad (HIT) family protein	95847	112972	69072.5	72075.2	83961.1
K02504	hofB; protein transport protein HofB	2589.26	186.947	16.41	10.0833	1299.67
K02505	hofC; protein transport protein HofC	2590.03	188.17	16.41	10.0833	1300.06
K02506	hofD, hopD; leader peptidase HopD [EC:3.4.23.43]	30.1033	34.8733	1.44333	7.29	18.6967
K02507	hofQ; protein transport protein HofQ	2688.58	189.947	21.7433	12.0833	1350.33
K02508	hpaA; AraC family transcriptional regulator, 4-hydroxyphenylacetate 3-monooxygenase operon regulatory protein	24.24	179.827	23.0033	5.60333	14.9217
K02509	hpaH; 2-oxo-hept-3-ene-1,7-dioate hydratase [EC:4.2.1.-]	33498.2	49840.2	18430.9	13296.6	23397.4
K02510	hpaI, hpcH; 4-hydroxy-2-oxoheptanedioate aldolase [EC:4.1.2.52]	52563.8	66815.8	29041	26843.5	39703.7
K02511	hpaX; MFS transporter, ACS family, 4-hydroxyphenylacetate permease	22.25	184.84	14.04	3.70333	12.9767
K02517	lpxL, htrB; Kdo2-lipid IVA lauroyltransferase [EC:2.3.1.241]	66852.8	67983.3	60296.8	34939.6	50896.2
K02518	infA; translation initiation factor IF-1	98249.8	115167	70545.1	78807.6	88528.7
K02519	infB, MTIF2; translation initiation factor IF-2	84354.2	75792.1	61629.3	74268.4	79311.3
K02520	infC, MTIF3; translation initiation factor IF-3	84273	75638.4	61315.6	74260.3	79266.7
K02521	ilvY; LysR family transcriptional regulator, positive regulator for ilvC	3854.35	2492.84	10867.6	921.807	2388.08
K02523	ispB; octaprenyl-diphosphate synthase [EC:2.5.1.90]	64918.6	64239.6	46153	36298	50608.3
K02525	kdgR; LacI family transcriptional regulator, kdg operon repressor	13863.3	40249.9	9302.19	4261.8	9062.56
K02526	kdgT; 2-keto-3-deoxygluconate permease	2796.54	769.247	348.33	100.66	1448.6
K02527	kdtA, waaA; 3-deoxy-D-manno-octulosonic-acid transferase [EC:2.4.99.12 2.4.99.13 2.4.99.14 2.4.99.15]	85425.5	74113	55877.5	49242.3	67333.9
K02528	ksgA; 16S rRNA (adenine1518-N6/adenine1519-N6)-dimethyltransferase [EC:2.1.1.182]	84275.3	75653.9	61250	74249.8	79262.6
K02529	lacI, galR; LacI family transcriptional regulator	174767	174352	123378	81087.3	127927
K02530	lacR; DeoR family transcriptional regulator, lactose phosphotransferase system repressor	493.07	978.363	22	7.66667	250.368
K02531	lacT; transcriptional antiterminator	239.113	4.04333	0	3	121.057
K02532	lacY; MFS transporter, OHS family, lactose permease	2303.1	283.713	23.57	9.53667	1156.32
K02533	lasT; tRNA/rRNA methyltransferase [EC:2.1.1.-]	71665.1	69192	45923	72145.4	71905.2
K02535	lpxC; UDP-3-O-[3-hydroxymyristoyl] N-acetylglucosamine deacetylase [EC:3.5.1.108]	89556.4	110416	64195.4	73012.8	81284.6
K02536	lpxD; UDP-3-O-[3-hydroxymyristoyl] glucosamine N-acyltransferase [EC:2.3.1.191]	80804.2	73618.2	62003.7	70968.4	75886.3
K02538	manR; activator of the mannose operon, transcriptional antiterminator	97.01	223.977	3.66667	1.57333	49.2917
K02545	mecA; penicillin-binding protein 2 prime [EC:3.4.16.4]	2.33333	1.33333	0	2	2.16667
K02546	mecI; BlaI family transcriptional regulator, methicillin resistance regulatory protein	0	0	0	1	0.5
K02547	mecR1; methicillin resistance protein	0	0	0	1	0.5
K02548	menA; 1,4-dihydroxy-2-naphthoate octaprenyltransferase [EC:2.5.1.74 2.5.1.-]	26256.5	14472	28059.1	40530.3	33393.4
K02549	menC; O-succinylbenzoate synthase [EC:4.2.1.113]	18930.2	12230.9	21053.1	30849.9	24890.1
K02550	glcA; glycolate permease	1	0.11	0	0.0666667	0.533333
K02551	menD; 2-succinyl-5-enolpyruvyl-6-hydroxy-3-cyclohexene-1-carboxylate synthase [EC:2.2.1.9]	23350.2	13091.7	26100.3	38906.7	31128.4
K02552	menF; menaquinone-specific isochorismate synthase [EC:5.4.4.2]	18197.9	11294.4	20675.2	30782.5	24490.2
K02553	rraA, menG; regulator of ribonuclease activity A	18981.5	44052.4	30484.3	5780.13	12380.8
K02554	mhpD; 2-keto-4-pentenoate hydratase [EC:4.2.1.80]	1425.41	1775.15	959.127	561.747	993.577
K02556	motA; chemotaxis protein MotA	82271.3	105776	65414.2	42435.3	62353.3
K02557	motB; chemotaxis protein MotB	121221	126952	86496.5	61837.3	91529.2
K02558	mpl; UDP-N-acetylmuramate: L-alanyl-gamma-D-glutamyl-meso-diaminopimelate ligase [EC:6.3.2.45]	22639.8	44085.3	24601.5	6938.75	14789.3
K02560	lpxM, msbB; lauroyl-Kdo2-lipid IVA myristoyltransferase [EC:2.3.1.243]	3067.36	2104.79	9256.36	154.22	1610.79
K02562	mtlR; mannitol operon repressor	452.733	2050.63	8384.15	139.887	296.31
K02563	murG; UDP-N-acetylglucosamine--N-acetylmuramyl-(pentapeptide) pyrophosphoryl-undecaprenol N-acetylglucosamine transferase [EC:2.4.1.227]	84301.9	75766.4	61660.2	74244.8	79273.4
K02564	nagB, GNPDA; glucosamine-6-phosphate deaminase [EC:3.5.99.6]	10381.5	6169.51	12194	2738.98	6560.25
K02565	nagC; N-acetylglucosamine repressor	3221.27	2048.57	8439.69	149.22	1685.25
K02566	nagD; NagD protein	436.173	724.003	996.13	48.7067	242.44
K02567	napA; periplasmic nitrate reductase NapA [EC:1.7.99.-]	1725.79	2638.71	12195.9	1084.86	1405.33
K02568	napB; cytochrome c-type protein NapB	1652.4	2510.88	10941.9	1083.08	1367.74
K02569	napC; cytochrome c-type protein NapC	1749.91	2658.18	11491.1	1211.19	1480.55
K02570	napD; periplasmic nitrate reductase NapD	1624.96	2520.54	10897	1081.97	1353.47
K02571	napE; periplasmic nitrate reductase NapE	792.43	2119.34	10180.9	378.457	585.443
K02572	napF; ferredoxin-type protein NapF	1481.83	2347.74	10126.1	1001.07	1241.45
K02573	napG; ferredoxin-type protein NapG	1000.28	1744.06	8395.21	676.613	838.445
K02574	napH; ferredoxin-type protein NapH	1000.28	1754.72	8411.88	667.723	834
K02575	NRT, narK, nrtP, nasA; MFS transporter, NNP family, nitrate/nitrite transporter	93936.9	213476	63453.6	57939.4	75938.1
K02584	nifA; Nif-specific regulatory protein	3484.24	1563.92	2541.09	984.19	2234.21
K02585	nifB; nitrogen fixation protein NifB	715.023	241.75	736.833	1349.35	1032.18
K02586	nifD; nitrogenase molybdenum-iron protein alpha chain [EC:1.18.6.1]	680.023	244.417	736.833	1352.68	1016.35
K02587	nifE; nitrogenase molybdenum-cofactor synthesis protein NifE	740.27	244.333	736.833	1353.65	1046.96
K02588	nifH; nitrogenase iron protein NifH [EC:1.18.6.1]	1005.69	250.557	741.667	1357.27	1181.48
K02589	nifHD1, nifI1; nitrogen regulatory protein PII 1	0.333333	0.333333	0	0	0.166667
K02590	nifHD2, nifI2; nitrogen regulatory protein PII 2	0.333333	0.333333	0	0	0.166667
K02591	nifK; nitrogenase molybdenum-iron protein beta chain [EC:1.18.6.1]	612.523	242.917	736.833	1350.35	981.435
K02592	nifN; nitrogenase molybdenum-iron protein NifN	397.19	184.917	371.667	271.013	334.102
K02593	nifT; nitrogen fixation protein NifT	378.857	145.583	377	270.513	324.685
K02594	nifV; homocitrate synthase NifV [EC:2.3.3.14]	794.607	230.333	702.333	1349.6	1072.1
K02595	nifW; nitrogenase-stabilizing/protective protein	539.523	200.917	696.5	1346.51	943.018
K02596	nifX; nitrogen fixation protein NifX	554.8	241.5	704.667	1351.85	953.323
K02597	nifZ; nitrogen fixation protein NifZ	631.187	285.083	718.833	1366.53	998.857
K02598	nirC; nitrite transporter	631.593	1014.08	292.02	71.77	351.682
K02600	nusA; N utilization substance protein A	84312.6	75852	61960.7	74262.5	79287.6
K02601	nusG; transcriptional antiterminator NusG	84479.1	75704.9	61329	74299.7	79389.4
K02609	paaA; ring-1,2-phenylacetyl-CoA epoxidase subunit PaaA [EC:1.14.13.149]	35079.1	47570.9	18170.5	14279.4	24679.2
K02610	paaB; ring-1,2-phenylacetyl-CoA epoxidase subunit PaaB	34952.1	47500.6	18102.3	14254.6	24603.4
K02611	paaC; ring-1,2-phenylacetyl-CoA epoxidase subunit PaaC [EC:1.14.13.149]	34967.9	47519.6	18106	14255.3	24611.6
K02612	paaD; ring-1,2-phenylacetyl-CoA epoxidase subunit PaaD	34952.1	47500.5	18102.3	14254.6	24603.4
K02613	paaE; ring-1,2-phenylacetyl-CoA epoxidase subunit PaaE	37274.7	48102.3	20205.2	15111.6	26193.2
K02614	paaI; acyl-CoA thioesterase [EC:3.1.2.-]	35242.1	47564	17537	14084.6	24663.4
K02615	paaJ; 3-oxo-5,6-didehydrosuberyl-CoA/3-oxoadipyl-CoA thiolase [EC:2.3.1.223 2.3.1.174]	60.89	157.54	14.4367	1.90333	31.3967
K02616	paaX; phenylacetic acid degradation operon negative regulatory protein	32914	47134.1	16639.9	13683.7	23298.9
K02617	paaY; phenylacetic acid degradation protein	1175.01	671.69	928.183	512.777	843.893
K02618	paaZ; oxepin-CoA hydrolase / 3-oxo-5,6-dehydrosuberyl-CoA semialdehyde dehydrogenase [EC:3.3.2.12 1.2.1.91]	21667.7	8160.93	9500.82	9837.01	15752.4
K02619	pabC; 4-amino-4-deoxychorismate lyase [EC:4.1.3.38]	27097.3	19681.6	28639	35936.2	31516.8
K02621	parC; topoisomerase IV subunit A [EC:5.99.1.-]	62599.4	64771.7	45314.1	35481.7	49040.6
K02622	parE; topoisomerase IV subunit B [EC:5.99.1.-]	63206.2	65206.8	46085.8	35644.8	49425.5
K02623	pcaQ; LysR family transcriptional regulator, pca operon transcriptional activator	26015.9	47836.9	16646.2	9881.61	17948.8
K02624	pcaR; IclR family transcriptional regulator, pca regulon regulatory protein	31789.5	86080.3	22273.6	11463.4	21626.5
K02625	pcaT; MFS transporter, MHS family, dicarboxylic acid transporter PcaT	12.0367	92.7267	11.1333	3.06667	7.55167
K02626	pdaD; arginine decarboxylase [EC:4.1.1.19]	227.777	3.05667	1.75	7.52667	117.652
K02634	petA; apocytochrome f	16241	8562	13808.4	37669.7	26955.4
K02635	petB; cytochrome b6	16241	8562	13808.4	37670.7	26955.9
K02636	petC; cytochrome b6-f complex iron-sulfur subunit [EC:1.10.9.1]	44365.4	22717.2	35406.7	98178.3	71271.8
K02637	petD; cytochrome b6-f complex subunit 4	16241	8562	13808.4	37669.7	26955.4
K02638	petE; plastocyanin	2538	1658.67	3427.78	8753.72	5645.86
K02639	petF; ferredoxin	65193.2	34338.7	55659.6	151931	108562
K02640	petG; cytochrome b6-f complex subunit 5	2538	1657.33	3427.78	8753.72	5645.86
K02641	petH; ferredoxin--NADP+ reductase [EC:1.18.1.2]	29946.3	15466.7	24197.8	66594.7	48270.5
K02642	petL; cytochrome b6-f complex subunit 6	13.8333	2.83333	17	6.66667	10.25
K02643	petM; cytochrome b6-f complex subunit 7	16241	8562	13808.4	37669.7	26955.4
K02647	cdaR; carbohydrate diacid regulator	15035.7	42354.6	19176.8	4395.28	9715.51
K02650	pilA; type IV pilus assembly protein PilA	20171.9	44109	23378.9	7229.13	13700.5
K02651	flp, pilA; pilus assembly protein Flp/PilA	79148.3	167680	66425.8	34689.1	56918.7
K02652	pilB; type IV pilus assembly protein PilB	39178.7	52952.1	39353.6	47607.4	43393.1
K02653	pilC; type IV pilus assembly protein PilC	38850.7	52793.4	38577.2	44893.2	41871.9
K02654	pilD, pppA; leader peptidase (prepilin peptidase) / N-methyltransferase [EC:3.4.23.43 2.1.1.-]	46502.4	55849	42219.9	47955.1	47228.8
K02655	pilE; type IV pilus assembly protein PilE	18075.3	42513.7	22724	6564.21	12319.7
K02656	pilF; type IV pilus assembly protein PilF	5332.38	3154.03	12228.7	1746.56	3539.47
K02657	pilG; twitching motility two-component system response regulator PilG	34165.3	18036	29763	77672	55918.6
K02658	pilH; twitching motility two-component system response regulator PilH	47909.2	24321.8	37977	105179	76544.4
K02659	pilI; twitching motility protein PilI	31257.5	16287.7	25898.5	68720.3	49988.9
K02660	pilJ; twitching motility protein PilJ	31121.6	16356.7	25724.7	67667	49394.3
K02661	pilK; type IV pilus assembly protein PilK	163	113.333	453.727	131.177	147.088
K02662	pilM; type IV pilus assembly protein PilM	22152	13042.8	28034.6	40004.1	31078
K02663	pilN; type IV pilus assembly protein PilN	34799.5	51991.9	36380.4	44068.8	39434.2
K02664	pilO; type IV pilus assembly protein PilO	20946.5	12137.9	26979.9	39824.4	30385.4
K02665	pilP; type IV pilus assembly protein PilP	4368.79	3448.13	12978.5	2132.1	3250.45
K02666	pilQ; type IV pilus assembly protein PilQ	34548.3	50299.5	34569.1	39875.3	37211.8
K02667	pilR, pehR; two-component system, NtrC family, response regulator PilR	4574.76	1418.07	3701.18	1896.67	3235.71
K02668	pilS, pehS; two-component system, NtrC family, sensor histidine kinase PilS [EC:2.7.13.3]	3939.54	1357.85	3411.85	1840.5	2890.02
K02669	pilT; twitching motility protein PilT	59023.7	62022.3	53509.8	82995.3	71009.5
K02670	pilU; twitching motility protein PilU	4178.87	3608.4	13755.9	2861.35	3520.11
K02671	pilV; type IV pilus assembly protein PilV	2886.89	2933.57	11391.9	1742.35	2314.62
K02672	pilW; type IV pilus assembly protein PilW	16197.6	42067.6	19976.6	5906.7	11052.2
K02673	pilX; type IV pilus assembly protein PilX	716.183	356.603	1877.05	403.843	560.013
K02674	pilY1; type IV pilus assembly protein PilY1	2472.83	1144.31	5459.09	1573.57	2023.2
K02676	pilZ; type IV pilus assembly protein PilZ	2950.98	1312.9	4322.64	1737.33	2344.16
K02679	ppdA; prepilin peptidase dependent protein A	2661.56	195.28	82.9767	50.9167	1356.24
K02680	ppdB; prepilin peptidase dependent protein B	2690.02	227.747	109.443	60.05	1375.04
K02681	ppdC; prepilin peptidase dependent protein C	217.257	183.71	13.7433	10.0367	113.647
K02682	ppdD; prepilin peptidase dependent protein D	2644.95	325.57	558.9	21.84	1333.4
K02683	priS, pri1, priA; DNA primase small subunit [EC:2.7.7.-]	6.66667	1.5	1	0	3.33333
K02686	priB; primosomal replication protein N	17000.7	41476.9	18291	4674.01	10837.3
K02687	prmA; ribosomal protein L11 methyltransferase [EC:2.1.1.-]	83351.7	74221	60666.2	74087.1	78719.4
K02688	prpR; transcriptional regulator, propionate catabolism operon regulatory protein	14135.2	39435.2	9486.22	4695.5	9415.34
K02689	psaA; photosystem I P700 chlorophyll a apoprotein A1	15194.7	7426.67	11298.8	33376.1	24285.4
K02690	psaB; photosystem I P700 chlorophyll a apoprotein A2	15201.7	7442	11301.4	33376.1	24288.9
K02691	psaC; photosystem I subunit VII	2538	1657.33	3427.78	8753.72	5645.86
K02692	psaD; photosystem I subunit II	15194.7	7426.67	11298.8	33376.1	24285.4
K02693	psaE; photosystem I subunit IV	16241	8562	13809.3	37669.9	26955.4
K02694	psaF; photosystem I subunit III	16241	8562	13808.4	37669.7	26955.4
K02696	psaI; photosystem I subunit VIII	1324	466.333	598.61	3372.72	2348.36
K02697	psaJ; photosystem I subunit IX	2538	1657.33	3427.78	8753.72	5645.86
K02698	psaK; photosystem I subunit X	16259	8647.33	13835.7	37970.1	27114.6
K02699	psaL; photosystem I subunit XI	15194.7	7426.67	11298.8	33376.1	24285.4
K02700	psaM; photosystem I subunit XII	2538	1657	3427.78	8743.05	5640.53
K02702	psaX; photosystem I 4.8kDa protein	4.16667	0	3.66667	4.33333	4.25
K02703	psbA; photosystem II P680 reaction center D1 protein [EC:1.10.3.9]	33179	17431.3	28931.3	79977.8	56578.4
K02704	psbB; photosystem II CP47 chlorophyll apoprotein	16241	8562	13808.4	37669.7	26955.4
K02705	psbC; photosystem II CP43 chlorophyll apoprotein	16408.7	8617.67	14128.1	38759.1	27583.9
K02706	psbD; photosystem II P680 reaction center D2 protein [EC:1.10.3.9]	30129.7	15607.7	24535.9	67973.4	49051.6
K02707	psbE; photosystem II cytochrome b559 subunit alpha	16241	8562	13808.4	37669.7	26955.4
K02708	psbF; photosystem II cytochrome b559 subunit beta	15194.7	7426.67	11298.8	33376.1	24285.4
K02709	psbH; photosystem II PsbH protein	16241	8562	13808.4	37669.7	26955.4
K02710	psbI; photosystem II PsbI protein	1491.67	522	918.11	4460.05	2975.86
K02711	psbJ; photosystem II PsbJ protein	16241	8562	13808.4	37669.7	26955.4
K02712	psbK; photosystem II PsbK protein	15194.7	7426.67	11298.8	33376.1	24285.4
K02713	psbL; photosystem II PsbL protein	1491.67	522	909.443	4459.05	2975.36
K02714	psbM; photosystem II PsbM protein	2538	1657.33	3427.78	8753.72	5645.86
K02715	psbN; PsbN protein	16241	8562	13808.4	37669.7	26955.4
K02716	psbO; photosystem II oxygen-evolving enhancer protein 1	16241	8562	13808.4	37669.7	26955.4
K02717	psbP; photosystem II oxygen-evolving enhancer protein 2	16241	8562	13808.4	37669.7	26955.4
K02718	psbT; photosystem II PsbT protein	2538	1657.33	3427.78	8753.72	5645.86
K02719	psbU; photosystem II PsbU protein	15194.7	7426.67	11298.8	33376.1	24285.4
K02720	psbV; photosystem II cytochrome c550	18597.5	10078.3	16893.1	45040.1	31818.8
K02722	psbX; photosystem II PsbX protein	2538	1657.33	3419.11	8753.72	5645.86
K02723	psbY; photosystem II PsbY protein	2538	1657.33	3427.78	8753.72	5645.86
K02724	psbZ; photosystem II PsbZ protein	16241	8562	13808.4	37669.7	26955.4
K02742	sprT; SprT protein	3444.25	2184.18	9714.66	348.853	1896.55
K02744	PTS-Aga-EIIA, agaF; PTS system, N-acetylgalactosamine-specific IIA component [EC:2.7.1.-]	3027.53	966.95	572.17	32.3467	1529.94
K02745	PTS-Aga-EIIB, agaV; PTS system, N-acetylgalactosamine-specific IIB component [EC:2.7.1.-]	2620.86	942.573	571.92	30.0133	1325.44
K02746	PTS-Aga-EIIC, agaW; PTS system, N-acetylgalactosamine-specific IIC component	2768.53	269.573	553.587	26.68	1397.6
K02747	PTS-Aga-EIID, agaE; PTS system, N-acetylgalactosamine-specific IID component	2768.53	269.573	553.587	26.68	1397.6
K02750	PTS-Glv-EIIC, glvC, malP, aglA; PTS system, alpha-glucoside-specific IIC component	2945.17	1472.82	374.86	66.06	1505.61
K02753	PTS-Asc-EIIC, ascF; PTS system, beta-glucoside (arbutin/salicin/cellobiose)-specific IIC component	58.0967	306.73	592.41	13.3233	35.71
K02755	PTS-Bgl-EIIA, bglF, bglP; PTS system, beta-glucoside-specific IIA component [EC:2.7.1.-]	47.5667	10	152.79	17	32.2833
K02756	PTS-Bgl-EIIB, bglF, bglP; PTS system, beta-glucoside-specific IIB component [EC:2.7.1.-]	0.833333	0	1.33333	0	0.416667
K02757	PTS-Bgl-EIIC, bglF, bglP; PTS system, beta-glucoside-specific IIC component	4357.31	2436.04	642.14	71.75	2214.53
K02759	PTS-Cel-EIIA, celC, chbA; PTS system, cellobiose-specific IIA component [EC:2.7.1.196 2.7.1.205]	4661.13	6726.22	8783.32	288.823	2474.98
K02760	PTS-Cel-EIIB, celA, chbB; PTS system, cellobiose-specific IIB component [EC:2.7.1.196 2.7.1.205]	4819	6234.13	8771.66	290.987	2554.99
K02761	PTS-Cel-EIIC, celB, chbC; PTS system, cellobiose-specific IIC component	5859.44	7532.91	8928.38	313.683	3086.56
K02763	PTS-Dgl-EIIA, gamP; PTS system, D-glucosamine-specific IIA component [EC:2.7.1.-]	25.3333	0.666667	0	0.666667	13
K02765	PTS-Dgl-EIIC, gamP; PTS system, D-glucosamine-specific IIC component	1272.87	1710.38	865.537	96.02	684.443
K02768	PTS-Fru-EIIA, fruB; PTS system, fructose-specific IIA component [EC:2.7.1.202]	1125.22	1458.79	6685.84	191.737	658.48
K02769	PTS-Fru-EIIB, fruA; PTS system, fructose-specific IIB component [EC:2.7.1.202]	539.003	1362.98	6522.5	109.613	324.308
K02770	PTS-Fru-EIIC, fruA; PTS system, fructose-specific IIC component	4546.39	6511.75	16034.5	622.637	2584.51
K02771	PTS-Fru1-EIID, levG; PTS system, fructose-specific IID component	58.6367	5.50333	2.05667	0	29.3183
K02773	PTS-Gat-EIIA, gatA, sgcA; PTS system, galactitol-specific IIA component [EC:2.7.1.200]	922.64	1556.13	50.2867	29.37	476.005
K02774	PTS-Gat-EIIB, gatB, sgcB; PTS system, galactitol-specific IIB component [EC:2.7.1.200]	777.5	1557.44	54.01	27.7033	402.602
K02775	PTS-Gat-EIIC, gatC, sgcC; PTS system, galactitol-specific IIC component	1420.39	1357.1	40.1767	40.5067	730.45
K02777	PTS-Glc-EIIA, crr; PTS system, sugar-specific IIA component [EC:2.7.1.-]	4350.69	4132.82	9733.86	261.003	2305.84
K02778	PTS-Glc-EIIB, ptsG; PTS system, glucose-specific IIB component [EC:2.7.1.199]	27.31	39.25	173.727	2.60667	14.9583
K02779	PTS-Glc-EIIC, ptsG; PTS system, glucose-specific IIC component	3953.82	3807.31	17977	409.923	2181.87
K02781	PTS-Gut-EIIA, srlB; PTS system, glucitol/sorbitol-specific IIA component [EC:2.7.1.198]	579.41	1414.45	87.4567	43.1767	311.293
K02783	PTS-Gut-EIIC, srlA; PTS system, glucitol/sorbitol-specific IIC component	548.587	1361.45	131.507	69.9067	309.247
K02784	PTS-HPR.PTSH, ptsH; phosphocarrier protein HPr	3335.23	2099.21	9271.69	156.43	1745.83
K02786	PTS-Lac-EIIA, lacF; PTS system, lactose-specific IIA component [EC:2.7.1.207]	333.007	266.317	4	4.66667	168.837
K02788	PTS-Lac-EIIC, lacE; PTS system, lactose-specific IIC component	331.09	265.627	3.66667	4.66667	167.878
K02791	PTS-MalGlc-EIIC, malX; PTS system, maltose/glucose-specific IIC component	5667.74	981.12	1203	36.43	2852.08
K02793	PTS-Man-EIIA, manX; PTS system, mannose-specific IIA component [EC:2.7.1.191]	40206.5	21282.9	20834.5	28478.9	34342.7
K02794	PTS-Man-EIIB, manX; PTS system, mannose-specific IIB component [EC:2.7.1.191]	2732.68	3145.52	121.947	57.3667	1395.02
K02795	PTS-Man-EIIC, manY; PTS system, mannose-specific IIC component	2432.52	2407.52	79.3367	41.7733	1237.15
K02796	PTS-Man-EIID, manZ; PTS system, mannose-specific IID component	2429.28	2401.81	102.91	47.7	1238.49
K02798	PTS-Mtl-EIIA, mtlA, cmtB; PTS system, mannitol-specific IIA component [EC:2.7.1.197]	655.86	1333.21	5829.63	59.1633	357.512
K02799	PTS-Mtl-EIIB, mtlA, cmtA; PTS system, mannitol-specific IIB component [EC:2.7.1.197]	10.3333	2	0	0	5.16667
K02800	PTS-Mtl-EIIC, mtlA, cmtA; PTS system, mannitol-specific IIC component	1705.79	4851.17	15638.5	259.27	982.528
K02802	PTS-Nag-EIIA, nagE; PTS system, N-acetylglucosamine-specific IIA component [EC:2.7.1.193]	64.78	29.11	2.66667	1.33333	33.0567
K02803	PTS-Nag-EIIB, nagE; PTS system, N-acetylglucosamine-specific IIB component [EC:2.7.1.193]	80.1133	70.7767	5.33333	3	41.5567
K02804	PTS-Nag-EIIC, nagE; PTS system, N-acetylglucosamine-specific IIC component	17704.9	43052	19506.8	4504.96	11104.9
K02805	wecE, rffA; dTDP-4-amino-4,6-dideoxygalactose transaminase [EC:2.6.1.59]	4650.07	1584.06	3699.08	4393.3	4521.69
K02806	PTS-Ntr-EIIA, ptsN; PTS system, nitrogen regulatory IIA component [EC:2.7.1.-]	59992.8	62595.6	48503.2	32089.9	46041.3
K02808	PTS-Scr-EIIA, scrA, ptsS; PTS system, sucrose-specific IIA component [EC:2.7.1.211]	0	0.333333	0.333333	0	0
K02810	PTS-Scr-EIIC, scrA, sacP, sacX, ptsS; PTS system, sucrose-specific IIC component	7170.55	3831.63	3946.62	196.183	3683.37
K02812	PTS-Sor-EIIA, sorF; PTS system, sorbose-specific IIA component [EC:2.7.1.206]	11.0167	11.2033	0.37	0.223333	5.62
K02813	PTS-Sor-EIIB, sorB; PTS system, sorbose-specific IIB component [EC:2.7.1.206]	17.2267	15.0867	0.37	0.223333	8.725
K02814	PTS-Sor-EIIC, sorA; PTS system, sorbose-specific IIC component	17.2267	16.5867	0.37	0.223333	8.725
K02815	PTS-Sor-EIID, sorM; PTS system, sorbose-specific IID component	17.2267	15.0867	0.37	0.223333	8.725
K02819	PTS-Tre-EIIC, treB; PTS system, trehalose-specific IIC component	1333.94	3223.26	8968.46	195.047	764.495
K02821	PTS-Ula-EIIA, ulaC, sgaA; PTS system, ascorbate-specific IIA component [EC:2.7.1.194]	18169.3	42022.8	16043	4725.96	11447.6
K02822	PTS-Ula-EIIB, ulaB, sgaB; PTS system, ascorbate-specific IIB component [EC:2.7.1.194]	4363.99	2203.15	5711.93	72.5867	2218.29
K02823	pyrDII; dihydroorotate dehydrogenase electron transfer subunit	4367.9	1641.21	960.947	296.327	2332.12
K02824	pyrP, uraA; uracil permease	8242.11	5956.23	13021.7	4942.63	6592.37
K02825	pyrR; pyrimidine operon attenuation protein / uracil phosphoribosyltransferase [EC:2.4.2.9]	40340.8	53556.9	30621.1	45263.8	42802.3
K02826	qoxA; cytochrome aa3-600 menaquinol oxidase subunit II [EC:1.10.3.12]	398.953	1241.23	295.78	62.5733	230.763
K02827	qoxB; cytochrome aa3-600 menaquinol oxidase subunit I [EC:1.10.3.12]	365.62	1228.23	293.447	46.5733	206.097
K02828	qoxC; cytochrome aa3-600 menaquinol oxidase subunit III [EC:1.10.3.12]	373.287	1240.57	291.723	45.9067	209.597
K02829	qoxD; cytochrome aa3-600 menaquinol oxidase subunit IV [EC:1.10.3.12]	368.62	1230.23	291.723	45.9067	207.263
K02834	rbfA; ribosome-binding factor A	84279.8	75675.1	61319.7	74255.1	79267.4
K02835	prfA, MTRF1, MRF1; peptide chain release factor 1	84296.6	75765.8	61687	74252.8	79274.7
K02836	prfB; peptide chain release factor 2	84376.2	75662.3	61276.9	74263	79319.6
K02837	prfC; peptide chain release factor 3	67951.6	34011.2	50848.6	67012.7	67482.1
K02838	frr, MRRF, RRF; ribosome recycling factor	84280.3	75680.1	61345.2	74249.8	79265.1
K02839	prfH; peptide chain release factor	5889.52	633.397	2628.2	966.68	3428.1
K02840	waaB, rfaB; UDP-D-galactose:(glucosyl)LPS alpha-1,6-D-galactosyltransferase [EC:2.4.1.-]	120.047	0.333333	0	0.713333	60.38
K02841	waaC, rfaC; heptosyltransferase I [EC:2.4.-.-]	31837	79885.9	19907.2	9269.16	20553.1
K02843	waaF, rfaF; heptosyltransferase II [EC:2.4.-.-]	21651.7	43203.2	19808.5	5868.27	13760
K02844	waaG, rfaG; UDP-glucose:(heptosyl)LPS alpha-1,3-glucosyltransferase [EC:2.4.1.-]	3130.95	634.67	629.077	403.817	1767.38
K02846	solA; N-methyl-L-tryptophan oxidase [EC:1.5.3.-]	38.7867	470.427	61.91	6.41667	22.6017
K02847	waaL, rfaL; O-antigen ligase [EC:2.4.1.-]	3830.69	1320.03	2557.79	171.097	2000.89
K02848	waaP, rfaP; heptose I phosphotransferase [EC:2.7.1.-]	432.087	247.453	224.167	311.567	371.827
K02849	waaQ, rfaQ; heptosyltransferase III [EC:2.4.-.-]	16250.9	39405.6	9144.58	4232.43	10241.6
K02850	waaY, rfaY; heptose II phosphotransferase [EC:2.7.1.-]	97.5267	32.3833	6.89	15.0867	56.3067
K02851	wecA, tagO, rfe; UDP-GlcNAc:undecaprenyl-phosphate/decaprenyl-phosphate GlcNAc-1-phosphate transferase [EC:2.7.8.33 2.7.8.35]	23112	17063.3	20776.2	38563	30837.5
K02852	wecG, rffM; UDP-N-acetyl-D-mannosaminouronate:lipid I N-acetyl-D-mannosaminouronosyltransferase [EC:2.4.1.180]	2640.67	213.28	1054.08	25.0833	1332.88
K02853	wzyE, rffT; enterobacterial common antigen polymerase [EC:2.4.1.-]	2562.03	180.613	15.41	3.75	1282.89
K02854	rhaR; AraC family transcriptional regulator, L-rhamnose operon transcriptional activator RhaR	24.4833	34.96	1.81333	2.33667	13.41
K02855	rhaS; AraC family transcriptional regulator, L-rhamnose operon regulatory protein RhaS	178.18	340.1	1220.02	82.0033	130.092
K02856	rhaT; L-rhamnose-H+ transport protein	884.16	1449.76	688.61	175.803	529.982
K02858	ribB, RIB3; 3,4-dihydroxy 2-butanone 4-phosphate synthase [EC:4.1.99.12]	16629	41395.2	18431.7	4404.53	10516.7
K02859	ribT; riboflavin biosynthesis RibT protein	634.8	1677.37	290.723	49.8133	342.307
K02860	rimM; 16S rRNA processing protein RimM	84098.5	75639.5	61088.9	74129	79113.8
K02862	ctaG; putative membrane protein	601.11	1102.99	512.39	238.74	419.925
K02863	RP-L1, MRPL1, rplA; large subunit ribosomal protein L1	84273.1	75681.3	61345.8	74249.5	79261.3
K02864	RP-L10, MRPL10, rplJ; large subunit ribosomal protein L10	84255.7	75666.3	61320.3	74249.8	79252.8
K02866	RP-L10e, RPL10; large subunit ribosomal protein L10e	6.66667	1.5	1	0	3.33333
K02867	RP-L11, MRPL11, rplK; large subunit ribosomal protein L11	84284.7	75664.6	61320.8	74249.8	79267.3
K02869	RP-L12, rpl12; large subunit ribosomal protein L12	6.66667	1.5	1	0	3.33333
K02871	RP-L13, MRPL13, rplM; large subunit ribosomal protein L13	84273.4	75657.3	61240.2	74244.8	79259.1
K02874	RP-L14, MRPL14, rplN; large subunit ribosomal protein L14	84283.3	75664.6	61320.7	74249.8	79266.6
K02875	RP-L14e, RPL14; large subunit ribosomal protein L14e	3	0	0	0	1.5
K02876	RP-L15, MRPL15, rplO; large subunit ribosomal protein L15	84282.9	75664.6	61320.8	74249.8	79266.4
K02877	RP-L15e, RPL15; large subunit ribosomal protein L15e	6.66667	1.5	1	0	3.33333
K02878	RP-L16, MRPL16, rplP; large subunit ribosomal protein L16	84279.9	75663.1	61330.2	74254.8	79267.4
K02879	RP-L17, MRPL17, rplQ; large subunit ribosomal protein L17	84274.2	75682.6	61326.2	74253.5	79263.8
K02881	RP-L18, MRPL18, rplR; large subunit ribosomal protein L18	84268.5	75575.4	61313.9	74248.2	79258.4
K02883	RP-L18e, RPL18; large subunit ribosomal protein L18e	6.66667	1.5	1	0	3.33333
K02884	RP-L19, MRPL19, rplS; large subunit ribosomal protein L19	84280.3	75663.8	61330.2	74254.8	79267.6
K02885	RP-L19e, RPL19; large subunit ribosomal protein L19e	6.66667	1.5	1	0	3.33333
K02886	RP-L2, MRPL2, rplB; large subunit ribosomal protein L2	84382.3	75672.6	61347.7	74263	79322.6
K02887	RP-L20, MRPL20, rplT; large subunit ribosomal protein L20	84275.6	75664.4	61319.7	74249.8	79262.7
K02888	RP-L21, MRPL21, rplU; large subunit ribosomal protein L21	84630.1	75660.1	60592.8	74261.7	79445.9
K02889	RP-L21e, RPL21; large subunit ribosomal protein L21e	6.66667	1.5	1	0	3.33333
K02890	RP-L22, MRPL22, rplV; large subunit ribosomal protein L22	84252.3	75662.3	61276.2	74249.8	79251.1
K02891	RP-L22e, RPL22; large subunit ribosomal protein L22e	2.16667	0	0	0	1.08333
K02892	RP-L23, MRPL23, rplW; large subunit ribosomal protein L23	84275.6	75657.3	61252.2	74248.2	79261.9
K02893	RP-L23Ae, RPL23A; large subunit ribosomal protein L23Ae	6.33333	0	0	0	3.16667
K02895	RP-L24, MRPL24, rplX; large subunit ribosomal protein L24	84374.6	75692.1	61321	74251.5	79313.1
K02896	RP-L24e, RPL24; large subunit ribosomal protein L24e	6.66667	1.5	1	0	3.33333
K02897	RP-L25, rplY; large subunit ribosomal protein L25	82228.6	74934.9	61323.8	74237.6	78233.1
K02899	RP-L27, MRPL27, rpmA; large subunit ribosomal protein L27	84364.9	75663.4	61221.5	74255.3	79310.1
K02902	RP-L28, MRPL28, rpmB; large subunit ribosomal protein L28	84211.7	75985.5	61335.3	74260	79235.8
K02904	RP-L29, rpmC; large subunit ribosomal protein L29	84279.4	75652.3	61238.5	74254.5	79267
K02906	RP-L3, MRPL3, rplC; large subunit ribosomal protein L3	84283.6	75666.6	61320.8	74248.5	79266.1
K02907	RP-L30, MRPL30, rpmD; large subunit ribosomal protein L30	67635.2	66970.9	47232.8	36424.3	52029.8
K02908	RP-L30e, RPL30; large subunit ribosomal protein L30e	5.33333	1.5	0	0	2.66667
K02909	RP-L31, rpmE; large subunit ribosomal protein L31	87817.5	79038.7	70270.8	74489.5	81153.5
K02910	RP-L31e, RPL31; large subunit ribosomal protein L31e	6.66667	1.5	1	0	3.33333
K02911	RP-L32, MRPL32, rpmF; large subunit ribosomal protein L32	84314.4	75936.5	61322.2	74256.8	79285.6
K02912	RP-L32e, RPL32; large subunit ribosomal protein L32e	6.66667	1.5	1	0	3.33333
K02913	RP-L33, MRPL33, rpmG; large subunit ribosomal protein L33	85082.9	77916.3	61621.5	74309.9	79696.4
K02914	RP-L34, MRPL34, rpmH; large subunit ribosomal protein L34	65848.4	65534.6	46870.1	40000	52924.2
K02915	RP-L34e, RPL34; large subunit ribosomal protein L34e	3	0	0	0	1.5
K02916	RP-L35, MRPL35, rpmI; large subunit ribosomal protein L35	84271.9	75660.9	61319.7	74249.8	79260.9
K02919	RP-L36, MRPL36, rpmJ; large subunit ribosomal protein L36	65762.7	67516.9	42805.9	43846.6	54804.7
K02921	RP-L37Ae, RPL37A; large subunit ribosomal protein L37Ae	6.66667	1.5	1	0	3.33333
K02922	RP-L37e, RPL37; large subunit ribosomal protein L37e	4.33333	0	1	0	2.16667
K02924	RP-L39e, RPL39; large subunit ribosomal protein L39e	6.66667	0.666667	1	0	3.33333
K02926	RP-L4, MRPL4, rplD; large subunit ribosomal protein L4	84286.9	75741.4	61592.2	74253.8	79270.4
K02927	RP-L40e, RPL40; large subunit ribosomal protein L40e	4.33333	0	1	0	2.16667
K02929	RP-L44e, RPL44; large subunit ribosomal protein L44e	6.66667	1.5	1	0	3.33333
K02930	RP-L4e, RPL4; large subunit ribosomal protein L4e	6.66667	1.5	1	0	3.33333
K02931	RP-L5, MRPL5, rplE; large subunit ribosomal protein L5	84357.6	75672.3	61347.5	74263	79310.3
K02933	RP-L6, MRPL6, rplF; large subunit ribosomal protein L6	84395.9	75748.9	61630.4	74273.3	79334.6
K02935	RP-L7, MRPL12, rplL; large subunit ribosomal protein L7/L12	83200.2	74438.4	58778.9	69949.2	76574.7
K02936	RP-L7Ae, RPL7A; large subunit ribosomal protein L7Ae	6.66667	1.5	1	0	3.33333
K02939	RP-L9, MRPL9, rplI; large subunit ribosomal protein L9	84277.7	75665.1	61320.6	74249.9	79263.8
K02944	RP-LX, rplX; large subunit ribosomal protein LX	3	0	0	0	1.5
K02945	RP-S1, rpsA; small subunit ribosomal protein S1	101978	85363	76684.6	112245	107111
K02946	RP-S10, MRPS10, rpsJ; small subunit ribosomal protein S10	84275.6	75657.3	61249.8	74248.2	79261.9
K02948	RP-S11, MRPS11, rpsK; small subunit ribosomal protein S11	84349.6	75564.3	61339.6	74261.1	79305.4
K02950	RP-S12, MRPS12, rpsL; small subunit ribosomal protein S12	84283.3	75666.6	61320.7	74248.5	79265.9
K02952	RP-S13, rpsM; small subunit ribosomal protein S13	84365.6	75655.6	61343	74262	79313.8
K02954	RP-S14, MRPS14, rpsN; small subunit ribosomal protein S14	84936.2	77134.8	61583.3	74290	79613.1
K02956	RP-S15, MRPS15, rpsO; small subunit ribosomal protein S15	84347.5	75662.6	61346.3	74250.7	79299.1
K02959	RP-S16, MRPS16, rpsP; small subunit ribosomal protein S16	84367.5	75671.1	61346.6	74262	79314.7
K02961	RP-S17, MRPS17, rpsQ; small subunit ribosomal protein S17	83954.6	75484.3	61020	74031.3	78993
K02962	RP-S17e, RPS17; small subunit ribosomal protein S17e	6.66667	1.5	1	0	3.33333
K02963	RP-S18, MRPS18, rpsR; small subunit ribosomal protein S18	84341.7	75715.7	61239.8	74254.2	79297.9
K02965	RP-S19, rpsS; small subunit ribosomal protein S19	84283.3	75666.6	61320.7	74249.5	79266.4
K02966	RP-S19e, RPS19; small subunit ribosomal protein S19e	6.66667	1.5	1	0	3.33333
K02967	RP-S2, MRPS2, rpsB; small subunit ribosomal protein S2	84343.1	75683.3	61325	74238	79290.6
K02968	RP-S20, rpsT; small subunit ribosomal protein S20	84247.3	75560.5	61303.2	74245.7	79246.5
K02970	RP-S21, MRPS21, rpsU; small subunit ribosomal protein S21	107399	152853	76338.8	81476.6	94438
K02972	sra; stationary-phase-induced ribosome-associated protein	16.7133	19.8733	1.37	0.956667	8.835
K02974	RP-S24e, RPS24; small subunit ribosomal protein S24e	6.66667	1.5	1	0	3.33333
[truncated: 5,729 more rows]

## Sheet: Enzymes
Function	Description	Glutaraldehyde	Iodophor	H2O2	Control	Increased survival
EC:1.1.1.1	Alcohol dehydrogenase	160991	192108	127360	121299	141145
EC:1.1.1.10	L-xylulose reductase	0	0	0	2	1
EC:1.1.1.100	3-oxoacyl-[acyl-carrier-protein] reductase	369039	402642	263013	232312	300676
EC:1.1.1.102	3-dehydrosphinganine reductase	13927.5	7100.67	10598	29110.5	21519
EC:1.1.1.103	L-threonine 3-dehydrogenase	26648.7	47096.1	25031.9	9671.77	18160.2
EC:1.1.1.105	All-trans-retinol dehydrogenase (NAD(+))	5.66667	42.3333	7.66667	0.333333	3
EC:1.1.1.108	Carnitine 3-dehydrogenase	40228.4	51165.5	20885.2	21383.9	30806.1
EC:1.1.1.11	D-arabinitol 4-dehydrogenase	13497.2	39184.3	9014.44	4203.45	8850.31
EC:1.1.1.122	D-threo-aldose 1-dehydrogenase	7472.96	3066.17	5574.31	3788.89	5630.92
EC:1.1.1.125	2-deoxy-D-gluconate 3-dehydrogenase	31184.4	16784.5	21965.6	17777	24480.7
EC:1.1.1.130	3-dehydro-L-gulonate 2-dehydrogenase	266.813	720.147	342.203	56	161.407
EC:1.1.1.132	GDP-mannose 6-dehydrogenase	2596.68	679.387	836.557	769.52	1683.1
EC:1.1.1.133	dTDP-4-dehydrorhamnose reductase	66112.7	61915.2	46903.2	40335.4	53224
EC:1.1.1.136	UDP-N-acetylglucosamine 6-dehydrogenase	2674.92	1488.02	1570.17	1075.99	1875.46
EC:1.1.1.137	Ribitol-5-phosphate 2-dehydrogenase	199.44	67.82	0.666667	2.33333	100.887
EC:1.1.1.14	L-iditol 2-dehydrogenase	16570.1	42910.6	10743.8	4956.81	10763.4
EC:1.1.1.140	Sorbitol-6-phosphate 2-dehydrogenase	208.2	198.593	27.7067	9.26	108.73
EC:1.1.1.145	3-beta-hydroxy-Delta(5)-steroid dehydrogenase	18.8333	9	4.33333	2.16667	10.5
EC:1.1.1.157	3-hydroxybutyryl-CoA dehydrogenase	54543.4	36511.7	32635.9	33999.3	44271.4
EC:1.1.1.159	7-alpha-hydroxysteroid dehydrogenase	28949.3	20403.9	15837.9	19283.5	24116.4
EC:1.1.1.163	Cyclopentanol dehydrogenase	2	31.5	2	8.5	5.25
EC:1.1.1.169	2-dehydropantoate 2-reductase	69853.6	100813	45597.1	27002.2	48427.9
EC:1.1.1.17	Mannitol-1-phosphate 5-dehydrogenase	1360.87	3287.56	8685.31	190.68	775.773
EC:1.1.1.170	(decarboxylating)	143.667	28	198.333	33.3333	88.5
EC:1.1.1.173	L-rhamnose 1-dehydrogenase	77.4433	45.7233	2.61	16.78	47.1117
EC:1.1.1.18	Inositol 2-dehydrogenase	55587.7	96034.1	32658.2	25119.3	40353.5
EC:1.1.1.193	5-amino-6-(5-phosphoribosylamino)uracil reductase	113137	121494	83168.6	107430	110284
EC:1.1.1.2	Alcohol dehydrogenase (NADP(+))	215.833	92	399.583	1345.58	780.708
EC:1.1.1.202	1,3-propanediol dehydrogenase	2482.23	62.8833	13	4.05667	1243.14
EC:1.1.1.203	Uronate dehydrogenase	19132.5	43231.8	11839.4	7379.31	13255.9
EC:1.1.1.205	IMP dehydrogenase	97918	116019	70462.2	76104	87011
EC:1.1.1.206	Tropinone reductase I	14	92.3333	7.33333	7.83333	10.9167
EC:1.1.1.21	Aldehyde reductase	210	0	0	0	105
EC:1.1.1.215	Gluconate 2-dehydrogenase	16907.5	40983.2	9941.44	4913.61	10910.6
EC:1.1.1.216	Farnesol dehydrogenase	12.3333	0.333333	46.75	2.75	7.54167
EC:1.1.1.219	Dihydrokaempferol 4-reductase	35920	82951.5	25272.1	18345.8	27132.9
EC:1.1.1.22	UDP-glucose 6-dehydrogenase	96242.6	114640	70831.7	78494.2	87368.4
EC:1.1.1.220	6-pyruvoyltetrahydropterin 2'-reductase	1.33333	0.333333	1	0	0.666667
EC:1.1.1.23	Histidinol dehydrogenase	81301.6	74659	61041.3	71568.3	76434.9
EC:1.1.1.243	Carveol dehydrogenase	0	0	0	1.33333	0.666667
EC:1.1.1.25	Shikimate dehydrogenase	108568	126591	75879.6	79003.2	93785.6
EC:1.1.1.251	Galactitol-1-phosphate 5-dehydrogenase	12.2067	5.71	0	0	6.10333
EC:1.1.1.26	Glyoxylate reductase	42182.6	19307	22090.4	27656.6	34919.6
EC:1.1.1.261	sn-glycerol-1-phosphate dehydrogenase	232.487	531.903	45	13.5433	123.015
EC:1.1.1.262	4-hydroxythreonine-4-phosphate dehydrogenase	86479	76163.4	62731.1	72834.6	79656.8
EC:1.1.1.264	L-idonate 5-dehydrogenase (NAD(P)(+))	6813.02	2153.8	3952.19	2609.37	4711.19
EC:1.1.1.267	1-deoxy-D-xylulose-5-phosphate reductoisomerase	78347	68975.1	56864.8	70233	74290
EC:1.1.1.27	L-lactate dehydrogenase	6847.95	6086.5	9071.47	1402.92	4125.44
EC:1.1.1.271	GDP-L-fucose synthase	36459.4	19211.9	27563.1	52943.7	44701.5
EC:1.1.1.272	D-2-hydroxyacid dehydrogenase (NADP(+))	1.33333	0	1	0	0.666667
EC:1.1.1.275	(+)-trans-carveol dehydrogenase	25	21.3333	4.33333	5.33333	15.1667
EC:1.1.1.276	Serine 3-dehydrogenase (NADP(+))	174.663	152.833	625.833	181.043	177.853
EC:1.1.1.28	D-lactate dehydrogenase	41989.9	60240	42854.5	44072.6	43031.2
EC:1.1.1.281	GDP-4-dehydro-6-deoxy-D-mannose reductase	2732.27	1184.78	189.167	80.3333	1406.3
EC:1.1.1.282	Quinate/shikimate dehydrogenase	6.87667	3.99333	0	0	3.43833
EC:1.1.1.284	S-(hydroxymethyl)glutathione dehydrogenase	75147.6	72905	58062.7	73106.4	74127
EC:1.1.1.287	D-arabinitol dehydrogenase (NADP(+))	5.33333	3	0	0	2.66667
EC:1.1.1.289	Sorbose reductase	8.55667	1.72333	0.276667	0.78	4.66833
EC:1.1.1.29	Glycerate dehydrogenase	7909.68	3861.08	12508.4	1740.7	4825.19
EC:1.1.1.290	4-phosphoerythronate dehydrogenase	4882.45	2861.66	11979.1	1342.25	3112.35
EC:1.1.1.291	2-hydroxymethylglutarate dehydrogenase	9.77667	0	0	0	4.88833
EC:1.1.1.292	1,5-anhydro-D-fructose reductase (1,5-anhydro-D-mannitol-forming)	3368.17	5761.22	2470.42	919.367	2143.77
EC:1.1.1.298	3-hydroxypropionate dehydrogenase (NADP(+))	9	1.66667	0	8.66667	8.83333
EC:1.1.1.3	Homoserine dehydrogenase	87885.2	78004.8	71381	72132.2	80008.7
EC:1.1.1.30	3-hydroxybutyrate dehydrogenase	69957.8	105152	42691.4	37912.1	53934.9
EC:1.1.1.300	NADP-retinol dehydrogenase	1.66667	1.33333	1.66667	2	1.83333
EC:1.1.1.302	2,5-diamino-6-(ribosylamino)-4(3H)-pyrimidinone 5'-phosphate reductase	13	1.5	1	1.33333	7.16667
EC:1.1.1.303	Diacetyl reductase ((R)-acetoin forming)	734.293	759.163	394.14	363.32	548.807
EC:1.1.1.304	Diacetyl reductase ((S)-acetoin forming)	19955	6110.52	9809.7	9855.39	14905.2
EC:1.1.1.305	UDP-glucuronic acid oxidase (UDP-4-keto-hexauronic acid decarboxylating)	2579.16	188.947	24.3367	8.91667	1294.04
EC:1.1.1.306	S-(hydroxymethyl)mycothiol dehydrogenase	3246.06	729.557	1572.29	939.58	2092.82
EC:1.1.1.307	D-xylose reductase	1806.03	317.833	1086.05	3028.73	2417.38
EC:1.1.1.308	Sulfopropanediol 3-dehydrogenase	30294.8	16584.8	14871.6	21103.6	25699.2
EC:1.1.1.31	3-hydroxyisobutyrate dehydrogenase	221531	210692	142928	174353	197942
EC:1.1.1.310	(S)-sulfolactate dehydrogenase	446.687	460.723	279.723	299.9	373.293
EC:1.1.1.311	(S)-1-phenylethanol dehydrogenase	0.666667	0	0	0	0.333333
EC:1.1.1.312	2-hydroxy-4-carboxymuconate semialdehyde hemiacetal dehydrogenase	399.65	543.167	149.733	243.067	321.358
EC:1.1.1.313	Sulfoacetaldehyde reductase	44.4133	79.92	42.7033	14.89	29.6517
EC:1.1.1.316	L-galactose 1-dehydrogenase	276	700	340.667	53	164.5
EC:1.1.1.320	Benzil reductase ((S)-benzoin forming)	368.767	941.257	277.533	88.2067	228.487
EC:1.1.1.328	Nicotine blue oxidoreductase	795.833	937.693	816.777	304.357	550.095
EC:1.1.1.333	Decaprenylphospho-beta-D-erythro-pentofuranosid-2-ulose 2-reductase	126.45	179.28	34.51	14.89	70.67
EC:1.1.1.335	UDP-N-acetyl-2-amino-2-deoxyglucuronate dehydrogenase	1134.74	347.157	1036.45	531.93	833.335
EC:1.1.1.336	UDP-N-acetyl-D-mannosamine dehydrogenase	6586.03	1211.16	4109.07	3631.4	5108.71
EC:1.1.1.337	L-2-hydroxycarboxylate dehydrogenase (NAD(+))	3	0.333333	0	0	1.5
EC:1.1.1.338	(2R)-3-sulfolactate dehydrogenase (NADP(+))	21851	8248.79	7287.11	9711.67	15781.3
EC:1.1.1.339	dTDP-6-deoxy-L-talose 4-dehydrogenase (NAD(+))	75.9433	204.5	250.833	14.5	45.2217
EC:1.1.1.34	Hydroxymethylglutaryl-CoA reductase (NADPH)	2442.63	2259.25	8786.69	1120.6	1781.62
EC:1.1.1.342	CDP-paratose synthase	0.0466667	0	0	0	0.0233333
EC:1.1.1.343	Phosphogluconate dehydrogenase (NAD(+)-dependent, decarboxylating)	49920.1	68079.1	43466.6	48019.2	48969.6
EC:1.1.1.346	2,5-didehydrogluconate reductase (2-dehydro-L-gulonate-forming)	25912	48261.7	15497	9334.36	17623.2
EC:1.1.1.35	3-hydroxyacyl-CoA dehydrogenase	154573	168744	105416	78122.2	116348
EC:1.1.1.350	Ureidoglycolate dehydrogenase (NAD(+))	2625.57	866.72	262.5	39.4067	1332.49
EC:1.1.1.36	Acetoacetyl-CoA reductase	64694.3	95788.6	45996.2	36565.7	50630
EC:1.1.1.361	Glucose-6-phosphate 3-dehydrogenase	5.83333	12.1667	3	2.40667	4.12
EC:1.1.1.363	Glucose-6-phosphate dehydrogenase (NAD(P)(+))	82803.9	77747.3	60107.9	71527.2	77165.6
EC:1.1.1.367	UDP-2-acetamido-2,6-beta-L-arabino-hexul-4-ose reductase	116.35	51.1533	45.1667	57.5333	86.9417
EC:1.1.1.368	6-hydroxycyclohex-1-ene-1-carbonyl-CoA dehydrogenase	2	0	0	0	1
EC:1.1.1.369	D-chiro-inositol 1-dehydrogenase	55587.7	96034.1	32658.2	25119.3	40353.5
EC:1.1.1.37	Malate dehydrogenase	81569.5	74590.5	61214.2	73888.5	77729
EC:1.1.1.370	Scyllo-inositol 2-dehydrogenase (NAD(+))	1.16667	3.16667	0.666667	0.0733333	0.62
EC:1.1.1.371	Scyllo-inositol 2-dehydrogenase (NADP(+))	2553.13	8.53667	7.05667	21.1	1287.11
EC:1.1.1.373	Sulfolactaldehyde 3-reductase	53.33	40.2767	9.62667	29.8867	41.6083
EC:1.1.1.374	UDP-N-acetylglucosamine 3-dehydrogenase	25.6667	2.16667	14.3333	5.66667	15.6667
EC:1.1.1.376	L-arabinose 1-dehydrogenase (NAD(P)(+))	15097.9	43591.1	10658.2	4688.85	9893.37
EC:1.1.1.377	L-rhamnose 1-dehydrogenase (NADP(+))	77.4433	45.7233	2.61	16.78	47.1117
EC:1.1.1.378	L-rhamnose 1-dehydrogenase (NAD(P)(+))	77.4433	45.7233	2.61	16.78	47.1117
EC:1.1.1.38	Malate dehydrogenase (oxaloacetate-decarboxylating)	24142.3	15265.4	26882.7	38550.8	31346.5
EC:1.1.1.380	L-gulonate 5-dehydrogenase	13365.1	39263.6	8994.67	4214.34	8789.71
EC:1.1.1.381	3-hydroxy acid dehydrogenase	16214.1	39582.3	9060.52	4271.64	10242.9
EC:1.1.1.385	Dihydroanticapsin 7-dehydrogenase	9.39	18.5767	4	3.40667	6.39833
EC:1.1.1.387	L-serine 3-dehydrogenase (NAD(+))	0	0.666667	0.333333	0.4	0.2
EC:1.1.1.388	Glucose-6-phosphate dehydrogenase (NAD(+))	4.16667	207.5	6.16667	7.16667	5.66667
EC:1.1.1.4	(R,R)-butanediol dehydrogenase	734.293	759.163	394.14	363.32	548.807
EC:1.1.1.40	Malate dehydrogenase (oxaloacetate-decarboxylating) (NADP(+))	104684	124187	70641.6	54855.8	79769.7
EC:1.1.1.41	Isocitrate dehydrogenase (NAD(+))	1692.2	962.187	1960.21	288.467	990.335
EC:1.1.1.42	Isocitrate dehydrogenase (NADP(+))	105619	83051.5	71212.7	88748.7	97183.7
EC:1.1.1.43	Phosphogluconate 2-dehydrogenase	7.19333	20.8333	19	10.5	8.84667
EC:1.1.1.44	Phosphogluconate dehydrogenase (NADP(+)-dependent, decarboxylating)	49920.1	68079.1	43466.6	48019.2	48969.6
EC:1.1.1.47	Glucose 1-dehydrogenase (NAD(P)(+))	10306.6	10752.9	4969.74	6227.14	8266.87
EC:1.1.1.48	D-galactose 1-dehydrogenase	6340.44	6869.78	3976.31	2557.6	4449.02
EC:1.1.1.49	Glucose-6-phosphate dehydrogenase (NADP(+))	82803.9	77747.3	60107.9	71527.2	77165.6
EC:1.1.1.51	3(or 17)-beta-hydroxysteroid dehydrogenase	253.39	70.5	292.167	142.9	198.145
EC:1.1.1.53	3-alpha(or 20-beta)-hydroxysteroid dehydrogenase	496.947	247.36	286.943	240.387	368.667
EC:1.1.1.56	Ribitol 2-dehydrogenase	3351.57	5114	2928.88	4281.59	3816.58
EC:1.1.1.57	Fructuronate reductase	8798.83	9443.99	12421.1	6539.77	7669.3
EC:1.1.1.58	Tagaturonate reductase	1684.12	1089.13	1332.53	538.7	1111.41
EC:1.1.1.6	Glycerol dehydrogenase	22266.5	9117.22	15212.3	37836.1	30051.3
EC:1.1.1.60	2-hydroxy-3-oxopropionate reductase	35831.1	50237.9	20218.7	16915.6	26373.3
EC:1.1.1.61	4-hydroxybutyrate dehydrogenase	5982.61	1896.11	4974.68	4254.11	5118.36
EC:1.1.1.65	Pyridoxine 4-dehydrogenase	13986.4	7092	10745.9	30331.1	22158.8
EC:1.1.1.67	Mannitol 2-dehydrogenase	26890.9	12155.9	13043	18766.2	22828.5
EC:1.1.1.69	Gluconate 5-dehydrogenase	30911.2	17365.9	14227.7	18219	24565.1
EC:1.1.1.76	(S,S)-butanediol dehydrogenase	19955	6110.52	9809.7	9855.39	14905.2
EC:1.1.1.77	Lactaldehyde reductase	785.36	46.0233	4.70333	4.20333	394.782
EC:1.1.1.79	Glyoxylate reductase (NADP(+))	60454.7	96998.1	35245.1	29155.1	44804.9
EC:1.1.1.8	Glycerol-3-phosphate dehydrogenase (NAD(+))	0	0.666667	0	0	0
EC:1.1.1.81	Hydroxypyruvate reductase	117153	125926	60428.6	60196.1	88674.3
EC:1.1.1.82	Malate dehydrogenase (NADP(+))	0.333333	0.666667	3	0.333333	0.333333
EC:1.1.1.83	D-malate dehydrogenase (decarboxylating)	34465.5	84261.3	21391.5	14416.2	24440.8
EC:1.1.1.85	3-isopropylmalate dehydrogenase	85067.9	75671.5	62349.3	72819.1	78943.5
EC:1.1.1.86	Ketol-acid reductoisomerase (NADP(+))	93489.8	113394	68503.1	75323.6	84406.7
EC:1.1.1.87	Homoisocitrate dehydrogenase	12.4433	2.11	2.5	0.556667	6.5
EC:1.1.1.88	Hydroxymethylglutaryl-CoA reductase	3951.7	2254.24	2938.31	1149.51	2550.61
EC:1.1.1.9	D-xylulose reductase	505.357	305.123	605.61	414.4	459.878
EC:1.1.1.90	Aryl-alcohol dehydrogenase	446.173	814.86	218.333	200.947	323.56
EC:1.1.1.91	Aryl-alcohol dehydrogenase (NADP(+))	2556.12	78.1667	5.83667	21.22	1288.67
EC:1.1.1.93	Tartrate dehydrogenase	34465.5	84261.3	21391.5	14416.2	24440.8
EC:1.1.1.94	Glycerol-3-phosphate dehydrogenase (NAD(P)(+))	85092.5	76170.4	61907.6	74616	79854.3
EC:1.1.1.95	Phosphoglycerate dehydrogenase	138302	135314	87278.1	93183.7	115743
EC:1.1.2.3	L-lactate dehydrogenase (cytochrome)	96168.3	112143	60777.4	53932.2	75050.2
EC:1.1.2.4	D-lactate dehydrogenase (cytochrome)	46336.9	58529.9	25731.9	24950.1	35643.5
EC:1.1.2.6	Polyvinyl alcohol dehydrogenase (cytochrome)	640.333	130.167	693	492	566.167
EC:1.1.2.7	Methanol dehydrogenase (cytochrome c)	5434.33	188.56	210.4	499.913	2967.12
EC:1.1.2.8	Alcohol dehydrogenase (cytochrome c)	12114.8	8610.43	8133.63	4888.94	8501.87
EC:1.1.3.15	(S)-2-hydroxy-acid oxidase	66419.8	69323.2	40091.5	62440.1	64429.9
EC:1.1.3.17	Choline oxidase	7	77	1.33333	0.666667	3.83333
EC:1.1.3.21	Glycerol-3-phosphate oxidase	1107.33	847.537	824.25	644.833	876.08
EC:1.1.3.41	Alditol oxidase	324.11	760.693	359.777	79.69	201.9
EC:1.1.3.43	Paromamine 6'-oxidase	7.33333	0	0	0	3.66667
EC:1.1.3.44	6'''-hydroxyneomycin C oxidase	7.33333	0	0	0	3.66667
EC:1.1.3.45	Aclacinomycin-N oxidase	8.66667	0	0	0	4.33333
EC:1.1.3.46	4-hydroxymandelate oxidase	671.023	393.387	477.833	571.287	621.155
EC:1.1.3.47	5-(hydroxymethyl)furfural oxidase	158.803	69.5933	2.66667	21.4467	90.125
EC:1.1.3.48	3-deoxy-alpha-D-manno-octulosonate 8-oxidase	1050.83	95.61	1377.67	111.777	581.305
EC:1.1.3.6	Cholesterol oxidase	15570.8	39968.9	10747.5	4908.66	10239.7
EC:1.1.3.8	L-gulonolactone oxidase	463.337	148.027	358.61	214.69	339.013
EC:1.1.3.9	Galactose oxidase	19	0	0	0	9.5
EC:1.1.5.2	Quinoprotein glucose dehydrogenase (PQQ, quinone)	8786.67	6579	6897.88	3779.11	6282.89
EC:1.1.5.3	Glycerol-3-phosphate dehydrogenase	96894.3	81780.5	67065.4	67012.7	81953.5
EC:1.1.5.4	Malate dehydrogenase (quinone)	6030.29	3274.22	1510.28	786.113	3408.2
EC:1.1.5.6	Formate dehydrogenase-N	46.99	54.1533	2.74	1.96	24.475
EC:1.1.5.8	Quinate dehydrogenase (quinone)	46.7133	317.977	39.9467	13.9867	30.35
EC:1.1.9.1	Alcohol dehydrogenase (azurin)	7286.39	1301.61	6225.89	6943.22	7114.8
EC:1.1.98.2	Glucose-6-phosphate dehydrogenase (coenzyme-F420)	46.8333	140.5	7.33333	11.6667	29.25
EC:1.1.98.3	Decaprenylphospho-beta-D-ribofuranose 2-dehydrogenase	1274.95	712.78	692.51	801.89	1038.42
EC:1.1.99.1	Choline dehydrogenase	117689	168310	79771.4	58361.4	88025.3
EC:1.1.99.2	L-2-hydroxyglutarate dehydrogenase	8.83333	16.5	0	1.5	5.16667
EC:1.1.99.21	D-sorbitol dehydrogenase (acceptor)	28955.2	43978.6	14853.8	15024.9	21990
EC:1.1.99.24	Hydroxyacid-oxoacid transhydrogenase	0.5	8.16667	0	1.5	1
EC:1.1.99.28	Glucose-fructose oxidoreductase	1052.66	391.633	1046.53	471.577	762.117
EC:1.1.99.3	Gluconate 2-dehydrogenase (acceptor)	449.42	685.407	119.173	110.233	279.827
EC:1.1.99.31	(S)-mandelate dehydrogenase	815.413	527.38	292.167	672.623	744.018
EC:1.10.2.2	Quinol--cytochrome-c reductase	55128	62034.3	42315.3	34520.6	44824.3
EC:1.10.3.11	Ubiquinol oxidase (non-electrogenic)	1773.33	503.333	1449.67	2884	2328.67
EC:1.10.3.12	Menaquinol oxidase (H(+)-transporting)	1517.48	4940.27	1168.01	200.96	859.22
EC:1.10.3.3	L-ascorbate oxidase	10.8333	49.1667	47.9467	18.4433	14.6383
EC:1.10.9.1	Plastoquinol--plastocyanin reductase	44365.4	22717.2	35406.7	98178.3	71271.8
EC:1.11.1.1	NADH peroxidase	243.957	676	18.6667	8.07333	126.015
EC:1.11.1.10	Chloride peroxidase	4145.61	2852.25	1073.73	690.783	2418.2
EC:1.11.1.15	Peroxiredoxin	211248	241704	177679	215259	213253
EC:1.11.1.19	Dye decolorizing peroxidase	84.95	189.113	13.02	7.08	46.015
EC:1.11.1.21	Catalase peroxidase	74292.1	67659.3	58811.5	70163.6	72227.9
EC:1.11.1.5	Cytochrome-c peroxidase	102814	111473	81240.2	53768.5	78291.2
EC:1.11.1.6	Catalase	32264	54637.8	29035	7914.84	20089.4
EC:1.11.1.7	Peroxidase	4.33333	16.6667	1	2	3.16667
EC:1.11.1.9	Glutathione peroxidase	74601.1	67179.2	57117.1	79142.7	76871.9
EC:1.11.2.4	Fatty-acid peroxygenase	85.7867	153.963	45.4	38.2767	62.0317
EC:1.12.1.2	Hydrogen dehydrogenase	28283.2	15567.1	21824.8	60783.3	44533.3
EC:1.12.1.3	Hydrogen dehydrogenase (NADP(+))	1248.5	135.937	88.5	21.1667	634.832
EC:1.12.2.1	Cytochrome-c3 hydrogenase	31.1667	39.3333	3.66667	4.05333	17.61
EC:1.12.5.1	Hydrogen:quinone oxidoreductase	71.7733	38.3867	1529.33	3	37.3867
EC:1.12.7.2	Ferredoxin hydrogenase	4573.69	912.693	3849.67	4470.3	4522
EC:1.12.98.1	Coenzyme F420 hydrogenase	16776.7	8743.33	14068.8	38001.1	27388.9
EC:1.12.98.2	5,10-methenyltetrahydromethanopterin hydrogenase	3	0	0	0	1.5
EC:1.12.99.6	Hydrogenase (acceptor)	16320	2313.41	5970.38	4000.89	10160.4
EC:1.13.11.1	Catechol 1,2-dioxygenase	28590	43915.3	14404.7	11048.1	19819.1
EC:1.13.11.11	Tryptophan 2,3-dioxygenase	43427.6	50038.9	24989	23984.3	33706
EC:1.13.11.14	2,3-dihydroxybenzoate 3,4-dioxygenase	88.25	8	0.666667	7.33333	47.7917
EC:1.13.11.15	3,4-dihydroxyphenylacetate 2,3-dioxygenase	13979.9	39528.6	9395.76	4721.26	9350.57
EC:1.13.11.16	3-carboxyethylcatechol 2,3-dioxygenase	351.193	365.407	127.827	219.223	285.208
EC:1.13.11.2	Catechol 2,3-dioxygenase	35153.2	25696	17330.9	19875	27514.1
EC:1.13.11.20	Cysteine dioxygenase	251.667	729.833	562.723	75.0733	163.37
EC:1.13.11.24	Quercetin 2,3-dioxygenase	5.33333	22.3333	2.66667	4.07333	4.70333
EC:1.13.11.25	dioxygenase	305.557	106.167	347.667	170.067	237.812
EC:1.13.11.27	4-hydroxyphenylpyruvate dioxygenase	94472.3	145209	71971.4	76770.6	85621.5
EC:1.13.11.3	Protocatechuate 3,4-dioxygenase	75015	111227	47043.8	33125.7	54070.3
EC:1.13.11.33	Arachidonate 15-lipoxygenase	523.167	95.6667	995.667	225	374.083
EC:1.13.11.34	Arachidonate 5-lipoxygenase	1	0	0	0	0.5
EC:1.13.11.37	Hydroxyquinol 1,2-dioxygenase	452.86	300.987	190.223	381.333	417.097
EC:1.13.11.38	1-hydroxy-2-naphthoate 1,2-dioxygenase	7.16667	0	0	2	4.58333
EC:1.13.11.39	Biphenyl-2,3-diol 1,2-dioxygenase	0	0	0	0.333333	0.166667
EC:1.13.11.4	Gentisate 1,2-dioxygenase	3648.28	1061.93	1793.17	1350.85	2499.56
EC:1.13.11.41	2,4'-dihydroxyacetophenone dioxygenase	13309.7	39079.3	8965	4193.33	8751.5
EC:1.13.11.46	4-hydroxymandelate synthase	4.77667	0.0833333	0	2.80333	3.79
EC:1.13.11.49	Chlorite O(2)-lyase	1764.51	2507.59	940.677	322.21	1043.36
EC:1.13.11.5	Homogentisate 1,2-dioxygenase	41498.3	52882.7	32883.7	21807.5	31652.9
EC:1.13.11.52	Indoleamine 2,3-dioxygenase	3758.67	550.5	3523.33	2598.33	3178.5
EC:1.13.11.53	Acireductone dioxygenase (Ni(2+)-requiring)	14848.6	9638.11	11747.7	29564.7	22206.6
EC:1.13.11.54	Acireductone dioxygenase (Fe(2+)-requiring)	14848.6	9638.11	11747.7	29564.7	22206.6
EC:1.13.11.56	1,2-dihydroxynaphthalene dioxygenase	0	0	0	1.33333	0.666667
EC:1.13.11.57	Gallate dioxygenase	304.757	417.783	126.5	207.623	256.19
EC:1.13.11.6	3-hydroxyanthranilate 3,4-dioxygenase	1503.13	503.417	1976.92	919.337	1211.23
EC:1.13.11.66	Hydroquinone 1,2-dioxygenase	7.5	0	0	0	3.75
EC:1.13.11.74	2-aminophenol 1,6-dioxygenase	5.25	5.33333	0	5.66667	5.45833
EC:1.13.11.75	All-trans-8'-apo-beta-carotenal 15,15'-oxygenase	16995.3	8749.67	14712.8	38925.1	27960.2
EC:1.13.11.76	2-amino-5-chlorophenol 1,6-dioxygenase	5.25	5.33333	0	5.66667	5.45833
EC:1.13.11.79	5,6-dimethylbenzimidazole synthase	30316.8	52682.7	19023.2	12610.5	21463.7
EC:1.13.11.8	Protocatechuate 4,5-dioxygenase	2031.27	1652	700.133	1380.35	1705.81
EC:1.13.11.80	(3,5-dihydroxyphenyl)acetyl-CoA 1,2-dioxygenase	11.6667	7.44333	0	0	5.83333
EC:1.13.11.9	2,5-dihydroxypyridine 5,6-dioxygenase	77.64	245.957	53.61	37.3467	57.4933
EC:1.13.12.16	Nitronate monooxygenase	101788	182965	67045.7	48073.8	74930.7
EC:1.13.12.3	Tryptophan 2-monooxygenase	36.1667	106.167	38.2767	14.18	25.1733
EC:1.13.12.4	Lactate 2-monooxygenase	1669.83	319.11	510.083	2895.81	2282.82
EC:1.13.99.1	Inositol oxygenase	334.777	699.223	342.5	57	195.888
EC:1.14.11.1	Gamma-butyrobetaine dioxygenase	18308.4	41095.3	11068.8	5858.88	12083.6
EC:1.14.11.16	Peptide-aspartate beta-dioxygenase	13367.3	39168.1	9011.07	4208.58	8787.93
EC:1.14.11.17	Taurine dioxygenase	57239.9	120865	42027.8	28037.9	42638.9
EC:1.14.11.18	Phytanoyl-CoA dioxygenase	13632.9	39220.2	9201.17	4255.67	8944.27
EC:1.14.11.2	Procollagen-proline dioxygenase	6355.96	1122.69	4087.68	7491.02	6923.49
EC:1.14.11.27	[Histone H3]-lysine-36 demethylase	29.0667	4.8	24.4	10.0667	19.5667
EC:1.14.11.30	Hypoxia-inducible factor-asparagine dioxygenase	0	0	0	1	0.5
EC:1.14.11.33	DNA oxidative demethylase	33045.8	19727.1	15450.7	20090.9	26568.4
EC:1.14.11.47	50S ribosomal protein L16 3-hydroxylase	18456.8	41184.7	15252.2	5906.32	12181.6
EC:1.14.11.8	Trimethyllysine dioxygenase	0	0.333333	0	0.333333	0.166667
EC:1.14.12.1	Anthranilate 1,2-dioxygenase (deaminating, decarboxylating)	26968.7	78417.3	18249.3	8461.54	17715.1
EC:1.14.12.10	Benzoate 1,2-dioxygenase	27030.4	79116.6	18193.8	8471.88	17751.2
EC:1.14.12.12	Naphthalene 1,2-dioxygenase	0	0	0	2.66667	1.33333
EC:1.14.12.17	Nitric oxide dioxygenase	22698	46982.8	23653.6	10032.6	16365.3
EC:1.14.12.18	Biphenyl 2,3-dioxygenase	3	1.33333	3	5.33333	4.16667
EC:1.14.12.19	3-phenylpropanoate dioxygenase	18.8933	277.64	45.8	4.66667	11.78
EC:1.14.12.22	Carbazole 1,9a-dioxygenase	0	0	0	0.733333	0.366667
EC:1.14.12.7	Phthalate 4,5-dioxygenase	548.167	274.667	154	415.667	481.917
EC:1.14.13.1	Salicylate 1-monooxygenase	38266.9	18418.8	19073	22788.4	30527.6
EC:1.14.13.10	2,6-dihydroxypyridine 3-monooxygenase	0.5	12.8333	4.33333	1.5	1
EC:1.14.13.100	25/26-hydroxycholesterol 7-alpha-hydroxylase	143.667	28	198.333	33.3333	88.5
EC:1.14.13.106	Epi-isozizaene 5-monooxygenase	0	0.11	0	0	0
EC:1.14.13.107	Limonene 1,2-monooxygenase	443.28	208.5	160	193.333	318.307
EC:1.14.13.111	Methanesulfonate monooxygenase	4.33333	0	2.33333	1	2.66667
EC:1.14.13.113	FAD-dependent urate hydroxylase	236.633	185.833	337.603	1078.39	657.513
EC:1.14.13.114	6-hydroxynicotinate 3-monooxygenase	82.5567	143.29	40.2767	19.68	51.1183
EC:1.14.13.127	3-(3-hydroxy-phenyl)propanoic acid hydroxylase	52820.6	90279.5	30156.2	25813	39316.8
EC:1.14.13.129	Beta-carotene 3-hydroxylase	5221.77	1404.82	4089.69	4721.93	4971.85
EC:1.14.13.133	Pentalenene oxygenase	1	0.11	0	0	0.5
EC:1.14.13.141	Cholest-4-en-3-one 26-monooxygenase	325.28	155	339.833	139.5	232.39
EC:1.14.13.142	3-ketosteroid 9-alpha-monooxygenase	455.28	206.917	525.5	259.967	357.623
EC:1.14.13.148	Trimethylamine monooxygenase	157.613	765.073	211.733	134.067	145.84
EC:1.14.13.149	Phenylacetyl-CoA 1,2-epoxidase	70040	95074.5	36273.8	28534.7	49287.4
EC:1.14.13.151	Linalool 8-monooxygenase	0	22.3333	0	2	1
EC:1.14.13.163	6-hydroxy-3-succinoylpyridine 3-monooxygenase	0	0	0	6.66667	3.33333
EC:1.14.13.165	Nitric-oxide synthase (NAD(P)H)	402.843	1237.62	341.39	76.2667	239.555
EC:1.14.13.170	Pentalenolactone D synthase	0.333333	0	0	0	0.166667
EC:1.14.13.171	Neopentalenolactone D synthase	0.333333	0	0	0	0.166667
EC:1.14.13.172	Salicylate 5-hydroxylase	231.72	27.6667	249.333	42.6667	137.193
EC:1.14.13.180	Aklavinone 12-hydroxylase	0.333333	0	0	0	0.166667
EC:1.14.13.2	4-hydroxybenzoate 3-monooxygenase	39954	56807	21640.6	20841.4	30397.7
EC:1.14.13.20	2,4-dichlorophenol 6-monooxygenase	100.7	301.763	212.457	237.387	169.043
EC:1.14.13.200	Tetracenomycin A2 monooxygenase-diooxygenase	13.89	1.72333	0.276667	0.113333	7.00167
EC:1.14.13.22	Cyclohexanone monooxygenase	3323.8	764.747	2976.53	2220.39	2772.09
EC:1.14.13.25	Methane monooxygenase (soluble)	24	0	1.33333	0	12
EC:1.14.13.40	Anthraniloyl-CoA monooxygenase	13887.3	5633.1	5580.11	6920.97	10404.1
EC:1.14.13.50	Pentachlorophenol monooxygenase	4.83333	34	2.33333	2.66667	3.75
EC:1.14.13.59	L-lysine N(6)-monooxygenase (NADPH)	397.73	429.13	1612.25	161.64	279.685
EC:1.14.13.7	Phenol 2-monooxygenase	2545.17	1528.56	1890.33	2453.33	2499.25
EC:1.14.13.70	Sterol 14-alpha-demethylase	168.5	75.6667	203.333	36	102.25
EC:1.14.13.72	Methylsterol monooxygenase	0.166667	0	1.33333	0	0.0833333
EC:1.14.13.8	Flavin-containing monooxygenase	16.3333	10	143.333	15	15.6667
EC:1.14.13.81	Magnesium-protoporphyrin IX monomethyl ester (oxidative) cyclase	48294.1	21694.8	29809.9	77592.2	62943.1
EC:1.14.13.82	Vanillate monooxygenase	23308.7	43402.1	14539.8	9850.14	16579.4
EC:1.14.13.83	Precorrin-3B synthase	24380.3	47532.7	14923.6	9071.81	16726.1
EC:1.14.13.84	4-hydroxyacetophenone monooxygenase	182	151.167	146.5	112.833	147.417
EC:1.14.13.9	Kynurenine 3-monooxygenase	2059.21	506.35	2069.28	843.733	1451.47
EC:1.14.14.1	Unspecific monooxygenase	19646.3	7450.46	8319.67	10658.9	15152.6
EC:1.14.14.11	Styrene monooxygenase	0	2.66667	0	0	0
EC:1.14.14.12	3-hydroxy-9,10-secoandrosta-1,3,5(10)-triene-9,17-dione monooxygenase	414.667	162.667	390.333	175.067	294.867
EC:1.14.14.5	Alkanesulfonate monooxygenase	55292.4	89320.5	25953.3	18278.4	36785.4
EC:1.14.14.8	Anthranilate 3-monooxygenase (FAD)	0	8.33333	1.72333	0.333333	0.166667
EC:1.14.14.9	4-hydroxyphenylacetate 3-monooxygenase	2894.28	774.077	1335.45	946.113	1920.2
EC:1.14.15.11	Pentalenic acid synthase	1	0.11	0	0	0.5
EC:1.14.15.12	Pimeloyl-[acyl-carrier protein] synthase	207	856	260.5	38.4067	122.703
EC:1.14.15.13	Pulcherriminic acid synthase	0.833333	2.94333	0.333333	1.33333	1.08333
EC:1.14.15.3	Alkane 1-monooxygenase	60351.3	59519.7	30582.7	33449.6	46900.5
EC:1.14.15.7	Choline monooxygenase	13649.9	39350.5	9465.9	4593.27	9121.56
EC:1.14.15.9	Spheroidene monooxygenase	12063.7	4410.33	3747.5	5722.17	8892.92
EC:1.14.16.1	Phenylalanine 4-monooxygenase	24574.1	44377.9	26885.3	14686.5	19630.3
EC:1.14.16.2	Tyrosine 3-monooxygenase	0	0.333333	0	0	0
EC:1.14.17.3	Peptidylglycine monooxygenase	0	0	0.333333	1.66667	0.833333
EC:1.14.18.1	Tyrosinase	13353.8	39121.2	8968.78	4199.83	8776.79
EC:1.14.18.3	Methane monooxygenase (particulate)	37.6667	6.16667	0.333333	0	18.8333
EC:1.14.18.6	4-hydroxysphinganine ceramide fatty acyl 2-hydroxylase	4.33333	0	0	0	2.16667
EC:1.14.19.1	Stearoyl-CoA 9-desaturase	96046.9	146493	83130.4	123842	109944
EC:1.14.19.2	Stearoyl-[acyl-carrier-protein] 9-desaturase	1460.82	433.127	1223.2	443.827	952.323
EC:1.14.19.20	Delta(7)-sterol 5(6)-desaturase	144.6	30.1	207.867	41.1333	92.8667
EC:1.14.19.3	Acyl-CoA 6-desaturase	1357.22	994.677	1896.58	1121.78	1239.5
EC:1.14.19.8	Pentalenolactone synthase	5.78	0.166667	0	0	2.89
EC:1.14.19.9	Tryptophan 7-halogenase	27604.4	42570.5	19536.2	18356.9	22980.7
EC:1.14.21.7	Biflaviolin synthase	0	0.11	0	0	0
EC:1.14.99.1	Prostaglandin-endoperoxide synthase	5.33333	13.3333	5	4.66667	5
EC:1.14.99.29	Deoxyhypusine monooxygenase	2.33333	1.5	0	0	1.16667
EC:1.14.99.39	Ammonia monooxygenase	37.6667	6.16667	0.333333	0	18.8333
EC:1.14.99.44	Diapolycopene oxygenase	261.333	964.69	345.723	53.8333	157.583
EC:1.14.99.46	Pyrimidine monooxygenase	2524.94	173.42	71.0433	84.6933	1304.82
EC:1.14.99.48	Heme oxygenase (staphylobilin-producing)	136.507	489.09	19.6667	6.57333	71.54
EC:1.14.99.50	Gamma-glutamyl hercynylcysteine S-oxide synthase	104	80.36	54.0033	45.5267	74.7633
EC:1.15.1.1	Superoxide dismutase	118070	129058	100192	93008.1	105539
EC:1.15.1.2	Superoxide reductase	2120.82	157.72	20.2233	56.9933	1088.91
EC:1.16.1.1	Mercury(II) reductase	485.443	423.213	209.023	288.45	386.947
EC:1.16.1.3	Aquacobalamin reductase	3274.4	2157.34	9801.02	253.353	1763.88
EC:1.16.1.9	Ferric-chelate reductase (NADPH)	22.59	22.46	1.44333	0.603333	11.5967
EC:1.16.3.1	Ferroxidase	76235.2	72634.8	63848.2	91782.3	84008.7
EC:1.16.3.2	Bacterial non-heme ferritin	7497.87	3010.62	11660.2	1178.68	4338.27
EC:1.16.8.1	Cob(II)yrinic acid a,c-diamide reductase	260.167	598	228.583	154.083	207.125
EC:1.17.1.1	CDP-4-dehydro-6-deoxyglucose reductase	15107.1	40300.9	10560.4	5160.92	10134
EC:1.17.1.2	4-hydroxy-3-methylbut-2-enyl diphosphate reductase	94335.6	112979	67505.5	75437.9	84886.8
EC:1.17.1.4	Xanthine dehydrogenase	130000	124785	66013.8	61175.8	95588
EC:1.17.1.8	4-hydroxy-tetrahydrodipicolinate reductase	84697.7	75895.9	61453.7	74497.5	79597.6
EC:1.17.2.1	Nicotinate dehydrogenase (cytochrome)	737.083	1444.01	244.187	116.153	426.618
EC:1.17.3.2	Xanthine oxidase	4.66667	0	0	0	2.33333
EC:1.17.4.1	Ribonucleoside-diphosphate reductase	199957	238914	151215	159026	179491
EC:1.17.4.2	Ribonucleoside-triphosphate reductase	21465.2	42922.9	18859.9	4625.16	13045.2
EC:1.17.5.1	Phenylacetyl-CoA dehydrogenase	0	0.166667	0	0	0
EC:1.17.7.1	(E)-4-hydroxy-3-methylbut-2-enyl-diphosphate synthase (ferredoxin)	80132.1	73819.2	58809.5	70782.3	75457.2
EC:1.17.7.3	(E)-4-hydroxy-3-methylbut-2-enyl-diphosphate synthase (flavodoxin)	80132.1	73819.2	58809.5	70782.3	75457.2
EC:1.17.99.1	4-methylphenol dehydrogenase (hydroxylating)	174.66	165.333	174.817	54.6767	114.668
EC:1.17.99.2	Ethylbenzene hydroxylase	0	3.33333	0	0	0
EC:1.17.99.6	Epoxyqueuosine reductase	81132.4	74541.8	61022.7	71495	76313.7
EC:1.18.1.1	Rubredoxin--NAD(+) reductase	1019.94	464.133	1524.28	772.327	896.132
EC:1.18.1.2	Ferredoxin--NADP(+) reductase	92121.9	78758.2	67102.8	99067.2	95594.5
EC:1.18.1.3	Ferredoxin--NAD(+) reductase	50480	59359.7	28881	27877.7	39178.8
EC:1.18.1.7	specific)	104	105.667	13.3333	11.3333	57.6667
EC:1.18.6.1	Nitrogenase	2296.9	738.89	2215.33	4062.85	3179.87
EC:1.2.1.10	Acetaldehyde dehydrogenase (acetylating)	20417.6	44042.5	22770	10779.7	15598.7
EC:1.2.1.11	Aspartate-semialdehyde dehydrogenase	85680.7	78648.7	71090.6	74601.6	80141.2
EC:1.2.1.12	Glyceraldehyde-3-phosphate dehydrogenase (phosphorylating)	141853	106741	112262	110818	126335
EC:1.2.1.16	Succinate-semialdehyde dehydrogenase (NAD(P)(+))	114178	135858	83513.2	87816.5	100997
EC:1.2.1.18	Malonate-semialdehyde dehydrogenase (acetylating)	86921.6	145760	68688.2	47614.4	67268
EC:1.2.1.19	Aminobutyraldehyde dehydrogenase	14938.8	39465.7	9473.22	4654.22	9796.49
EC:1.2.1.2	Formate dehydrogenase	166610	205171	100959	71986.9	119299
EC:1.2.1.20	Glutarate-semialdehyde dehydrogenase	114103	135653	83469.2	87792.2	100948
EC:1.2.1.21	Glycolaldehyde dehydrogenase	428.04	321.747	241.537	188.213	308.127
EC:1.2.1.22	Lactaldehyde dehydrogenase	431.04	321.747	241.537	194.547	312.793
EC:1.2.1.24	Succinate-semialdehyde dehydrogenase (NAD(+))	71.1167	54.4933	18.11	9.23667	40.1767
EC:1.2.1.26	2,5-dioxovalerate dehydrogenase	0.666667	0	0	0	0.333333
EC:1.2.1.27	Methylmalonate-semialdehyde dehydrogenase (CoA acylating)	86921.6	145760	68688.3	47614.4	67268
EC:1.2.1.28	Benzaldehyde dehydrogenase (NAD(+))	13858.8	39328.8	9082.04	4410.35	9134.6
EC:1.2.1.3	Aldehyde dehydrogenase (NAD(+))	221121	290316	129173	123266	172193
EC:1.2.1.32	Aminomuconate-semialdehyde dehydrogenase	1383.66	409.747	1398.06	683.697	1033.68
EC:1.2.1.38	N-acetyl-gamma-glutamyl-phosphate reductase	81112.4	74779.7	60886.5	71650.2	76381.3
EC:1.2.1.39	Phenylacetaldehyde dehydrogenase	26799.7	78877.5	18036.5	8448.52	17624.1
EC:1.2.1.4	Aldehyde dehydrogenase (NADP(+))	71661.2	129080	42656	28644.3	50152.8
EC:1.2.1.41	Glutamate-5-semialdehyde dehydrogenase	96633	82759.2	73702.4	108971	102802
EC:1.2.1.43	Formate dehydrogenase (NADP(+))	392.217	100.493	231.667	142.833	267.525
EC:1.2.1.46	Formaldehyde dehydrogenase	13782.4	40164.9	9563.64	4321.97	9052.17
EC:1.2.1.5	Aldehyde dehydrogenase (NAD(P)(+))	1.17667	6.66667	0	11	6.08833
EC:1.2.1.54	Gamma-guanidinobutyraldehyde dehydrogenase	214.693	320.5	270.613	85.8033	150.248
EC:1.2.1.58	Phenylglyoxylate dehydrogenase (acylating)	3.33333	0	0	0	1.66667
EC:1.2.1.59	Glyceraldehyde-3-phosphate dehydrogenase (NAD(P)(+)) (phosphorylating)	16263.6	8576.78	13846.6	37679.9	26971.8
EC:1.2.1.60	5-carboxymethyl-2-hydroxymuconic-semialdehyde dehydrogenase	30647.3	49163.3	16859.6	12461.8	21554.6
EC:1.2.1.65	Salicylaldehyde dehydrogenase	0	0	0	1.33333	0.666667
EC:1.2.1.68	Coniferyl-aldehyde dehydrogenase	24070.6	48893.7	30333.2	12066.7	18068.6
EC:1.2.1.70	Glutamyl-tRNA reductase	42429.1	55220.1	40821.6	45897.8	44163.5
EC:1.2.1.71	Succinylglutamate-semialdehyde dehydrogenase	20354	43074.4	24207.9	10482.6	15418.4
EC:1.2.1.72	Erythrose-4-phosphate dehydrogenase	4143.26	2709.48	10394.4	1077.75	2610.51
EC:1.2.1.73	Sulfoacetaldehyde dehydrogenase	90.8333	7.83333	70.3333	126.167	108.5
EC:1.2.1.75	Malonyl CoA reductase (malonate semialdehyde-forming)	9	1.66667	0	8.66667	8.83333
EC:1.2.1.76	Succinate-semialdehyde dehydrogenase (acetylating)	11.89	0	0	5	8.445
EC:1.2.1.77	3,4-dehydroadipyl-CoA semialdehyde dehydrogenase (NADP(+))	96.7767	3.16667	0	1.66667	49.2217
EC:1.2.1.78	2-formylbenzoate dehydrogenase	7.16667	1	0	3	5.08333
EC:1.2.1.79	Succinate-semialdehyde dehydrogenase (NADP(+))	114103	135653	83469.2	87792.2	100948
EC:1.2.1.8	Betaine-aldehyde dehydrogenase	48104.6	63147.9	33450.7	24708.6	36406.6
EC:1.2.1.80	Long-chain acyl-[acyl-carrier-protein] reductase	2538	1657.33	3426.78	8753.55	5645.78
EC:1.2.1.81	Sulfoacetaldehyde dehydrogenase (acylating)	3101.67	918.833	1830	7224.78	5163.22
EC:1.2.1.83	3-succinoylsemialdehyde-pyridine dehydrogenase	2	0	0	0	1
EC:1.2.1.85	2-hydroxymuconate-6-semialdehyde dehydrogenase	1383.66	409.747	1398.06	683.697	1033.68
EC:1.2.1.87	Propanal dehydrogenase (CoA-propanoylating)	868.197	491.35	753.547	558.72	713.458
EC:1.2.1.88	L-glutamate gamma-semialdehyde dehydrogenase	93122.3	81455.6	71689.8	102490	97806.1
EC:1.2.1.9	Glyceraldehyde-3-phosphate dehydrogenase (NADP(+))	1694.56	891.133	915.92	174.81	934.685
EC:1.2.1.90	Glyceraldehyde-3-phosphate dehydrogenase (NAD(P)(+))	1.33333	0	1	0	0.666667
EC:1.2.1.91	3-oxo-5,6-dehydrosuberyl-CoA semialdehyde dehydrogenase	21667.7	8160.93	9500.82	9837.01	15752.4
EC:1.2.3.3	Pyruvate oxidase	933.567	2532.62	315.78	57.72	495.643
EC:1.2.4.1	Pyruvate dehydrogenase (acetyl-transferring)	230274	252938	174091	185248	207761
EC:1.2.4.2	Oxoglutarate dehydrogenase (succinyl-transferring)	63069.6	65959.3	46757.6	36103.3	49586.4
EC:1.2.4.4	3-methyl-2-oxobutanoate dehydrogenase (2-methylpropanoyl-transferring)	71863.5	111786	49858.1	36538.3	54200.9
EC:1.2.5.1	Pyruvate dehydrogenase (quinone)	20117.4	42008.3	9607.91	4469.48	12293.4
EC:1.2.7.1	Pyruvate synthase	19583.5	8177.66	13977.5	30938.2	25260.8
EC:1.2.7.11	2-oxoacid oxidoreductase (ferredoxin)	16716.1	4333.79	8276.79	3460.05	10088.1
EC:1.2.7.3	2-oxoglutarate synthase	21230	4699.79	8682.45	3663.27	12446.6
EC:1.2.7.4	Carbon-monoxide dehydrogenase (ferredoxin)	412.083	48.75	4.33333	6.41667	209.25
EC:1.2.7.5	Aldehyde ferredoxin oxidoreductase	465.997	119.667	858.5	31.9567	248.977
EC:1.2.7.7	3-methyl-2-oxobutanoate dehydrogenase (ferredoxin)	9	0	0	0	4.5
EC:1.2.7.8	Indolepyruvate ferredoxin oxidoreductase	79108.3	137721	48440.1	35363.4	57235.9
EC:1.2.98.1	Formaldehyde dismutase	1.33333	22	11.8333	0.666667	1
EC:1.2.99.2	Carbon-monoxide dehydrogenase (acceptor)	178970	84718.8	76412.6	107277	143123
EC:1.2.99.5	Formylmethanofuran dehydrogenase	9928.11	1605.76	1282.1	1693.64	5810.88
EC:1.2.99.7	Aldehyde dehydrogenase (FAD-independent)	19.6667	0	0	0.11	9.88833
EC:1.20.1.1	Phosphonate dehydrogenase	9.14333	128.05	35.67	19.92	14.5317
EC:1.20.4.1	Arsenate reductase (glutaredoxin)	165657	179730	115270	135776	150717
EC:1.20.4.3	Mycoredoxin	152.22	237.333	34.01	23.5833	87.9017
EC:1.20.9.1	Arsenate reductase (azurin)	434.667	39	92	109	271.833
EC:1.21.4.1	D-proline reductase (dithiol)	1428.2	31.5833	13.3333	0.833333	714.517
EC:1.21.4.2	Glycine reductase	1362.41	43.42	29.3333	23.8567	693.132
EC:1.21.4.4	Betaine reductase	308.973	6.24333	0.666667	20.94	164.957
EC:1.21.98.1	Cyclic dehypoxanthinyl futalosine synthase	2314.27	1177.67	1769	612.247	1463.26
EC:1.3.1.1	Dihydrouracil dehydrogenase (NAD(+))	28759.2	17023.6	14404.6	19075.9	23917.6
EC:1.3.1.10	Enoyl-[acyl-carrier-protein] reductase (NADPH, Si-specific)	128536	130412	74938.4	100816	114676
EC:1.3.1.101	2,3-bis-O-geranylgeranyl-sn-glycerol 1-phosphate reductase (NAD(P)H)	291.777	171.833	301.333	205.333	248.555
EC:1.3.1.104	Enoyl-[acyl-carrier-protein] reductase	278.667	923.967	283.723	43.0733	160.87
EC:1.3.1.106	Cobalt-precorrin-6A reductase	53532.3	61808	29360.4	35132.6	44332.5
EC:1.3.1.12	Prephenate dehydrogenase	64782.7	66306.4	45062.8	33338.6	49060.6
EC:1.3.1.13	Prephenate dehydrogenase (NADP(+))	4	3.33333	0	1	2.5
EC:1.3.1.14	Dihydroorotate dehydrogenase (NAD(+))	6374.38	3577.82	2376.28	1152.9	3763.64
EC:1.3.1.19	Cis-1,2-dihydrobenzene-1,2-diol dehydrogenase	0.333333	0	0.666667	1.66667	1
EC:1.3.1.2	Dihydropyrimidine dehydrogenase (NADP(+))	0	0	3	2.66667	1.33333
EC:1.3.1.21	7-dehydrocholesterol reductase	0	0	3	2.66667	1.33333
EC:1.3.1.22	3-oxo-5-alpha-steroid 4-dehydrogenase (NADP(+))	341.677	44.5833	204.167	40.5	191.088
EC:1.3.1.24	Biliverdin reductase	16241	8562	13808.4	37669.7	26955.4
EC:1.3.1.25	1,6-dihydroxycyclohexa-2,4-diene-1-carboxylate dehydrogenase	13511	39491.8	9086.88	4233.61	8872.31
EC:1.3.1.28	2,3-dihydro-2,3-dihydroxybenzoate dehydrogenase	1705.98	5399.41	4030.12	483.123	1094.55
EC:1.3.1.29	Cis-1,2-dihydro-1,2-dihydroxynaphthalene dehydrogenase	0	0	0	1.33333	0.666667
EC:1.3.1.31	2-enoate reductase	94.1433	240.333	8.66667	3.66667	48.905
EC:1.3.1.32	Maleylacetate reductase	180.39	45.75	23.9467	37.6667	109.028
EC:1.3.1.33	Protochlorophyllide reductase	16242.3	8563	13809.6	37669.7	26956
EC:1.3.1.34	2,4-dienoyl-CoA reductase (NADPH)	57887.5	92876.4	43376.9	27297.5	42592.5
EC:1.3.1.43	Arogenate dehydrogenase	38287.3	19574	20076.1	25824.5	32055.9
EC:1.3.1.44	Trans-2-enoyl-CoA reductase (NAD(+))	16211.6	43945.2	29894.5	5750.34	10981
EC:1.3.1.45	2'-hydroxyisoflavone reductase	387	70.11	455	109.557	248.278
EC:1.3.1.49	Cis-3,4-dihydrophenanthrene-3,4-diol dehydrogenase	7.16667	3.83333	0	2	4.58333
EC:1.3.1.54	Precorrin-6A reductase	53532.3	61808	29360.4	35132.6	44332.5
EC:1.3.1.56	Cis-2,3-dihydrobiphenyl-2,3-diol dehydrogenase	0.333333	3	0.666667	1.66667	1
EC:1.3.1.60	Dibenzothiophene dihydrodiol dehydrogenase	0	0	0	1.33333	0.666667
EC:1.3.1.62	Pimeloyl-CoA dehydrogenase	0	0	0	1.66667	0.833333
EC:1.3.1.64	Phthalate 4,5-cis-dihydrodiol dehydrogenase	548.5	274.667	154	415.667	482.083
EC:1.3.1.70	Delta(14)-sterol reductase	143.667	28	198.333	33.3333	88.5
EC:1.3.1.72	Delta(24)-sterol reductase	143.667	28	198.667	33.3333	88.5
EC:1.3.1.74	2-alkenal reductase (NAD(P)(+))	2528.17	39.28	4.53333	31.79	1279.98
EC:1.3.1.75	Divinyl chlorophyllide a 8-vinyl-reductase	5684.05	1322.44	878.61	3377.44	4530.75
EC:1.3.1.76	Precorrin-2 dehydrogenase	54414.6	27873	39527.1	30078.3	42246.4
EC:1.3.1.78	Arogenate dehydrogenase (NADP(+))	16241	8562.67	13808.4	37669.7	26955.4
EC:1.3.1.83	Geranylgeranyl diphosphate reductase	34402.4	14660.2	19035.1	47209.1	40805.8
EC:1.3.1.84	Acrylyl-CoA reductase (NADPH)	485.833	86.5	479.333	494.833	490.333
EC:1.3.1.85	Crotonyl-CoA carboxylase/reductase	33151.9	12730.9	16038.8	21450.7	27301.3
EC:1.3.1.86	Crotonyl-CoA reductase	404.11	200.47	236.667	192.803	298.457
EC:1.3.1.87	3-(cis-5,6-dihydroxycyclohexa-1,3-dien-1-yl)propanoate dehydrogenase	7.78	123.987	22.0667	1.33333	4.55667
EC:1.3.1.9	Enoyl-[acyl-carrier-protein] reductase (NADH)	158102	179487	115982	115754	136928
EC:1.3.1.93	Very-long-chain enoyl-CoA reductase	20.3333	0	0	0.333333	10.3333
EC:1.3.1.98	UDP-N-acetylmuramate dehydrogenase	84262.4	75652.5	61165.9	74181.9	79222.2
EC:1.3.3.11	Pyrroloquinoline-quinone synthase	5827.72	4350.64	1996.72	1977.99	3902.85
EC:1.3.3.14	Aclacinomycin-A oxidase	8.66667	0	0	0	4.33333
EC:1.3.3.3	Coproporphyrinogen oxidase	77828.5	71820.9	59226.8	73483.8	75656.2
EC:1.3.3.4	Protoporphyrinogen oxidase	2887.5	3110.5	1019.15	384.147	1635.82
EC:1.3.3.5	Bilirubin oxidase	13365.6	39163	8986.67	4199.51	8782.58
EC:1.3.3.6	Acyl-CoA oxidase	1183.9	661.417	1029.01	443.22	813.558
EC:1.3.4.1	Fumarate reductase (CoM/CoB)	22.6667	3.83333	0	0.333333	11.5
EC:1.3.5.1	Succinate dehydrogenase (quinone)	178014	189696	132019	152686	165350
EC:1.3.5.2	Dihydroorotate dehydrogenase (quinone)	75248.9	71585.1	57010.8	70037.1	72643
EC:1.3.5.3	Protoporphyrinogen IX dehydrogenase (menaquinone)	3576.99	3089.48	11147.4	586.603	2081.8
EC:1.3.5.4	Fumarate reductase (quinol)	190994	196372	156705	155792	173393
EC:1.3.5.5	15-cis-phytoene desaturase	16073.3	8506.67	13488.9	36593.1	26333.2
EC:1.3.5.6	9,9'-di-cis-zeta-carotene desaturase	15593.1	8066.89	11319.9	32350.7	23971.9
EC:1.3.7.11	2,3-bis-O-geranylgeranyl-sn-glycero-phospholipid reductase	291.777	171.833	301.333	205.333	248.555
EC:1.3.7.2	15,16-dihydrobiliverdin:ferredoxin oxidoreductase	167.667	55.3333	320.5	1077.83	622.75
EC:1.3.7.3	Phycoerythrobilin:ferredoxin oxidoreductase	167.667	55.3333	320.5	1077.83	622.75
EC:1.3.7.5	Phycocyanobilin:ferredoxin oxidoreductase	16241	8562	13809.4	37669.9	26955.4
EC:1.3.7.7	Ferredoxin:protochlorophyllide reductase (ATP-dependent)	101121	41721.7	52102.6	133040	117081
EC:1.3.7.8	Benzoyl-CoA reductase	8	3.33333	0	0	4
EC:1.3.7.9	4-hydroxybenzoyl-CoA reductase	166.443	58.6667	203.667	33.3333	99.8883
EC:1.3.8.1	Short-chain acyl-CoA dehydrogenase	26150	7509.73	11621.5	9443.03	17796.5
EC:1.3.8.12	(2S)-methylsuccinyl-CoA dehydrogenase	33569.3	12780.8	16325.5	21680.6	27625
EC:1.3.8.2	4,4'-diapophytoene desaturase (4,4'-diapolycopene-forming)	39.3333	212.333	2.66667	2.5	20.9167
EC:1.3.8.3	(R)-benzylsuccinyl-CoA dehydrogenase	0	1.66667	0	0	0
EC:1.3.8.4	Isovaleryl-CoA dehydrogenase	51979.3	62038.6	42396.4	31430.3	41704.8
EC:1.3.8.6	Glutaryl-CoA dehydrogenase (ETF)	57636.8	61534.9	33606.3	31129.6	44383.2
EC:1.3.8.7	Medium-chain acyl-CoA dehydrogenase	226693	293925	139067	120258	173475
EC:1.3.8.8	Long-chain-acyl-CoA dehydrogenase	14601.2	4467.56	5687.02	7323.05	10962.1
EC:1.3.98.1	Dihydroorotate oxidase (fumarate)	15216	8568.76	11014.3	30358.2	22787.1
EC:1.3.99.12	2-methylacyl-CoA dehydrogenase	580.333	714.443	343.333	51.3333	315.833
EC:1.3.99.16	Isoquinoline 1-oxidoreductase	162760	195276	89910.6	77047.8	119904
EC:1.3.99.22	Coproporphyrinogen dehydrogenase	190596	233297	150615	154724	172660
EC:1.3.99.23	All-trans-retinol 13,14-reductase	1495.61	256.833	960.753	1344.81	1420.21
EC:1.3.99.26	All-trans-zeta-carotene desaturase	25726.1	8407.32	10415.1	12959.4	19342.8
EC:1.3.99.27	1-hydroxycarotenoid 3,4-desaturase	18305.4	6126.22	5424.98	9572.4	13938.9
EC:1.3.99.28	Phytoene desaturase (neurosporene-forming)	25726.1	8407.32	10415.1	12959.4	19342.8
EC:1.3.99.29	Phytoene desaturase (zeta-carotene-forming)	25726.1	8407.32	10415.1	12959.4	19342.8
EC:1.3.99.31	Phytoene desaturase (lycopene-forming)	25726.1	8407.32	10415.1	12959.4	19342.8
EC:1.3.99.32	Glutaryl-CoA dehydrogenase (acceptor)	21.6667	34.3333	4	0.333333	11
EC:1.3.99.33	Urocanate reductase	476.777	37.11	763.667	3	239.888
EC:1.3.99.35	Chlorophyllide a reductase	54484.2	18294.7	15679.9	28617.2	41550.7
EC:1.3.99.4	3-oxosteroid 1-dehydrogenase	606.557	288.723	460.11	392.347	499.452
EC:1.3.99.5	3-oxo-5-alpha-steroid 4-dehydrogenase (acceptor)	45.5	40.5833	51	9.73333	27.6167
EC:1.3.99.8	2-furoyl-CoA dehydrogenase	226.93	163.967	63.8267	117.537	172.233
EC:1.4.1.1	Alanine dehydrogenase	75300.6	70378.4	62226.9	74402.8	74851.7
EC:1.4.1.11	L-erythro-3,5-diaminohexanoate dehydrogenase	95.7867	58.72	22.6667	15.3467	55.5667
EC:1.4.1.13	Glutamate synthase (NADPH)	159670	153418	126710	94697.3	127184
EC:1.4.1.14	Glutamate synthase (NADH)	159670	153418	126710	94697.3	127184
EC:1.4.1.16	Diaminopimelate dehydrogenase	4590.95	225.933	23.8	76.52	2333.73
EC:1.4.1.18	Lysine 6-dehydrogenase	40.7767	67.3333	0.333333	0	20.3883
EC:1.4.1.2	Glutamate dehydrogenase	17638.2	13244	22838.3	11819.6	14728.9
EC:1.4.1.20	Phenylalanine dehydrogenase	32.6667	31.5	2.16667	0	16.3333
EC:1.4.1.21	Aspartate dehydrogenase	16843.2	40011	11145.2	5581.68	11212.4
EC:1.4.1.23	Valine dehydrogenase (NAD(+))	59.7767	54.1933	14	12.1367	35.9567
EC:1.4.1.24	3-dehydroquinate synthase II	13.3333	1.5	1	0.156667	6.745
EC:1.4.1.3	Glutamate dehydrogenase (NAD(P)(+))	42686.7	53216	26026.8	27225	34955.8
EC:1.4.1.4	Glutamate dehydrogenase (NADP(+))	40453	19463.6	23680.7	48336.3	44394.6
EC:1.4.1.9	Leucine dehydrogenase	12613.8	5017.58	11758.7	9057.89	10835.8
EC:1.4.3.10	Putrescine oxidase	36	106.083	8.66667	1	18.5
EC:1.4.3.16	L-aspartate oxidase	58780.3	60601.3	50989.2	59986.5	59383.4
EC:1.4.3.19	Glycine oxidase	33549.9	53644	22112.4	14177.7	23863.8
EC:1.4.3.2	L-amino-acid oxidase	10.6667	7.66667	124.667	7.66667	9.16667
EC:1.4.3.20	L-lysine 6-oxidase	0.5	0	0.5	0	0.25
EC:1.4.3.21	Primary-amine oxidase	333.257	258.803	357.203	1119.01	726.135
EC:1.4.3.3	D-amino-acid oxidase	159.223	82.9433	303.167	42.1367	100.68
EC:1.4.3.4	Monoamine oxidase	12544	6190.77	7793.11	8632.84	10588.4
EC:1.4.3.5	Pyridoxal 5'-phosphate synthase	77275.6	72508.4	59128	70959.8	74117.7
EC:1.4.4.2	Glycine dehydrogenase (aminomethyl-transferring)	89645.9	78520.3	67230.4	78287	83966.4
EC:1.4.7.1	Glutamate synthase (ferredoxin)	18809	9202.79	15548.2	39630.1	29219.5
EC:1.4.9.1	Methylamine dehydrogenase (amicyanin)	497.5	867.803	438.22	407.96	452.73
EC:1.4.9.2	Aralkylamine dehydrogenase (azurin)	6.58333	191.333	22	13	9.79167
EC:1.4.99.5	Glycine dehydrogenase (cyanide-forming)	77.83	83	661.167	51.7333	64.7817
EC:1.4.99.6	D-arginine dehydrogenase	7582.36	3410.06	4626.11	5942.35	6762.35
EC:1.5.1.1	(NAD(P)H)	13389.2	39262.6	8997.67	4211.03	8800.14
EC:1.5.1.10	Saccharopine dehydrogenase (NADP(+), L-glutamate-forming)	22109	9320.83	10001.2	15034.2	18571.6
EC:1.5.1.2	Pyrroline-5-carboxylate reductase	87185.6	78976.9	64391.6	76006.1	81595.8
EC:1.5.1.20	Methylenetetrahydrofolate reductase (NAD(P)H)	108166	85417.2	72203.5	90077.7	99122
EC:1.5.1.21	1-piperideine-2-carboxylate/1-pyrroline-2-carboxylate reductase (NADPH)	159.86	48	188.887	245.053	202.457
EC:1.5.1.24	N(5)-(carboxyethyl)ornithine synthase	6.66667	7	0.666667	4	5.33333
EC:1.5.1.25	Thiomorpholine-carboxylate dehydrogenase	12	0	0	0	6
EC:1.5.1.28	Opine dehydrogenase	229.207	501.67	1172.61	45.9467	137.577
EC:1.5.1.3	Dihydrofolate reductase	47093.9	57430.2	39448.3	22110.2	34602
EC:1.5.1.33	Pteridine reductase	1453.04	1247.49	1374.09	628.243	1040.64
EC:1.5.1.34	6,7-dihydropteridine reductase	2218	3403.24	14497.6	471.153	1344.58
EC:1.5.1.36	Flavin reductase (NADH)	16285.3	39427.7	9104	4460.78	10373.1
EC:1.5.1.37	FAD reductase (NADH)	7.33333	0	0	0.333333	3.83333
EC:1.5.1.38	FMN reductase (NADPH)	34048.2	48927.9	20544.5	33558.9	33803.6
EC:1.5.1.39	FMN reductase (NAD(P)H)	1650.39	904.5	266.11	111.213	880.8
EC:1.5.1.41	Riboflavin reductase (NAD(P)H)	3274.4	2157.34	9801.02	253.353	1763.88
EC:1.5.1.43	Carboxynorspermidine synthase	438.183	1947.57	8629.62	133.337	285.76
EC:1.5.1.45	FAD reductase (NAD(P)H)	4.33333	11	1.72333	0	2.16667
EC:1.5.1.47	Dihydromethanopterin reductase (NAD(P)(+))	2700	96.4467	104.867	251.623	1475.81
EC:1.5.1.49	1-pyrroline-2-carboxylate reductase (NAD(P)H)	256.897	525.37	2561.78	74.0033	165.45
EC:1.5.1.5	Methylenetetrahydrofolate dehydrogenase (NADP(+))	82250.8	76225.8	62226.6	74629.5	78440.1
EC:1.5.1.6	Formyltetrahydrofolate dehydrogenase	0.666667	0	0	0	0.333333
EC:1.5.1.7	Saccharopine dehydrogenase (NAD(+), L-lysine-forming)	32032.8	12616.6	16843.6	22829.6	27431.2
EC:1.5.1.9	Saccharopine dehydrogenase (NAD(+), L-glutamate-forming)	80.2767	103.25	509.5	72.1367	76.2067
EC:1.5.3.1	Sarcosine oxidase	298352	288289	154119	176155	237254
EC:1.5.3.19	4-methylaminobutanoate oxidase (formaldehyde-forming)	23157.4	10284.6	10187.8	15867.9	19512.6
EC:1.5.3.7	L-pipecolate oxidase	14.4433	1.33333	5.33333	0	7.22167
EC:1.5.5.1	Electron-transferring-flavoprotein dehydrogenase	55198.7	62808.4	42574.3	34501.9	44850.3
EC:1.5.5.2	Proline dehydrogenase	87411	78167.7	66828	100743	94077
EC:1.5.8.1	Dimethylamine dehydrogenase	2977.83	621	1768.42	1278.98	2128.41
EC:1.5.8.2	Trimethylamine dehydrogenase	2977.83	621	1768.42	1278.98	2128.41
EC:1.5.8.3	Sarcosine dehydrogenase	1443.67	529.223	319.333	322	882.833
EC:1.5.8.4	Dimethylglycine dehydrogenase	107258	44397.8	48114.2	68975.7	88117
EC:1.5.98.1	Methylenetetrahydromethanopterin dehydrogenase	3	0	0	0	1.5
EC:1.5.98.2	5,10-methylenetetrahydromethanopterin reductase	14.78	8	1	1.33333	8.05667
EC:1.5.99.14	6-hydroxypseudooxynicotine dehydrogenase	0	2.55667	0.333333	0	0
EC:1.5.99.15	Dihydromethanopterin reductase (acceptor)	3	0	0	0	1.5
EC:1.5.99.6	Spermidine dehydrogenase	845.92	228.957	1054.24	699.113	772.517
EC:1.6.1.1	NAD(P)(+) transhydrogenase (Si-specific)	7281.88	5628.8	12974.8	2213.25	4747.56
EC:1.6.1.2	NAD(P)(+) transhydrogenase (Re/Si-specific)	191918	197568	144812	189428	190673
EC:1.6.2.2	Cytochrome-b5 reductase	0.333333	10.3333	4.66667	47	23.6667
EC:1.6.2.4	NADPH--hemoprotein reductase	166.167	92.2433	8.66667	8.86667	87.5167
EC:1.6.3.3	NADH oxidase (H(2)O(2)-forming)	5.66667	28.5	1.33333	0.666667	3.16667
EC:1.6.5.2	NAD(P)H dehydrogenase (quinone)	68198.1	105111	50747.3	30962	49580.1
EC:1.6.5.3	NADH:ubiquinone reductase (H(+)-translocating)	778633	705427	475628	723893	751263
EC:1.6.5.5	NADPH:quinone reductase	171202	218608	112379	115305	143254
EC:1.6.99.1	NADPH dehydrogenase	359.78	1104.83	857.503	50.24	205.01
EC:1.6.99.3	NADH dehydrogenase	139552	174078	103427	139269	139410
EC:1.7.1.1	Nitrate reductase (NADH)	0	0.333333	0	0	0
EC:1.7.1.13	PreQ(1) synthase	56586.4	63956.9	48962.2	54645.5	55615.9
EC:1.7.1.15	Nitrite reductase (NADH)	111245	190222	91211.9	43933.2	77589
EC:1.7.1.2	Nitrate reductase (NAD(P)H)	0	0.333333	0	0	0
EC:1.7.1.3	Nitrate reductase (NADPH)	0	0.333333	0	0	0
EC:1.7.1.6	Azobenzene reductase	240	872.5	264.057	38.74	139.37
EC:1.7.1.7	GMP reductase	2912.96	4231.76	9642.53	290.247	1601.6
EC:1.7.2.1	Nitrite reductase (NO-forming)	16745.2	45012.3	12300.6	6153.47	11449.4
EC:1.7.2.2	Nitrite reductase (cytochrome; ammonia-forming)	1811.27	1610.37	9522.88	237.413	1024.34
EC:1.7.2.3	Trimethylamine-N-oxide reductase (cytochrome c)	1028.71	3776.07	16913.9	384.787	706.75
EC:1.7.2.4	Nitrous-oxide reductase	17292.1	44847.8	12783.6	6240.12	11766.1
EC:1.7.2.5	Nitric-oxide reductase (cytochrome c)	17215.6	45216.2	13338.5	6585.6	11900.6
EC:1.7.2.6	Hydroxylamine dehydrogenase	2.33333	0	0.333333	1.33333	1.83333
EC:1.7.3.3	Factor independent urate hydroxylase	2630.95	148.517	63.8333	48.52	1339.73
EC:1.7.7.1	Ferredoxin--nitrite reductase	19509.4	9355.42	14241.6	37777.8	28643.6
EC:1.7.7.2	Ferredoxin--nitrate reductase	16553.3	8741.08	14133.9	37911.9	27232.6
EC:1.7.99.1	Hydroxylamine reductase	7939.7	3837.46	12443.5	6085.36	7012.53
EC:1.7.99.4	Nitrate reductase	150641	312477	108837	54329.3	102485
EC:1.8.1.14	CoA-disulfide reductase	65	261	3.66667	2.5	33.75
EC:1.8.1.15	Mycothione reductase	128.117	559.753	40.9533	15.11	71.6133
EC:1.8.1.2	Assimilatory sulfite reductase (NADPH)	100611	152316	75568.9	45998.2	73304.5
EC:1.8.1.4	Dihydrolipoyl dehydrogenase	170810	188072	115404	122466	146638
EC:1.8.1.7	Glutathione-disulfide reductase	61009.2	64595.4	45667.9	41264.8	51137
EC:1.8.1.8	Protein-disulfide reductase	52483.4	58756.7	51380.2	24827.9	38655.6
EC:1.8.1.9	Thioredoxin-disulfide reductase	105228	92109.2	75953.8	90310.8	97769.3
EC:1.8.2.1	Sulfite dehydrogenase	207.61	12.1667	22.67	18.89	113.25
EC:1.8.2.2	Thiosulfate dehydrogenase	2075.99	6527.34	3990.35	732.63	1404.31
EC:1.8.2.3	Sulfide-cytochrome-c reductase (flavocytochrome c)	55.8333	11.5	49	14.6667	35.25
EC:1.8.2.4	Dimethyl sulfide:cytochrome c2 reductase	2.5	2.55667	5.33333	5.33333	3.91667
EC:1.8.3.1	Sulfite oxidase	2460	37.7133	17.6667	22.89	1241.44
EC:1.8.4.11	Peptide-methionine (S)-S-oxide reductase	132916	100053	104929	105761	119339
EC:1.8.4.12	Peptide-methionine (R)-S-oxide reductase	115800	91486.3	86362.7	92607.3	104204
EC:1.8.4.8	Phosphoadenylyl-sulfate reductase (thioredoxin)	77201.7	73841.2	59655.6	72271.2	74736.5
EC:1.8.4.9	Adenylyl-sulfate reductase (glutathione)	0	0	3	2.66667	1.33333
EC:1.8.5.2	Thiosulfate dehydrogenase (quinone)	647.247	1202.84	489.057	98.3767	372.812
EC:1.8.5.3	Dimethylsulfoxide reductase	10578.6	1115.64	7622.98	52.9567	5315.77
EC:1.8.7.1	Assimilatory sulfite reductase (ferredoxin)	18886.7	10433.4	16166.1	38900.1	28893.4
EC:1.8.7.2	Ferredoxin:thioredoxin reductase	16242.3	8562	13808.4	37669.7	26956
EC:1.8.98.1	CoB--CoM heterodisulfide reductase	625.253	84.3333	174.333	27.83	326.542
EC:1.8.99.2	Adenylyl-sulfate reductase	73.6667	8.33333	0	1.77333	37.72
EC:1.8.99.3	Hydrogensulfite reductase	19.6667	0	0	0.22	9.94333
EC:1.8.99.5	Dissimilatory sulfite reductase	19.6667	0	0	0.22	9.94333
EC:1.9.3.1	Cytochrome-c oxidase	398518	437990	305599	365767	382143
EC:1.97.1.4	[Formate-C-acetyltransferase]-activating enzyme	30476.3	14173.1	44268.2	16953.9	23715.1
EC:1.97.1.9	Selenate reductase	242.473	64.66	5.07333	5.12333	123.798
EC:2.1.1.10	Homocysteine S-methyltransferase	7091.38	5449.86	4867.36	2864.88	4978.13
EC:2.1.1.101	Macrocin O-methyltransferase	0	1.33333	0	0	0
EC:2.1.1.102	Demethylmacrocin O-methyltransferase	1	4	0	0	0.5
EC:2.1.1.103	Phosphoethanolamine N-methyltransferase	7.11	1.89	2.33333	3	5.055
EC:2.1.1.104	Caffeoyl-CoA O-methyltransferase	709.013	315.667	709.223	259.68	484.347
EC:2.1.1.107	Uroporphyrinogen-III C-methyltransferase	157058	153182	132136	141561	149310
EC:2.1.1.11	Magnesium protoporphyrin IX methyltransferase	34263.4	13561.7	18879.6	47177.3	40720.3
EC:2.1.1.113	Site-specific DNA-methyltransferase (cytosine-N(4)-specific)	35.5267	71.89	32.29	21.29	28.4083
EC:2.1.1.13	Methionine synthase	159843	141004	103546	120349	140096
EC:2.1.1.130	Precorrin-2 C(20)-methyltransferase	48362.6	58604.9	24893.3	28582.7	38472.7
EC:2.1.1.131	Precorrin-3B C(17)-methyltransferase	51095.4	63879.8	29008.6	33289.5	42192.5
EC:2.1.1.132	Precorrin-6B C(5,15)-methyltransferase (decarboxylating)	62767.2	66613.9	37773.6	61782.3	62274.7
EC:2.1.1.133	Precorrin-4 C(11)-methyltransferase	49690	59780	27400	32870.2	41280.1
EC:2.1.1.14	5-methyltetrahydropteroyltriglutamate--homocysteine S-methyltransferase	26918.9	53657.6	34437.8	13235.3	20077.1
EC:2.1.1.144	Trans-aconitate 2-methyltransferase	11508.2	7982.87	6313.12	7618.24	9563.21
EC:2.1.1.148	Thymidylate synthase (FAD)	36820.2	18088.7	23626	52185.4	44502.8
EC:2.1.1.151	Cobalt-factor II C(20)-methyltransferase	48271.8	58474.6	24873.1	28567.6	38419.7
EC:2.1.1.152	Precorrin-6A synthase (deacetylating)	9974.36	4212.57	4835.38	4834.23	7404.3
EC:2.1.1.156	Glycine/sarcosine N-methyltransferase	9.33333	5.66667	3.66667	0	4.66667
EC:2.1.1.157	Sarcosine/dimethylglycine N-methyltransferase	322.78	222.333	308.637	217.97	270.375
EC:2.1.1.163	Demethylmenaquinone methyltransferase	100135	83679.5	75517.7	112267	106201
EC:2.1.1.166	23S rRNA (uridine(2552)-2'-O)-methyltransferase	59821	62806	43532.1	34894.3	47357.7
EC:2.1.1.17	Phosphatidylethanolamine N-methyltransferase	16003.5	10002.2	5307.1	3373.71	9688.63
EC:2.1.1.170	16S rRNA (guanine(527)-N(7))-methyltransferase	84199.5	75724.8	61319	74194.3	79196.9
EC:2.1.1.171	16S rRNA (guanine(966)-N(2))-methyltransferase	45607.8	23721.3	33817.9	30426.8	38017.3
EC:2.1.1.172	16S rRNA (guanine(1207)-N(2))-methyltransferase	39046.7	28447.3	37108.5	20628	29837.4
EC:2.1.1.173	23S rRNA (guanine(2445)-N(2))-methyltransferase	5693.33	3338.41	12999.4	1868.09	3780.71
EC:2.1.1.174	23S rRNA (guanine(1835)-N(2))-methyltransferase	562.44	292.843	870.6	356.637	459.538
EC:2.1.1.176	16S rRNA (cytosine(967)-C(5))-methyltransferase	135028	134653	92025.1	104205	119617
EC:2.1.1.177	23S rRNA (pseudouridine(1915)-N(3))-methyltransferase	66576	66269.9	46869.2	34381.8	50478.9
EC:2.1.1.178	16S rRNA (cytosine(1407)-C(5))-methyltransferase	618.05	2201.79	9887.82	166.197	392.123
EC:2.1.1.181	23S rRNA (adenine(1618)-N(6))-methyltransferase	3019.95	3023.69	11398.6	1187.97	2103.96
EC:2.1.1.182	16S rRNA (adenine(1518)-N(6)/adenine(1519)-N(6))-dimethyltransferase	84275.3	75653.9	61250	74249.8	79262.6
EC:2.1.1.184	23S rRNA (adenine(2085)-N(6))-dimethyltransferase	299.657	40.1967	0.333333	10.36	155.008
EC:2.1.1.185	23S rRNA (guanosine(2251)-2'-O)-methyltransferase	83574.6	75759.2	62268.4	74836.3	79205.4
EC:2.1.1.186	23S rRNA (cytidine(2498)-2'-O)-methyltransferase	3668.09	3484.68	10134.7	403.767	2035.93
EC:2.1.1.187	23S rRNA (guanine(745)-N(1))-methyltransferase	5582.69	4900.01	12727.9	1237.45	3410.07
EC:2.1.1.189	23S rRNA (uracil(747)-C(5))-methyltransferase	2664.37	669.64	882.32	17.6367	1341
EC:2.1.1.190	23S rRNA (uracil(1939)-C(5))-methyltransferase	82005.3	75347.9	58561.9	71854.6	76929.9
EC:2.1.1.191	23S rRNA (cytosine(1962)-C(5))-methyltransferase	78443.3	73938.3	68667.2	62789.7	70616.5
EC:2.1.1.192	23S rRNA (adenine(2503)-C(2))-methyltransferase	84697.5	75179.3	61823.3	72033.7	78365.6
EC:2.1.1.193	16S rRNA (uracil(1498)-N(3))-methyltransferase	84151.7	75723.3	61622.8	74265.2	79208.4
EC:2.1.1.195	Cobalt-precorrin-5B (C(1))-methyltransferase	23786.4	47990.9	16505.1	18921.4	21353.9
EC:2.1.1.196	Cobalt-precorrin-6B (C(15))-methyltransferase (decarboxylating)	16998.9	8588.38	13818.2	37680.5	27339.7
EC:2.1.1.197	Malonyl-[acyl-carrier protein] O-methyltransferase	19282.1	42909.6	21114.4	6308.74	12795.4
EC:2.1.1.198	16S rRNA (cytidine(1402)-2'-O)-methyltransferase	100813	115795	72692	79784.8	90298.8
EC:2.1.1.199	16S rRNA (cytosine(1402)-N(4))-methyltransferase	84682.7	75866.5	61999	74273.4	79478
EC:2.1.1.200	tRNA (cytidine(32)/uridine(32)-2'-O)-methyltransferase	4863.16	3196.58	12396	1558.59	3210.87
EC:2.1.1.201	2-methoxy-6-polyprenyl-1,4-benzoquinol methylase	100135	83679.5	75517.7	112267	106201
EC:2.1.1.204	tRNA (cytosine(38)-C(5))-methyltransferase	0	0	0.833333	0	0
EC:2.1.1.206	tRNA (cytidine(56)-2'-O)-methyltransferase	6.66667	1.5	1	0	3.33333
EC:2.1.1.207	tRNA (cytidine(34)-2'-O)-methyltransferase	48864.2	60391.5	41997.4	49291.5	49077.8
EC:2.1.1.210	Demethylspheroidene O-methyltransferase	18169.7	6098.22	5226.64	9539.06	13854.4
EC:2.1.1.213	tRNA (guanine(10)-N(2))-dimethyltransferase	5	0	1	0	2.5
EC:2.1.1.215	tRNA (guanine(26)-N(2)/guanine(27)-N(2))-dimethyltransferase	13877.3	6961.5	10702	29992.8	21935.1
EC:2.1.1.216	tRNA (guanine(26)-N(2))-dimethyltransferase	13877.3	6961.5	10702	29992.8	21935.1
EC:2.1.1.217	tRNA (adenine(22)-N(1))-methyltransferase	2691.1	2576.41	1871.61	190.503	1440.8
EC:2.1.1.219	tRNA (adenine(57)-N(1)/adenine(58)-N(1))-methyltransferase	571.393	763.223	269.287	206.023	388.708
EC:2.1.1.220	tRNA (adenine(58)-N(1))-methyltransferase	571.393	763.223	269.287	206.023	388.708
EC:2.1.1.222	2-polyprenyl-6-hydroxyphenol methylase	59510.9	62960.3	43461.8	35250.3	47380.6
EC:2.1.1.223	tRNA(1)(Val) (adenine(37)-N(6))-methyltransferase	7307.68	2778.72	12315	1243.81	4275.75
EC:2.1.1.226	23S rRNA (cytidine(1920)-2'-O)-methyltransferase	37033.6	21374.5	25229.2	47722.1	42377.9
EC:2.1.1.227	16S rRNA (cytidine(1409)-2'-O)-methyltransferase	37033.6	21374.5	25229.2	47722.1	42377.9
EC:2.1.1.228	tRNA (guanine(37)-N(1))-methyltransferase	84228.4	75667.8	61122.5	74217.2	79222.8
EC:2.1.1.234	N,N-dimethyltransferase	2.44667	1.33333	0	0	1.22333
EC:2.1.1.242	16S rRNA (guanine(1516)-N(2))-methyltransferase	4826.18	2912.25	12167.6	1468.78	3147.48
EC:2.1.1.245	Co-methyltransferase	194.833	28.3333	41.8333	4.5	99.6667
EC:2.1.1.246	methyltransferase	4	1	0	0	2
EC:2.1.1.250	[Trimethylamine--corrinoid protein] Co-methyltransferase	90970.6	38777.7	39927.2	58130.7	74550.6
EC:2.1.1.255	Geranyl diphosphate 2-C-methyltransferase	38	1.33333	0	0	19
EC:2.1.1.257	tRNA (pseudouridine(54)-N(1))-methyltransferase	401.243	1168.48	6499.21	89.8367	245.54
EC:2.1.1.258	Co-methyltransferase	32.25	1.08333	0.333333	0.0833333	16.1667
EC:2.1.1.260	rRNA small subunit pseudouridine methyltransferase Nep1	2.33333	1.5	0	0	1.16667
EC:2.1.1.264	23S rRNA (guanine(2069)-N(7))-methyltransferase	5693.33	3338.41	12999.4	1868.09	3780.71
EC:2.1.1.265	Tellurite methyltransferase	2829.8	235.867	30.1433	11.2167	1420.51
EC:2.1.1.266	23S rRNA (adenine(2030)-N(6))-methyltransferase	50564.6	58891	36974.4	24700.1	37632.4
EC:2.1.1.269	Dimethylsulfoniopropionate demethylase	15140.1	7088.78	5954.39	8864.89	12002.5
EC:2.1.1.271	Cobalt-precorrin-4 methyltransferase	49690	59780	27400	32870.2	41280.1
EC:2.1.1.289	Cobalt-precorrin-7 (C(5))-methyltransferase	762.75	26.3833	9.72333	10.87	386.81
EC:2.1.1.294	3-phospho-methyltransferase	83.1733	29.9167	11.11	9.93333	46.5533
EC:2.1.1.295	2-methyl-6-phytyl-1,4-hydroquinone methyltransferase	16517.3	8733	14108.8	37875.1	27196.2
EC:2.1.1.297	Peptide chain release factor N(5)-glutamine methyltransferase	85447.8	75900.1	61834.5	74387.5	79917.6
EC:2.1.1.298	Ribosomal protein L3 N(5)-glutamine methyltransferase	19026	42492.1	21306	6026.71	12526.4
EC:2.1.1.307	methyltransferase	2	1.33333	0	0	1
EC:2.1.1.33	tRNA (guanine(46)-N(7))-methyltransferase	83223.1	74833.6	61016.1	74120.4	78671.7
EC:2.1.1.34	tRNA (guanosine(18)-2'-O)-methyltransferase	20028.9	10057	23739.6	31387.6	25708.2
EC:2.1.1.35	tRNA (uracil(54)-C(5))-methyltransferase	4423.02	2797	11506.3	1215.75	2819.39
EC:2.1.1.37	DNA (cytosine-5-)-methyltransferase	113795	85807.2	81659.9	166910	140352
EC:2.1.1.4	Acetylserotonin O-methyltransferase	0	0.333333	0	0	0
EC:2.1.1.43	Histone-lysine N-methyltransferase	53.6667	0	0	1	27.3333
EC:2.1.1.44	L-histidine N(alpha)-methyltransferase	98.89	89.1933	20.3333	13.6367	56.2633
EC:2.1.1.45	Thymidylate synthase	59442.9	95866.4	45782.6	25904	42673.5
EC:2.1.1.5	Betaine--homocysteine S-methyltransferase	4.33333	12.3333	1.66667	0	2.16667
EC:2.1.1.6	Catechol O-methyltransferase	18.8333	9	4.33333	2.16667	10.5
EC:2.1.1.61	tRNA (5-methylaminomethyl-2-thiouridylate)-methyltransferase	22298.4	43330.5	24786.8	8638.42	15468.4
EC:2.1.1.63	Methylated-DNA--[protein]-cysteine S-methyltransferase	117050	133320	78152.2	65514.7	91282.5
EC:2.1.1.64	3-demethylubiquinol 3-O-methyltransferase	59510.9	62960.3	43461.8	35250.3	47380.6
EC:2.1.1.67	Thiopurine S-methyltransferase	1325.25	2568.15	11247.2	741.8	1033.53
EC:2.1.1.71	Phosphatidyl-N-methylethanolamine N-methyltransferase	16003.5	10002.2	5307.1	3373.71	9688.63
EC:2.1.1.72	Site-specific DNA-methyltransferase (adenine-specific)	228312	281606	173779	180926	204619
EC:2.1.1.74	(FADH(2)-oxidizing)	57742.3	28453	33043.3	59720.3	58731.3
EC:2.1.1.77	Protein-L-isoaspartate(D-aspartate) O-methyltransferase	126989	129639	85249.5	92192.3	109590
EC:2.1.1.79	Cyclopropane-fatty-acyl-phospholipid synthase	85272.2	110967	61943.3	53865.6	69568.9
EC:2.1.1.80	Protein-glutamate O-methyltransferase	94560.7	105080	63313.4	47676.5	71118.6
EC:2.1.1.86	Tetrahydromethanopterin S-methyltransferase	31.6667	1.5	0	0	15.8333
EC:2.1.1.95	Tocopherol O-methyltransferase	15495.7	7610.67	11599	33575.8	24535.8
EC:2.1.1.98	Diphthine synthase	6.66667	1.5	1	0	3.33333
EC:2.1.2.1	Glycine hydroxymethyltransferase	99576.5	118771	81175.5	80760.1	90168.3
EC:2.1.2.10	Aminomethyltransferase	85041.8	79930.3	64717.6	76253	80647.4
EC:2.1.2.11	3-methyl-2-oxobutanoate hydroxymethyltransferase	81374.6	73522.9	60479	71250.5	76312.6
EC:2.1.2.13	UDP-4-amino-4-deoxy-L-arabinose formyltransferase	2579.16	188.947	24.3367	8.91667	1294.04
EC:2.1.2.2	Phosphoribosylglycinamide formyltransferase	118746	125324	93805.3	110293	114520
EC:2.1.2.3	Phosphoribosylaminoimidazolecarboxamide formyltransferase	85253	75639.9	61179.6	71730.7	78491.9
EC:2.1.2.5	Glutamate formimidoyltransferase	3721.34	1160.72	1646.17	654.11	2187.72
EC:2.1.2.9	Methionyl-tRNA formyltransferase	101402	115025	71300.5	78767.5	90084.6
EC:2.1.3.1	Methylmalonyl-CoA carboxytransferase	217.61	1086.89	35.3733	13.6667	115.638
EC:2.1.3.11	N-succinylornithine carbamoyltransferase	1767.14	572.35	2353.28	1028.52	1397.83
EC:2.1.3.2	Aspartate carbamoyltransferase	97455.7	115478	71061.5	75962.3	86709
EC:2.1.3.3	Ornithine carbamoyltransferase	80252.6	74592.5	57951.4	69425.8	74839.2
EC:2.1.3.6	Putrescine carbamoyltransferase	159.75	194	457.667	172.333	166.042
EC:2.1.3.7	3-hydroxymethylcephem carbamoyltransferase	1.33333	27.3333	2	6	3.66667
EC:2.1.3.9	N-acetylornithine carbamoyltransferase	143.22	133.22	79.3333	37.1667	90.1933
EC:2.1.4.1	Glycine amidinotransferase	2952.33	463.057	509.533	670.29	1811.31
EC:2.10.1.1	Molybdopterin molybdotransferase	141011	133886	97467.4	104127	122569
EC:2.2.1.1	Transketolase	125816	125093	97786.4	89359.7	107588
EC:2.2.1.10	2-amino-3,7-dideoxy-D-threo-hept-6-ulosonate synthase	9.66667	1.5	1	0.0466667	4.85667
EC:2.2.1.2	Transaldolase	102037	84804.7	77094.6	112784	107410
EC:2.2.1.6	Acetolactate synthase	341330	332641	234548	263577	302454
EC:2.2.1.7	1-deoxy-D-xylulose-5-phosphate synthase	102587	78566.1	64141.7	76968.9	89777.8
EC:2.2.1.9	synthase	23350.2	13091.7	26100.3	38906.7	31128.4
EC:2.3.1.1	Amino-acid N-acetyltransferase	93498.9	116524	77764.9	76052.4	84775.6
EC:2.3.1.101	Formylmethanofuran--tetrahydromethanopterin N-formyltransferase	3063.16	281.837	304.867	546.65	1804.9
EC:2.3.1.102	N(6)-hydroxylysine O-acetyltransferase	97.4933	189.937	802.407	56.1333	76.8133
EC:2.3.1.109	Arginine N-succinyltransferase	34941.3	83220.5	34591.9	15112.3	25026.8
EC:2.3.1.111	Mycocerosate synthase	1	0	0	0.166667	0.583333
EC:2.3.1.117	2,3,4,5-tetrahydropyridine-2,6-dicarboxylate N-succinyltransferase	63323	64757.7	46395.5	36053.4	49688.2
EC:2.3.1.118	N-hydroxyarylamine O-acetyltransferase	14446.9	42249.9	15715.7	4893.08	9669.97
EC:2.3.1.12	Dihydrolipoyllysine-residue acetyltransferase	132464	137776	98070.3	96505.5	114485
EC:2.3.1.122	Trehalose O-mycolyltransferase	123.003	124	29.1767	14.6667	68.835
EC:2.3.1.128	Ribosomal-protein-alanine N-acetyltransferase	125499	101997	92999.7	98389.6	111944
EC:2.3.1.129	Acyl-[acyl-carrier-protein]--UDP-N-acetylglucosamine O-acyltransferase	79345.7	72047.5	58340.8	70234.6	74790.1
EC:2.3.1.15	Glycerol-3-phosphate 1-O-acyltransferase	187323	161873	138829	159615	173469
EC:2.3.1.157	Glucosamine-1-phosphate N-acetyltransferase	80006.9	74977.9	58319.8	72982.6	76494.8
EC:2.3.1.16	Acetyl-CoA C-acyltransferase	50049.5	60460.6	47097.5	20303.7	35176.6
EC:2.3.1.165	6-methylsalicylic acid synthase	7.61	2.66667	4.33333	2	4.805
EC:2.3.1.168	Dihydrolipoyllysine-residue (2-methylpropanoyl)transferase	19297.9	46173.1	14698	9008.52	14153.2
EC:2.3.1.169	CO-methylating acetyl-CoA synthase	31.9167	0.916667	0.333333	0.0833333	16
EC:2.3.1.174	3-oxoadipyl-CoA thiolase	188.25	260.17	49.1033	22.36	105.305
EC:2.3.1.178	Diaminobutyrate acetyltransferase	7672.21	5521.32	13404.8	7397.8	7535.01
EC:2.3.1.179	Beta-ketoacyl-[acyl-carrier-protein] synthase II	112141	93402.1	87604.9	114111	113126
EC:2.3.1.18	Galactoside O-acetyltransferase	1355.48	1864.36	6590.69	107.7	731.59
EC:2.3.1.180	Beta-ketoacyl-[acyl-carrier-protein] synthase III	111022	125307	94185.2	83970.7	97496.4
EC:2.3.1.181	Lipoyl(octanoyl) transferase	66147.4	66586.9	50512.6	44996.9	55572.2
EC:2.3.1.182	(R)-citramalate synthase	275.377	34.4167	49.3333	40.6333	158.005
EC:2.3.1.183	Phosphinothricin acetyltransferase	68995.9	109144	50678.6	39909.5	54452.7
EC:2.3.1.184	Acyl-homoserine-lactone synthase	51915	91642.8	36614.6	26117.2	39016.1
EC:2.3.1.187	Acetyl-S-ACP:malonate ACP transferase	15955.8	39386.3	9048.18	4246.07	10100.9
EC:2.3.1.189	Mycothiol synthase	485.227	438.447	258.953	203.913	344.57
EC:2.3.1.19	Phosphate butyryltransferase	10972.9	5674.94	5938.37	8338.41	9655.64
EC:2.3.1.191	UDP-3-O-(3-hydroxymyristoyl)glucosamine N-acyltransferase	80804.2	73618.2	62003.7	70968.4	75886.3
EC:2.3.1.193	tRNA(Met) cytidine acetyltransferase	3458.4	2455.4	9618.1	366.243	1912.32
EC:2.3.1.20	Diacylglycerol O-acyltransferase	763.35	365.737	632.41	523.723	643.537
EC:2.3.1.200	Lipoyl amidotransferase	11.3333	47	0	0	5.66667
EC:2.3.1.201	UDP-2-acetamido-3-amino-2,3-dideoxy-glucuronate N-acetyltransferase	1269.16	401.763	1243.95	587.597	928.378
EC:2.3.1.202	UDP-4-amino-4,6-dideoxy-N-acetyl-beta-L-altrosamine N-acetyltransferase	1.11	6.66667	0	1.66667	1.38833
EC:2.3.1.203	UDP-N-acetylbacillosamine N-acetyltransferase	9	0.333333	1	0	4.5
EC:2.3.1.204	Octanoyl-[GcvH]:protein N-octanoyltransferase	596.41	1298.92	293.723	46.5733	321.492
EC:2.3.1.207	Beta-ketodecanoyl-[acyl-carrier-protein] synthase	29773.5	11802.8	17643.1	22335.2	26054.3
EC:2.3.1.210	dTDP-4-amino-4,6-dideoxy-D-galactose acyltransferase	2567.7	180.613	35.4933	5.75	1286.73
EC:2.3.1.222	Phosphate propanoyltransferase	95.6267	4.05	0	0.89	48.2583
EC:2.3.1.223	3-oxo-5,6-didehydrosuberyl-CoA thiolase	60.89	157.54	14.4367	1.90333	31.3967
EC:2.3.1.226	Carboxymethylproline synthase	14.6667	0	0	0	7.33333
EC:2.3.1.228	Isovaleryl-homoserine lactone synthase	2515.33	57.66	32.8667	57.8467	1286.59
EC:2.3.1.229	4-coumaroyl-homoserine lactone synthase	2515.33	57.66	32.8667	57.8467	1286.59
EC:2.3.1.233	1,3,6,8-tetrahydroxynaphthalene synthase	2.33333	1.33333	0	0.666667	1.5
EC:2.3.1.234	N(6)-L-threonylcarbamoyladenine synthase	84959.5	75861.8	61388.8	74370.1	79664.8
EC:2.3.1.235	Tetracenomycin F2 synthase	4	0.11	0	0	2
EC:2.3.1.239	10-deoxymethynolide syntase	2	0	0	0	1
EC:2.3.1.240	Narbonolide synthase	2	0	0	0	1
EC:2.3.1.241	Kdo(2)-lipid IV(A) lauroyltransferase	66852.8	67983.3	60296.8	34939.6	50896.2
EC:2.3.1.242	Kdo(2)-lipid IV(A) palmitoleoyltransferase	2399.72	181.997	15.41	3.75	1201.74
EC:2.3.1.243	Lauroyl-Kdo(2)-lipid IV(A) myristoyltransferase	3067.36	2104.79	9256.36	154.22	1610.79
EC:2.3.1.28	Chloramphenicol O-acetyltransferase	10240.7	4691.68	19303.8	1622.53	5931.61
EC:2.3.1.29	Glycine C-acetyltransferase	35138.5	49913	31639.9	12383.5	23761
EC:2.3.1.30	Serine O-acetyltransferase	118294	155115	84741	89984.4	104139
EC:2.3.1.31	Homoserine O-acetyltransferase	33010.3	49266.3	20918.6	15101.2	24055.7
EC:2.3.1.35	Glutamate N-acetyltransferase	73044.5	71077.5	46944.1	69687.7	71366.1
EC:2.3.1.37	5-aminolevulinate synthase	60468	26497.9	27822.7	39600.6	50034.3
EC:2.3.1.39	[Acyl-carrier-protein] S-malonyltransferase	113804	154098	79661.7	82773.8	98288.8
EC:2.3.1.4	Glucosamine-phosphate N-acetyltransferase	1.66667	1.5	0	0	0.833333
EC:2.3.1.40	Acyl-[acyl-carrier-protein]--phospholipid O-acyltransferase	9214.25	3173.7	3832.5	3086.22	6150.23
EC:2.3.1.41	Beta-ketoacyl-[acyl-carrier-protein] synthase I	42728	24071.1	39424.4	25264	33996
EC:2.3.1.46	Homoserine O-succinyltransferase	37030.5	20811.9	26916	21233	29131.7
EC:2.3.1.47	8-amino-7-oxononanoate synthase	48399.9	60223.4	44529.5	50392.5	49396.2
EC:2.3.1.48	Histone acetyltransferase	40.5	7.16667	1	0	20.25
EC:2.3.1.5	Arylamine N-acetyltransferase	18.5	7.66667	0	2.16667	10.3333
EC:2.3.1.50	Serine C-palmitoyltransferase	0	0	0	0.666667	0.333333
EC:2.3.1.51	1-acylglycerol-3-phosphate O-acyltransferase	146117	140888	98885.7	107588	126852
EC:2.3.1.54	Formate C-acetyltransferase	12045.1	5981.19	21132.9	5896.82	8970.95
EC:2.3.1.57	Diamine N-acetyltransferase	22413.1	43344.1	20807	4931.67	13672.4
EC:2.3.1.59	Gentamicin 2'-N-acetyltransferase	20.69	22	4.66667	4.16667	12.4283
EC:2.3.1.60	Gentamicin 3'-N-acetyltransferase	42.3333	6.06667	50.6167	26.15	34.2417
EC:2.3.1.61	Dihydrolipoyllysine-residue succinyltransferase	70355.1	68034.6	51865.7	38496.1	54425.6
EC:2.3.1.7	Carnitine O-acetyltransferase	5.33667	44.61	2.77667	3	4.16833
EC:2.3.1.79	Maltose O-acetyltransferase	9319.37	7306.73	21487.5	1548.67	5434.02
EC:2.3.1.8	Phosphate acetyltransferase	47753.9	56993.1	33876.3	25050.9	36402.4
EC:2.3.1.81	Aminoglycoside N(3')-acetyltransferase	151.193	89.16	169.723	55.3267	103.26
EC:2.3.1.82	Aminoglycoside 6'-N-acetyltransferase	4196.58	2405.69	2325	1608.03	2902.31
EC:2.3.1.89	Tetrahydrodipicolinate N-acetyltransferase	1348.75	1948.23	312.057	55.6467	702.197
EC:2.3.1.9	Acetyl-CoA C-acetyltransferase	326832	389980	216140	185491	256162
EC:2.3.2.10	UDP-N-acetylmuramoylpentapeptide-lysine N(6)-alanyltransferase	353.313	6.48333	2	0.8	177.057
EC:2.3.2.13	Protein-glutamine gamma-glutamyltransferase	253.667	888.8	271.723	42.4067	148.037
EC:2.3.2.16	Lipid II:glycine glycyltransferase	65	266.91	4	5.16667	35.0833
EC:2.3.2.17	glycyltransferase	68.6667	261	3.66667	2.5	35.5833
EC:2.3.2.18	glycyltransferase	68.6667	261	3.66667	2.5	35.5833
EC:2.3.2.2	Gamma-glutamyltransferase	170070	175852	110764	119608	144839
EC:2.3.2.21	Cyclo(L-tyrosyl-L-tyrosyl) synthase	2.11333	0	0	0	1.05667
EC:2.3.2.22	Cyclo(L-leucyl-L-leucyl) synthase	0.833333	2.83333	0.333333	0	0.416667
EC:2.3.2.3	Lysyltransferase	7442.77	11279.1	6008.1	4483.36	5963.07
EC:2.3.2.4	Gamma-glutamylcyclotransferase	0.166667	25.3333	9.66667	1	0.583333
EC:2.3.2.5	Glutaminyl-peptide cyclotransferase	34.4467	106.613	337.667	45.4467	39.9467
EC:2.3.2.6	Leucyltransferase	78361.9	72304.4	58673.1	71220.1	74791
EC:2.3.2.8	Arginyltransferase	56637.6	62482.6	43497.5	32682.2	44659.9
EC:2.3.3.1	Citrate (Si)-synthase	128789	127483	82927.3	97386.3	113087
EC:2.3.3.10	Hydroxymethylglutaryl-CoA synthase	3202.05	1904.71	2348.18	888.04	2045.04
EC:2.3.3.13	2-isopropylmalate synthase	142786	141351	99768.3	134793	138790
EC:2.3.3.14	Homocitrate synthase	912.883	373.443	887.387	1525.37	1219.13
EC:2.3.3.15	Sulfoacetaldehyde acetyltransferase	23254	11042.1	10671.9	15784.6	19519.3
EC:2.3.3.5	2-methylcitrate synthase	15508.4	43317.1	20219.6	5303.79	10406.1
EC:2.3.3.8	ATP citrate synthase	2.88667	0	0.666667	0	1.44333
EC:2.3.3.9	Malate synthase	73084.2	105309	61505.9	36221.8	54653
EC:2.4.1.1	Glycogen phosphorylase	56791.3	29056.7	47854.3	86358.4	71574.8
EC:2.4.1.10	Levansucrase	1104.06	1085.89	916.68	502.387	803.222
EC:2.4.1.11	Glycogen(starch) synthase	810.94	216.167	670.667	242.23	526.585
EC:2.4.1.117	Dolichyl-phosphate beta-glucosyltransferase	0	1.33333	0	0	0
EC:2.4.1.12	Cellulose synthase (UDP-forming)	42417.5	55290	28872.3	47106.6	44762
EC:2.4.1.129	Peptidoglycan glycosyltransferase	7110.61	5987.74	13897.8	1625.7	4368.15
EC:2.4.1.13	Sucrose synthase	16.8333	2.66667	11.6667	8.66667	12.75
EC:2.4.1.14	Sucrose-phosphate synthase	16966.2	7036.39	11090.3	29387.5	23176.9
EC:2.4.1.141	N-acetylglucosaminyldiphosphodolichol N-acetylglucosaminyltransferase	0.04	0	0	0	0.02
EC:2.4.1.144	Beta-1,4-mannosyl-glycoprotein 4-beta-N-acetylglucosaminyltransferase	119.833	368	83.14	48.13	83.9817
EC:2.4.1.15	Alpha,alpha-trehalose-phosphate synthase (UDP-forming)	36783.3	83619.7	23211.2	14198.2	25490.8
EC:2.4.1.161	Oligosaccharide 4-alpha-D-glucosyltransferase	1093.18	103.273	656.367	153.967	623.575
EC:2.4.1.166	Raffinose--raffinose alpha-galactosyltransferase	0.333333	0	0	0	0.166667
EC:2.4.1.173	Sterol 3-beta-glucosyltransferase	570.79	278.257	181.343	418.913	494.852
EC:2.4.1.18	1,4-alpha-glucan branching enzyme	72775.6	69011.8	58905.7	92836.8	82806.2
EC:2.4.1.180	Lipopolysaccharide N-acetylmannosaminouronosyltransferase	2640.67	213.28	1054.08	25.0833	1332.88
EC:2.4.1.182	Lipid-A-disaccharide synthase	94154.3	80660.7	72421.4	107781	100967
EC:2.4.1.187	mannosaminyltransferase	31803.8	16885	23969.8	65047.8	48425.8
EC:2.4.1.19	Cyclomaltodextrin glucanotransferase	51.3333	169.333	586	25.6667	38.5
EC:2.4.1.20	Cellobiose phosphorylase	183.493	187.667	573.89	27.0767	105.285
EC:2.4.1.208	Diglucosyl diacylglycerol synthase (1,2-linking)	273.673	60.8867	3.11	4.02	138.847
EC:2.4.1.21	Starch synthase	56961.5	27718.3	47332	79923	68442.3
EC:2.4.1.211	1,3-beta-galactosyl-N-acetylhexosamine phosphorylase	196.333	10.6667	6.66667	1.33333	98.8333
EC:2.4.1.212	Hyaluronan synthase	343.663	87.3867	261.5	55	199.332
EC:2.4.1.213	Glucosylglycerol-phosphate synthase	15480.3	8333.89	11517.9	31468.7	23474.5
EC:2.4.1.216	Trehalose 6-phosphate phosphorylase	0	0	0	0.333333	0.166667
EC:2.4.1.217	Mannosyl-3-phosphoglycerate synthase	1.66667	2.33333	0	0	0.833333
EC:2.4.1.227	acetylglucosaminyltransferase	84301.9	75766.4	61660.2	74244.8	79273.4
EC:2.4.1.230	Kojibiose phosphorylase	69	95.6667	346	13	41
EC:2.4.1.241	Digalactosyldiacylglycerol synthase	2.33333	0	0.22	1.22	1.77667
EC:2.4.1.245	Alpha,alpha-trehalose synthase	18.8333	37.8333	7.33333	2.83333	10.8333
EC:2.4.1.246	Mannosylfructose-phosphate synthase	122.72	373.777	93.89	64.22	93.47
EC:2.4.1.25	4-alpha-glucanotransferase	28669.2	15141.1	29139.5	40915.4	34792.3
EC:2.4.1.250	D-inositol-3-phosphate glycosyltransferase	507.503	428.28	261.62	204.413	355.958
EC:2.4.1.251	diphospho-ditrans,octacis-undecaprenol 4-beta-mannosyltransferase	0.666667	1	0	0	0.333333
EC:2.4.1.252	GDP-mannose:cellobiosyl-diphosphopolyprenol alpha-mannosyltransferase	1338.17	170.713	237.333	283.223	810.695
EC:2.4.1.256	glucosyltransferase	0	0	4.5	0.666667	0.333333
EC:2.4.1.264	2-beta-glucuronyltransferase	0	0	0	0.333333	0.166667
EC:2.4.1.266	Glucosyl-3-phosphoglycerate synthase	33252.2	14784	19856	39520.5	36386.3
EC:2.4.1.276	Zeaxanthin glucosyltransferase	13.3333	42	24.4067	11.7133	12.5233
EC:2.4.1.280	N,N'-diacetylchitobiose phosphorylase	449.96	1891.24	8405.28	129.337	289.648
EC:2.4.1.281	4-O-beta-D-mannosyl-D-glucose phosphorylase	337.467	22.3333	51.5567	43.61	190.538
EC:2.4.1.287	galactofuranosyltransferase	113.783	153.17	14.51	7.22333	60.5033
EC:2.4.1.288	decaprenol beta-1,5/1,6-galactofuranosyltransferase	130.673	261.837	32.7967	21.33	76.0017
EC:2.4.1.289	N-acetylglucosaminyl-diphospho-decaprenol L-rhamnosyltransferase	69.7833	192.837	23.1767	9.55667	39.67
EC:2.4.1.290	acetylgalactosaminyltransferase	2	0.333333	1	0	1
EC:2.4.1.291	4-alpha-N-acetylgalactosaminyltransferase	992.307	83.6667	547.317	108.667	550.487
EC:2.4.1.292	1,4-N-acetyl-D-galactosaminyltransferase	4	0.666667	3.33333	0.333333	2.16667
EC:2.4.1.293	GalNAc(5)-diNAcBac-PP-undecaprenol beta-1,3-glucosyltransferase	1	0	0	0	0.5
EC:2.4.1.310	Vancomycin aglycone glucosyltransferase	5.56	3.66667	0	0	2.78
EC:2.4.1.315	Diglucosyl diacylglycerol synthase (1,6-linking)	1038.16	1218.13	355.113	108.26	573.208
EC:2.4.1.319	Beta-1,4-mannooligosaccharide phosphorylase	1007.68	22.25	1.66667	41.3	524.488
EC:2.4.1.320	1,4-beta-mannosyl-N-acetylglucosamine phosphorylase	1007.68	22.25	1.66667	41.3	524.488
EC:2.4.1.321	Cellobionic acid phosphorylase	11.5567	52.1667	35.2233	1.99	6.77333
EC:2.4.1.325	TDP-N-acetylfucosamine:lipid II N-acetylfucosaminyltransferase	2562.03	180.613	15.41	3.75	1282.89
EC:2.4.1.327	Aclacinomycin-T 2-deoxy-L-fucose transferase	0	1.33333	0	0	0
EC:2.4.1.37	Fucosylgalactoside 3-alpha-galactosyltransferase	6.6	0	0	0	3.3
EC:2.4.1.4	Amylosucrase	14625.9	7734.1	12343.7	29373.9	21999.9
EC:2.4.1.40	Glycoprotein-fucosylgalactoside alpha-N-acetylgalactosaminyltransferase	6.6	0	0	0	3.3
EC:2.4.1.44	Lipopolysaccharide 3-alpha-galactosyltransferase	4.38	0.776667	1	0	2.19
EC:2.4.1.46	Monogalactosyldiacylglycerol synthase	77.2767	21.3333	2.88667	5.55333	41.415
EC:2.4.1.5	Dextransucrase	115.603	0	0	1.74	58.6717
EC:2.4.1.52	Poly(glycerol-phosphate) alpha-glucosyltransferase	435.9	1104.97	28	14.3333	225.117
EC:2.4.1.56	Lipopolysaccharide N-acetylglucosaminyltransferase	1.57	0.11	0	0	0.785
EC:2.4.1.57	Phosphatidylinositol alpha-mannosyltransferase	775.39	812.197	473.843	399.527	587.458
EC:2.4.1.58	Lipopolysaccharide glucosyltransferase I	2.90333	1.43	1	0.0466667	1.475
EC:2.4.1.60	Abequosyltransferase	0.0466667	2.5	0	0	0.0233333
EC:2.4.1.64	Alpha,alpha-trehalose phosphorylase	217.293	492.373	46.82	36.2733	126.783
EC:2.4.1.7	Sucrose phosphorylase	33813.5	14727.4	21102.3	39865.5	36839.5
EC:2.4.1.8	Maltose phosphorylase	1596.84	892.523	929.333	158.147	877.495
EC:2.4.1.80	Ceramide glucosyltransferase	34181.1	81203.2	19831.2	9144.24	21662.7
EC:2.4.1.83	Dolichyl-phosphate beta-D-mannosyltransferase	53310.5	23445.8	39392	80757.7	67034.1
EC:2.4.2.1	Purine-nucleoside phosphorylase	45307	23063.7	38962.9	21374.7	33340.9
EC:2.4.2.10	Orotate phosphoribosyltransferase	97857.4	82567.8	71251.5	100898	99377.6
EC:2.4.2.12	Nicotinamide phosphoribosyltransferase	475.583	422.1	1095.22	122.19	298.887
EC:2.4.2.14	Amidophosphoribosyltransferase	86922.5	75984.6	62073.4	72434.9	79678.7
EC:2.4.2.17	ATP phosphoribosyltransferase	80975	74568.9	60643.6	71514.8	76244.9
EC:2.4.2.18	Anthranilate phosphoribosyltransferase	81374.3	75365.4	60518.3	71501.8	76438
EC:2.4.2.19	Nicotinate-nucleotide diphosphorylase (carboxylating)	60146.3	61258.4	52390.4	60746.8	60446.6
EC:2.4.2.2	Pyrimidine-nucleoside phosphorylase	2999.89	2788.47	996.613	233.847	1616.87
EC:2.4.2.21	Nicotinate-nucleotide--dimethylbenzimidazole phosphoribosyltransferase	56469.1	63083.7	41930.8	29897.2	43183.1
EC:2.4.2.22	Xanthine phosphoribosyltransferase	36055.7	22549.8	23789	19651.1	27853.4
EC:2.4.2.28	S-methyl-5'-thioadenosine phosphorylase	56628.2	24682.4	34070.6	63833.9	60231
EC:2.4.2.29	tRNA-guanine(34) transglycosylase	87188	84333.1	64954.6	75105.6	81146.8
EC:2.4.2.3	Uridine phosphorylase	8056.9	4193.69	20904.6	1460.07	4758.48
EC:2.4.2.30	NAD(+) ADP-ribosyltransferase	0	0.166667	0.75	0.0833333	0.0416667
EC:2.4.2.37	NAD(+)--dinitrogen-reductase ADP-D-ribosyltransferase	84.33	78.1667	128.167	132.68	108.505
EC:2.4.2.4	Thymidine phosphorylase	47003.3	54805.5	31978.4	23411.9	35207.6
EC:2.4.2.43	Lipid IV(A) 4-amino-4-deoxy-L-arabinosyltransferase	5123.27	213.78	135.337	16.0833	2569.68
EC:2.4.2.44	S-methyl-5'-thioinosine phosphorylase	1398.17	558.833	2087.39	1111.34	1254.75
EC:2.4.2.45	Decaprenyl-phosphate phosphoribosyltransferase	90.45	180.613	34.51	12.2233	51.3367
EC:2.4.2.46	Galactan 5-O-arabinofuranosyltransferase	47.1167	84.0033	6.84333	4.89	26.0033
EC:2.4.2.47	Arabinofuranan 3-O-arabinosyltransferase	40.67	90.89	14.1767	3.89	22.28
EC:2.4.2.48	tRNA-guanine(15) transglycosylase	6.66667	1.5	1	0	3.33333
EC:2.4.2.52	Triphosphoribosyl-dephospho-CoA synthase	19560.6	40010.3	9879.62	4885.54	12223.1
EC:2.4.2.53	Undecaprenyl-phosphate 4-deoxy-4-formamido-L-arabinose transferase	16970.8	39469.7	9400.39	4284.32	10627.6
EC:2.4.2.54	Beta-ribofuranosylhydroxybenzene 5'-phosphate synthase	12.6667	2.33333	16.6667	4	8.33333
EC:2.4.2.6	Nucleoside deoxyribosyltransferase	340.307	4.11	0.666667	4.88667	172.597
EC:2.4.2.7	Adenine phosphoribosyltransferase	75443	73764	53773.2	67276.8	71359.9
EC:2.4.2.8	Hypoxanthine phosphoribosyltransferase	61795.1	64668.3	42220	28917.9	45356.5
EC:2.4.2.9	Uracil phosphoribosyltransferase	113651	126119	82766.3	111961	112806
EC:2.4.99.12	Lipid IV(A) 3-deoxy-D-manno-octulosonic acid transferase	85425.5	74113	55877.5	49242.3	67333.9
EC:2.4.99.13	(Kdo)-lipid IV(A) 3-deoxy-D-manno-octulosonic acid transferase	85425.5	74113	55877.5	49242.3	67333.9
EC:2.4.99.14	(Kdo)(2)-lipid IV(A) (2-8) 3-deoxy-D-manno-octulosonic acid transferase	85425.5	74113	55877.5	49242.3	67333.9
EC:2.4.99.15	(Kdo)(3)-lipid IV(A) (2-4) 3-deoxy-D-manno-octulosonic acid transferase	85425.5	74113	55877.5	49242.3	67333.9
EC:2.4.99.16	Starch synthase (maltosyl-transferring)	5020.5	3005.87	1674.1	1045.56	3033.03
EC:2.4.99.17	S-adenosylmethionine:tRNA ribosyltransferase-isomerase	86892.1	75580.3	62908.7	72704.8	79798.4
EC:2.4.99.18	Dolichyl-diphosphooligosaccharide--protein glycotransferase	12.9433	8.66667	1	0.11	6.52667
EC:2.4.99.19	Undecaprenyl-diphosphooligosaccharide--protein glycotransferase	3.77667	6.66667	1	0	1.88833
EC:2.5.1.1	Dimethylallyltranstransferase	101737	82103.4	66658.6	81513.5	91625.5
EC:2.5.1.10	(2E,6E)-farnesyl diphosphate synthase	101737	82103.4	66658.6	81513.5	91625.5
EC:2.5.1.101	N,N'-diacetyllegionaminate synthase	117.277	211.277	58.5	19.1667	68.2217
EC:2.5.1.105	5'-phosphate synthase	3220.6	285.4	742.403	40.9	1630.75
EC:2.5.1.108	2-(3-amino-3-carboxypropyl)histidine synthase	6.66667	1.5	1	0	3.33333
EC:2.5.1.114	tRNA(Phe) (4-demethylwyosine(37)-C(7)) aminocarboxypropyltransferase	3	0	0	0	1.5
EC:2.5.1.115	Homogentisate phytyltransferase	15471	7597.67	11599	33575.5	24523.2
EC:2.5.1.116	Homogentisate geranylgeranyltransferase	15471	7597.67	11599	33575.5	24523.2
EC:2.5.1.120	Aminodeoxyfutalosine synthase	2345.94	1160.61	1746.5	604.137	1475.04
EC:2.5.1.15	Dihydropteroate synthase	81445.2	75568.6	58654.1	69858.3	75651.8
EC:2.5.1.16	Spermidine synthase	67814.3	96943.6	47960.9	57018.3	62416.3
EC:2.5.1.17	Cob(I)yrinic acid a,c-diamide adenosyltransferase	122367	127341	80705.2	80167.4	101267
EC:2.5.1.18	Glutathione transferase	486569	493799	303316	357338	421953
EC:2.5.1.19	3-phosphoshikimate 1-carboxyvinyltransferase	84146	75227.8	61337.2	72177.7	78161.9
EC:2.5.1.2	Thiamine pyridinylase	13321.9	39093.9	8972.56	4195.22	8758.55
EC:2.5.1.21	Squalene synthase	16537.3	42734.5	13137.4	13106.6	14821.9
EC:2.5.1.26	Alkylglycerone-phosphate synthase	860.587	362.627	696.137	240.68	550.633
EC:2.5.1.29	Geranylgeranyl diphosphate synthase	44569.1	20289.7	25710.5	47414.5	45991.8
EC:2.5.1.3	Thiamine-phosphate diphosphorylase	136740	131015	92726	100224	118482
EC:2.5.1.30	Heptaprenyl diphosphate synthase	3743.31	5436.54	1107.12	601.287	2172.3
EC:2.5.1.31	diphosphate specific)	84399	75755.7	61285.4	74265.4	79332.2
EC:2.5.1.32	15-cis-phytoene synthase	80147.3	104403	46848.3	64617	72382.2
EC:2.5.1.39	4-hydroxybenzoate polyprenyltransferase	81603.1	73228.8	62520.5	74524.7	78063.9
EC:2.5.1.41	Phosphoglycerol geranylgeranyltransferase	6.66667	1.5	1	0	3.33333
EC:2.5.1.42	Geranylgeranylglycerol-phosphate geranylgeranyltransferase	7	2	1	0	3.5
EC:2.5.1.43	Nicotianamine synthase	0.666667	0	0.666667	0	0.333333
EC:2.5.1.44	Homospermidine synthase	9024.06	6131.13	3602.25	2010.12	5517.09
EC:2.5.1.46	Deoxyhypusine synthase	5475.66	2899.33	5652.83	8400.5	6938.08
EC:2.5.1.47	Cysteine synthase	165819	183866	125847	141439	153629
EC:2.5.1.48	Cystathionine gamma-synthase	47768	55836.2	32015.3	22411.3	35089.6
EC:2.5.1.49	O-acetylhomoserine aminocarboxypropyltransferase	63986.3	64225.7	43527.9	32292.5	48139.4
EC:2.5.1.54	3-deoxy-7-phosphoheptulonate synthase	122488	160915	104990	89945.2	106216
EC:2.5.1.55	3-deoxy-8-phosphooctulonate synthase	77242.5	103084	54586	39543.5	58393
EC:2.5.1.56	N-acetylneuraminate synthase	4847.03	3654.91	11389	1978.83	3412.93
EC:2.5.1.57	N-acylneuraminate-9-phosphate synthase	15.6	0	0	0	7.8
EC:2.5.1.6	Methionine adenosyltransferase	84218	76620.3	61226.8	71907.9	78062.9
EC:2.5.1.60	Protein geranylgeranyltransferase type II	4.77667	2	19.1667	10.3333	7.555
EC:2.5.1.61	Hydroxymethylbilane synthase	80424.6	74756.8	60666	73984.9	77204.8
EC:2.5.1.62	Chlorophyll synthase	34547.1	14689.2	19233.4	47242.1	40894.6
EC:2.5.1.68	(2Z,6E)-farnesyl diphosphate synthase	219.003	646.223	44.4533	27.8033	123.403
EC:2.5.1.7	UDP-N-acetylglucosamine 1-carboxyvinyltransferase	99133.4	116336	70986.9	78526	88829.7
EC:2.5.1.72	Quinolinate synthase	58697.1	60821.3	51258	60064.7	59380.9
EC:2.5.1.74	1,4-dihydroxy-2-naphthoate polyprenyltransferase	26256.5	14472	28059.1	40530.3	33393.4
EC:2.5.1.75	tRNA dimethylallyltransferase	85859	75765	61374.7	74343.3	80101.2
EC:2.5.1.76	Cysteate synthase	9.89	0	0	1.33333	5.61167
EC:2.5.1.77	7,8-didemethyl-8-hydroxy-5-deazariboflavin synthase	32492.3	17124	27618.9	75318.1	53905.2
EC:2.5.1.78	6,7-dimethyl-8-ribityllumazine synthase	105162	88836.5	71897.1	83982.4	94572.4
EC:2.5.1.84	All-trans-nonaprenyl-diphosphate synthase (geranyl-diphosphate specific)	16241	8562	13808.4	37669.7	26955.4
EC:2.5.1.85	specific)	16241	8562	13808.4	37669.7	26955.4
EC:2.5.1.86	Trans,polycis-decaprenyl diphosphate synthase	18.8333	9	4.33333	2.16667	10.5
EC:2.5.1.89	diphosphate specific)	6.66667	1.5	1	0	3.33333
EC:2.5.1.9	Riboflavin synthase	83522.1	77102.2	71087.2	71939.4	77730.8
EC:2.5.1.90	All-trans-octaprenyl-diphosphate synthase	64918.6	64239.6	46153	36298	50608.3
EC:2.5.1.96	4,4'-diapophytoene synthase	39.3333	212.333	2.66667	2.5	20.9167
EC:2.5.1.97	Pseudaminic acid synthase	58.68	23.9167	268.667	34.5	46.59
EC:2.6.1.1	Aspartate transaminase	77935	38155.8	59352.3	71557	74746
EC:2.6.1.102	GDP-perosamine synthase	1749.12	4666.02	2333.63	487.76	1118.44
EC:2.6.1.103	(S)-3,5-dihydroxyphenylglycine transaminase	4.27667	0.193333	0.5	2.80333	3.54
EC:2.6.1.104	3-dehydro-glucose-6-phosphate--glutamate transaminase	5.83333	12.1667	3	2.40667	4.12
EC:2.6.1.105	Lysine--8-amino-7-oxononanoate transaminase	0.833333	3.16667	0.333333	0.0733333	0.453333
EC:2.6.1.106	dTDP-3-amino-3,4,6-trideoxy-alpha-D-glucose transaminase	0	8.33333	0	2	1
EC:2.6.1.109	8-amino-3,8-dideoxy-alpha-D-manno-octulosonate transaminase	1034.83	101.943	1331.67	108.667	571.75
EC:2.6.1.11	Acetylornithine transaminase	93896.3	113754	69589.5	75810.3	84853.3
EC:2.6.1.13	Ornithine aminotransferase	5394.93	9075.38	5330.15	1801.78	3598.35
EC:2.6.1.16	Glutamine--fructose-6-phosphate transaminase (isomerizing)	119262	162306	85725.5	85469	102365
EC:2.6.1.17	Succinyldiaminopimelate transaminase	87493.7	142415	61585.2	40993.5	64243.6
EC:2.6.1.18	Beta-alanine--pyruvate transaminase	39283.1	88274.9	26917.1	17134.3	28208.7
EC:2.6.1.19	4-aminobutyrate--2-oxoglutarate transaminase	17222.6	44314	22073.5	5965.4	11594
EC:2.6.1.2	Alanine transaminase	18004	42545.9	19763.5	5048.44	11526.2
EC:2.6.1.21	D-amino-acid transaminase	54028.2	60099.3	29971.8	30495.6	42261.9
EC:2.6.1.22	(S)-3-amino-2-methylpropionate transaminase	1042.85	1084.17	3006.44	727.337	885.095
EC:2.6.1.30	Pyridoxamine--pyruvate transaminase	27.3333	244	6	10.6667	19
EC:2.6.1.34	UDP-N-acetylbacillosamine transaminase	2	0.333333	1	0	1
EC:2.6.1.36	L-lysine 6-transaminase	241.613	87	139.333	64.1667	152.89
EC:2.6.1.37	2-aminoethylphosphonate--pyruvate transaminase	27706.9	80342.2	26053.6	8656.9	18181.9
EC:2.6.1.40	(R)-3-amino-2-methylpropionate--pyruvate transaminase	1.33333	27.3333	2	6	3.66667
EC:2.6.1.42	Branched-chain-amino-acid transaminase	165261	142947	104492	119657	142459
EC:2.6.1.44	Alanine--glyoxylate transaminase	58118.9	28483.3	40451.2	58388.9	58253.9
EC:2.6.1.45	Serine--glyoxylate transaminase	57982.1	27872.4	40284.7	58206.7	58094.4
EC:2.6.1.46	Diaminobutyrate--pyruvate transaminase	0	0.333333	0	0	0
EC:2.6.1.48	5-aminovalerate transaminase	27.5267	51	34.6667	10.6333	19.08
EC:2.6.1.51	Serine--pyruvate transaminase	57982.1	27872.4	40284.7	58206.7	58094.4
EC:2.6.1.52	Phosphoserine transaminase	64403.2	65151.8	46792.7	36388.8	50396
EC:2.6.1.55	Taurine--2-oxoglutarate transaminase	1082.08	1092.56	1168.48	286.723	684.402
EC:2.6.1.57	Aromatic-amino-acid transaminase	77566.6	132757	53301.5	36696.7	57131.7
EC:2.6.1.59	dTDP-4-amino-4,6-dideoxygalactose transaminase	4650.07	1584.06	3699.08	4393.3	4521.69
EC:2.6.1.62	Adenosylmethionine--8-amino-7-oxononanoate transaminase	28571.9	49158.3	27615.4	9373.61	18972.8
EC:2.6.1.64	Glutamine--phenylpyruvate transaminase	0	1.33333	0	0	0
EC:2.6.1.66	Valine--pyruvate transaminase	38390.5	53394.9	44695.2	43636.2	41013.3
EC:2.6.1.7	Kynurenine--oxoglutarate transaminase	0	1.33333	0	0	0
EC:2.6.1.76	Diaminobutyrate--2-oxoglutarate transaminase	8323.55	8274.36	22684.9	7590.49	7957.02
EC:2.6.1.77	Taurine--pyruvate aminotransferase	25262.7	11278.1	11290.8	17142.4	21202.5
EC:2.6.1.78	Aspartate--prephenate aminotransferase	0	0	0	3.66667	1.83333
EC:2.6.1.79	Glutamate--prephenate aminotransferase	0	0	0	3.66667	1.83333
EC:2.6.1.81	Succinylornithine transaminase	45.2967	506.487	80.1867	6.75333	26.025
EC:2.6.1.82	Putrescine aminotransferase	1589.96	4432.24	1626.17	437.083	1013.52
EC:2.6.1.83	LL-diaminopimelate aminotransferase	33485.8	16239.2	25595.9	71234.7	52360.2
EC:2.6.1.84	Arginine--pyruvate transaminase	22018.5	9933.5	9750.89	15027	18522.8
EC:2.6.1.85	Aminodeoxychorismate synthase	65378.3	69972.9	59450.4	59319	62348.7
EC:2.6.1.86	2-amino-4-deoxychorismate synthase	20.64	43.86	7	5.30333	12.9717
EC:2.6.1.87	UDP-4-amino-4-deoxy-L-arabinose aminotransferase	2573.41	191.947	19.67	11.0833	1292.25
EC:2.6.1.9	Histidinol-phosphate transaminase	130047	135513	90592.1	97988.5	114018
EC:2.6.1.92	UDP-4-amino-4,6-dideoxy-N-acetyl-beta-L-altrosamine transaminase	1.11	0.666667	1	0	0.555
EC:2.6.1.96	4-aminobutyrate--pyruvate transaminase	19492.1	10932.5	7972.79	8126.29	13809.2
EC:2.6.1.97	Archaeosine synthase	4.33333	0	1	0	2.16667
EC:2.6.1.98	UDP-2-acetamido-2-deoxy-ribo-hexuluronate aminotransferase	48.4167	29.89	24.8333	37.38	42.8983
EC:2.6.99.2	Pyridoxine 5'-phosphate synthase	78717.1	71920.4	59788.4	71276.3	74996.7
EC:2.6.99.3	O-ureido-L-serine synthase	3.33333	0	33	0.333333	1.83333
EC:2.7.1.1	Hexokinase	160.5	7.16667	0.333333	7.33333	83.9167
EC:2.7.1.100	S-methyl-5-thioribose kinase	845.483	2204.19	988.883	371.323	608.403
EC:2.7.1.107	Diacylglycerol kinase (ATP)	46898.3	61944.3	48417.2	47416	47157.2
EC:2.7.1.11	6-phosphofructokinase	60534.4	62196.4	48715.7	58725.2	59629.8
EC:2.7.1.113	Deoxyguanosine kinase	365.26	1253.17	296.057	44.99	205.125
EC:2.7.1.119	Hygromycin-B 7''-O-kinase	110.333	41.5	95.6667	5.33333	57.8333
EC:2.7.1.12	Gluconokinase	27203.3	48782.7	24269.3	9785.39	18494.3
EC:2.7.1.13	Dehydrogluconokinase	3.52667	7.66667	18.6667	8.5	6.01333
EC:2.7.1.130	Tetraacyldisaccharide 4'-kinase	61753.8	63528.2	44514.3	32638.3	47196
EC:2.7.1.14	Sedoheptulokinase	20.75	0	0	0	10.375
EC:2.7.1.144	Tagatose-6-phosphate kinase	584.817	398.54	12.5833	12.5833	298.7
EC:2.7.1.146	ADP-specific phosphofructokinase	0.333333	33.6667	14.3333	8.33333	4.33333
EC:2.7.1.147	ADP-specific glucokinase	0.333333	33.6667	14.3333	8.33333	4.33333
EC:2.7.1.148	4-(cytidine 5'-diphospho)-2-C-methyl-D-erythritol kinase	80470.4	74851.1	58083.2	70787.7	75629.1
EC:2.7.1.15	Ribokinase	91599.4	145431	60906.4	47983.5	69791.5
EC:2.7.1.156	Adenosylcobinamide kinase	69093.6	70662.5	52118.5	65132	67112.8
EC:2.7.1.16	Ribulokinase	974.493	1797.65	1077.04	251.033	612.763
EC:2.7.1.161	CTP-dependent riboflavin kinase	6.66667	1.5	1	0	3.33333
EC:2.7.1.162	N-acetylhexosamine 1-kinase	1.55667	0	0	0.666667	1.11167
EC:2.7.1.165	Glycerate 2-kinase	4.33333	7.23333	4.2	1.23333	2.78333
EC:2.7.1.166	3-deoxy-D-manno-octulosonic acid kinase	957.617	2240.56	10156.4	317.993	637.805
EC:2.7.1.167	D-glycero-beta-D-manno-heptose-7-phosphate kinase	8413.63	5340.82	14451.1	4681.54	6547.58
EC:2.7.1.168	D-glycero-alpha-D-manno-heptose-7-phosphate kinase	803.11	79.3333	48.5	70.22	436.665
EC:2.7.1.169	Pantoate kinase	6.66667	1.5	1	0	3.33333
EC:2.7.1.17	Xylulokinase	91458.2	179775	54633.7	38040.8	64749.5
EC:2.7.1.170	Anhydro-N-acetylmuramic acid kinase	74131	71595.1	56598.9	69618.5	71874.8
EC:2.7.1.175	Maltokinase	132.667	341.33	30.0667	15.1667	73.9167
EC:2.7.1.176	UDP-N-acetylglucosamine kinase	103.377	20.7767	1.33333	5.31	54.3433
EC:2.7.1.177	L-threonine kinase	509.66	13.4667	0.666667	4.53	257.095
EC:2.7.1.179	Kanosamine kinase	2	0	0	0	1
EC:2.7.1.181	Polymannosyl GlcNAc-diphospho-ditrans,octacis-undecaprenol kinase	83.1733	29.9167	11.11	9.93333	46.5533
EC:2.7.1.182	Phytol kinase	16241	8563.36	13808.8	37669.7	26955.4
EC:2.7.1.184	Sulfofructose kinase	882.413	1456.61	656.657	464.75	673.582
EC:2.7.1.19	Phosphoribulokinase	40648.3	20147.2	39310	79907.1	60277.7
EC:2.7.1.2	Glucokinase	80831.2	74312.2	50380.8	71652.8	76242
EC:2.7.1.20	Adenosine kinase	14211.6	39753.8	9345.39	4631.36	9421.46
EC:2.7.1.21	Thymidine kinase	43368.3	20069.8	31854.8	28770.3	36069.3
EC:2.7.1.22	Ribosylnicotinamide kinase	2709.42	239.197	38.41	14.4167	1361.92
EC:2.7.1.23	NAD(+) kinase	100831	85204.2	75350.9	111957	106394
EC:2.7.1.24	Dephospho-CoA kinase	85234.4	75675.4	61337.3	74313.4	79773.9
EC:2.7.1.25	Adenylyl-sulfate kinase	53642.9	62195.7	47508.9	53510.8	53576.9
EC:2.7.1.26	Riboflavin kinase	82868.6	75240.4	59822	71260.7	77064.6
EC:2.7.1.27	Erythritol kinase	4559.95	5480.55	3272.51	1468.28	3014.12
EC:2.7.1.29	Glycerone kinase	8548.26	7597.68	4653.41	2463.58	5505.92
EC:2.7.1.3	Ketohexokinase	4.66667	4	8	4.33333	4.5
EC:2.7.1.30	Glycerol kinase	85114.5	80487.8	61903.6	72265.5	78690
EC:2.7.1.31	Glycerate 3-kinase	52457.6	93352.8	45267.8	48469.6	50463.6
EC:2.7.1.33	Pantothenate kinase	87451.4	77147.5	64454.6	73909.3	80680.4
EC:2.7.1.35	Pyridoxal kinase	29907.9	51574	22249.7	6982.59	18445.3
EC:2.7.1.36	Mevalonate kinase	3698.81	2042.47	2991.54	999.34	2349.08
EC:2.7.1.37	2.7.11.30 and 2.7.12.1	36.4567	13.75	0	5.21	20.8333
EC:2.7.1.39	Homoserine kinase	55008	62967.4	47100.8	52513.7	53760.8
EC:2.7.1.4	Fructokinase	98604.7	115034	69727.7	74195.8	86400.3
EC:2.7.1.40	Pyruvate kinase	109180	119624	84616.6	87803	98491.4
EC:2.7.1.43	Glucuronokinase	3.66667	0.333333	0	4.33333	4
EC:2.7.1.44	Galacturonokinase	0	0.11	0	0	0
EC:2.7.1.45	2-dehydro-3-deoxygluconokinase	71687.4	104886	57775.8	31597	51642.2
EC:2.7.1.46	L-arabinokinase	7	15.3333	2.66667	0	3.5
EC:2.7.1.47	D-ribulokinase	1605.17	4691.44	1765.26	488.367	1046.77
EC:2.7.1.48	Uridine kinase	18795.5	8532.47	20904.7	9245.44	14020.5
EC:2.7.1.49	Hydroxymethylpyrimidine kinase	109389	153150	75755.9	80916.2	95152.6
EC:2.7.1.5	Rhamnulokinase	1123.76	1279.71	933.72	112.93	618.345
EC:2.7.1.50	Hydroxyethylthiazole kinase	20233	43697.3	18157.9	6495.34	13364.2
EC:2.7.1.51	L-fuculokinase	76.9633	26.9133	0.593333	0.89	38.9267
EC:2.7.1.52	Fucokinase	2.33333	0	0	0	1.16667
EC:2.7.1.53	L-xylulokinase	3058.05	609.617	1633.5	934.22	1996.13
EC:2.7.1.55	Allose kinase	2.08333	12.44	0.37	0	1.04167
EC:2.7.1.56	1-phosphofructokinase	8957.41	4789.5	9407.29	683.813	4820.61
EC:2.7.1.58	2-dehydro-3-deoxygalactonokinase	43373.9	58883.7	24827	24083.7	33728.8
EC:2.7.1.59	N-acetylglucosamine kinase	5039.28	2759.21	10170.7	887.193	2963.24
EC:2.7.1.6	Galactokinase	12605.7	6557.66	13857.5	8349.29	10477.5
EC:2.7.1.60	N-acylmannosamine kinase	4424.38	5265.67	2592.68	746.34	2585.36
EC:2.7.1.63	Polyphosphate--glucose phosphotransferase	2081.03	1851.5	1983.12	1802.47	1941.75
EC:2.7.1.66	Undecaprenol kinase	1701.58	2318.19	1161.39	567.113	1134.35
EC:2.7.1.69	Protein-N(pi)-phosphohistidine--sugar phosphotransferase	148862	153316	142288	66779	107820
EC:2.7.1.71	Shikimate kinase	90398.1	75694.5	62156.9	75121.3	82759.7
EC:2.7.1.72	Streptomycin 6-kinase	924.687	1290.29	1049.23	2804.8	1864.74
EC:2.7.1.73	Inosine kinase	3650.57	4148.86	18587.8	342.89	1996.73
EC:2.7.1.74	Deoxycytidine kinase	361.593	1235.17	270.723	44.99	203.292
EC:2.7.1.76	Deoxyadenosine kinase	468.177	1238.17	271.057	47.99	258.083
EC:2.7.1.8	Glucosamine kinase	25666.8	53217	27496.5	9840.86	17753.8
EC:2.7.1.83	Pseudouridine kinase	1999.69	630.767	1191.11	348.74	1174.22
EC:2.7.1.85	Beta-glucoside kinase	21.9133	27.99	4.03667	2.93667	12.425
EC:2.7.1.87	Streptomycin 3''-kinase	14.29	5.83333	3.66667	13.89	14.09
EC:2.7.1.89	Thiamine kinase	2578.37	249.113	132.41	7.08333	1292.73
EC:2.7.1.90	Diphosphate--fructose-6-phosphate 1-phosphotransferase	1498.88	363.963	112.443	150.743	824.81
EC:2.7.1.92	5-dehydro-2-deoxygluconokinase	37365.4	54763.5	21008.1	18549	27957.2
EC:2.7.1.95	Kanamycin kinase	163.653	152.753	24.14	42.64	103.147
EC:2.7.10.1	Receptor protein-tyrosine kinase	95.1667	36.89	106.167	8.66667	51.9167
EC:2.7.10.2	Non-specific protein-tyrosine kinase	131.333	75.22	28.5	13.28	72.3067
EC:2.7.11.1	Non-specific serine/threonine protein kinase	234364	158172	194370	348453	291408
EC:2.7.11.11	cAMP-dependent protein kinase	0	0.333333	0	0	0
EC:2.7.11.5	[Isocitrate dehydrogenase (NADP(+))] kinase	17805.4	40236.9	12462.7	5419.78	11612.6
EC:2.7.13.1	Protein-histidine pros-kinase	212.72	17.9467	13.5567	10.0467	111.383
EC:2.7.13.3	Histidine kinase	732316	716435	539090	597806	665061
EC:2.7.14.1	Protein arginine kinase	1196.53	1318.56	558.67	187.823	692.177
EC:2.7.2.1	Acetate kinase	57847.9	67946.5	50036.5	34087.3	45967.6
EC:2.7.2.11	Glutamate 5-kinase	81675.9	75212	61578	71957.3	76816.6
EC:2.7.2.15	Propionate kinase	33.4433	37.58	1.74	1.18	17.3117
EC:2.7.2.2	Carbamate kinase	22488.6	41465.7	12599.3	4572.43	13530.5
EC:2.7.2.3	Phosphoglycerate kinase	84318.9	75685.9	61374	74346.3	79332.6
EC:2.7.2.4	Aspartate kinase	106810	90816.1	108881	84208.1	95509.1
EC:2.7.2.7	Butyrate kinase	1979.9	998.6	305.057	95.13	1037.52
EC:2.7.2.8	Acetylglutamate kinase	81034.1	74646.7	60979.7	71687	76360.5
EC:2.7.3.9	Phosphoenolpyruvate--protein phosphotransferase	66640.5	68900.5	53984.2	35570.5	51105.5
EC:2.7.4.1	Polyphosphate kinase	81493.4	74172.5	60717.5	72404.3	76948.8
EC:2.7.4.14	UMP/CMP kinase	84943.8	75712.3	61671.5	74241.9	79592.9
EC:2.7.4.16	Thiamine-phosphate kinase	53640.3	57768.6	46027.4	52584.2	53112.3
EC:2.7.4.2	Phosphomevalonate kinase	942.88	1050.71	29.01	14.3733	478.627
EC:2.7.4.22	UMP kinase	84290.5	75669.2	61328.2	74252.2	79271.4
EC:2.7.4.23	Ribose 1,5-bisphosphate phosphokinase	29930.4	16524	13647.8	18083.6	24007
EC:2.7.4.26	Isopentenyl phosphate kinase	6.66667	3.16667	1	0.333333	3.5
EC:2.7.4.3	Adenylate kinase	107181	89738	72454.4	86618.4	96899.6
EC:2.7.4.6	Nucleoside-diphosphate kinase	81673.4	75513.1	61304.6	74165	77919.2
EC:2.7.4.7	Phosphomethylpyrimidine kinase	109389	153150	75755.9	80916.2	95152.6
EC:2.7.4.8	Guanylate kinase	84477.5	76397.2	61342	74256.8	79367.2
EC:2.7.4.9	dTMP kinase	81500.4	75160	59142.4	73359	77429.7
EC:2.7.6.1	Ribose-phosphate diphosphokinase	86298.3	77024.6	62982.4	74672	80485.1
EC:2.7.6.2	Thiamine diphosphokinase	30897.5	18585.2	14374	18851.5	24874.5
EC:2.7.6.3	2-amino-4-hydroxy-6-hydroxymethyldihydropteridine diphosphokinase	95643.8	83904.1	79373.8	99669.3	97656.6
EC:2.7.6.5	GTP diphosphokinase	86642.1	74024.3	61903.3	73950.8	80296.5
EC:2.7.7.1	Nicotinamide-nucleotide adenylyltransferase	3091.91	472.35	387.81	82.2033	1587.05
EC:2.7.7.12	UDP-glucose--hexose-1-phosphate uridylyltransferase	10709.7	6669.88	13538.6	11564.2	11137
EC:2.7.7.13	Mannose-1-phosphate guanylyltransferase	155467	178859	111164	185030	170249
EC:2.7.7.14	Ethanolamine-phosphate cytidylyltransferase	269.333	123.667	76	204	236.667
EC:2.7.7.15	Choline-phosphate cytidylyltransferase	266.543	21.3333	0.54	22	144.272
EC:2.7.7.18	Nicotinate-nucleotide adenylyltransferase	83585.2	75445.8	60683.5	71646.2	77615.7
EC:2.7.7.19	Polynucleotide adenylyltransferase	59971.2	64562.1	44747.3	35471.5	47721.3
EC:2.7.7.2	FAD synthetase	82868.6	75240	59822	71260.7	77064.6
EC:2.7.7.23	UDP-N-acetylglucosamine diphosphorylase	80284.1	75264.1	58643.3	73066.5	76675.3
EC:2.7.7.24	Glucose-1-phosphate thymidylyltransferase	67180.2	62395.6	47648.6	41746.7	54463.5
EC:2.7.7.27	Glucose-1-phosphate adenylyltransferase	38475.6	22817.8	41566.1	48381.3	43428.4
EC:2.7.7.3	Pantetheine-phosphate adenylyltransferase	84295.7	75641.3	61314.1	74249.9	79272.8
EC:2.7.7.33	Glucose-1-phosphate cytidylyltransferase	7770.15	6228.86	6451.34	7558.82	7664.49
EC:2.7.7.38	3-deoxy-manno-octulosonate cytidylyltransferase	62487.1	63732.1	45028.2	32806.1	47646.6
EC:2.7.7.39	Glycerol-3-phosphate cytidylyltransferase	1342.45	2416.88	1113.2	526.47	934.46
EC:2.7.7.4	Sulfate adenylyltransferase	118093	128326	94760.5	87623.9	102858
EC:2.7.7.41	Phosphatidate cytidylyltransferase	90113.2	77695.1	64201.9	77505	83809.1
EC:2.7.7.42	[Glutamate--ammonia-ligase] adenylyltransferase	58131.5	62982	42142.6	32021.5	45076.5
EC:2.7.7.43	N-acylneuraminate cytidylyltransferase	3705.14	2935.16	8292.75	1565.74	2635.44
EC:2.7.7.46	Gentamicin 2''-nucleotidyltransferase	1.19	1.38333	0	0	0.595
EC:2.7.7.47	Streptomycin 3''-adenylyltransferase	406.273	271.293	36.11	16.34	211.307
EC:2.7.7.49	RNA-directed DNA polymerase	1030.29	596.403	3173.51	4006.31	2518.3
EC:2.7.7.53	ATP adenylyltransferase	16764.6	9204.72	13426.7	30972.9	23868.7
EC:2.7.7.56	tRNA nucleotidyltransferase	78533.8	73897.6	58312.7	73013.1	75773.4
EC:2.7.7.58	(2,3-dihydroxybenzoyl)adenylate synthase	1741.81	5421.75	3965.79	485.623	1113.72
EC:2.7.7.59	[Protein-PII] uridylyltransferase	60206.3	63777.6	44152.5	32550.9	46378.6
EC:2.7.7.6	DNA-directed RNA polymerase	350554	312097	258229	334342	342448
EC:2.7.7.60	2-C-methyl-D-erythritol 4-phosphate cytidylyltransferase	82302	74005.1	58793.9	71144.1	76723.1
EC:2.7.7.61	Citrate lyase holo-[acyl-carrier protein] synthase	499.793	453.017	1005.78	97.4133	298.603
EC:2.7.7.62	Adenosylcobinamide-phosphate guanylyltransferase	69099.6	70663.2	52119.5	65132	67115.8
EC:2.7.7.63	Lipoate--protein ligase	22042.2	12876.8	15286	38241.2	30141.7
EC:2.7.7.65	Diguanylate cyclase	35113.4	19621.7	18443.2	22251	28682.2
EC:2.7.7.66	Malonate decarboxylase holo-[acyl-carrier protein] synthase	15952.5	39386.3	9048.18	4245.41	10098.9
EC:2.7.7.67	CDP-2,3-bis-(O-geranylgeranyl)-sn-glycerol synthase	200.443	86.3333	145.003	198.557	199.5
EC:2.7.7.68	2-phospho-L-lactate guanylyltransferase	520.223	371.33	385.833	260.607	390.415
EC:2.7.7.7	DNA-directed DNA polymerase	790685	730614	573527	633379	712032
EC:2.7.7.70	D-glycero-beta-D-manno-heptose 1-phosphate adenylyltransferase	8413.63	5340.82	14451.1	4681.54	6547.58
EC:2.7.7.71	D-glycero-alpha-D-manno-heptose 1-phosphate guanylyltransferase	78.1667	6.66667	5.5	21.22	49.6933
EC:2.7.7.72	CCA tRNA nucleotidyltransferase	56489.2	63706.5	51942.2	82324.9	69407.1
EC:2.7.7.73	Sulfur carrier protein ThiS adenylyltransferase	3592.99	2152.01	8633.39	200.737	1896.86
EC:2.7.7.74	1L-myo-inositol 1-phosphate cytidylyltransferase	2	26	0	21	11.5
EC:2.7.7.75	Molybdopterin adenylyltransferase	19623.6	46025.1	15681.3	9536.63	14580.1
EC:2.7.7.76	Molybdenum cofactor cytidylyltransferase	55027.8	57532.8	29687.5	29620.9	42324.3
EC:2.7.7.77	Molybdenum cofactor guanylyltransferase	73228.8	72712	54200.9	67558.1	70393.4
EC:2.7.7.8	Polyribonucleotide nucleotidyltransferase	84121	75162.4	61942.5	74265.6	79193.3
EC:2.7.7.81	Pseudaminic acid cytidylyltransferase	11.4433	39	23	2	6.72167
EC:2.7.7.82	CMP-N,N'-diacetyllegionaminic acid synthase	160.26	443.693	43	15.9433	88.1017
EC:2.7.7.83	UDP-N-acetylgalactosamine diphosphorylase	267.22	286.223	241.833	50.6667	158.943
EC:2.7.7.85	Diadenylate cyclase	4201.06	3662.79	1153.89	463.757	2332.41
EC:2.7.7.87	L-threonylcarbamoyladenylate synthase	85174.5	75702.8	63227.2	74686.1	79930.3
EC:2.7.7.9	UTP--glucose-1-phosphate uridylyltransferase	94622.5	148061	66226.2	45207.4	69914.9
EC:2.7.8.1	Ethanolaminephosphotransferase	4.66667	0	0	4.16667	4.41667
EC:2.7.8.11	CDP-diacylglycerol--inositol 3-phosphatidyltransferase	2.33333	8.66667	6.66667	0.166667	1.25
EC:2.7.8.12	CDP-glycerol glycerophosphotransferase	479.82	1307.02	359	64.8967	272.358
EC:2.7.8.13	Phospho-N-acetylmuramoyl-pentapeptide-transferase	84292.3	75752.2	61645.2	74251.2	79271.7
EC:2.7.8.14	CDP-ribitol ribitolphosphotransferase	56.0667	59	1.33333	4.5	30.2833
EC:2.7.8.15	N-acetylglucosaminephosphotransferase	5.33333	1.5	0	0	2.66667
EC:2.7.8.20	Phosphatidylglycerol--membrane-oligosaccharide glycerophosphotransferase	2370.68	4496.75	1311.57	681.043	1525.86
EC:2.7.8.24	Phosphatidylcholine synthase	29375	17318.8	14832.6	19705	24540
EC:2.7.8.26	Adenosylcobinamide-GDP ribazoletransferase	71605.9	70974.1	53545.3	65939.3	68772.6
EC:2.7.8.28	2-phospho-L-lactate transferase	914.333	428.36	821.5	459.803	687.068
EC:2.7.8.31	Undecaprenyl-phosphate glucose phosphotransferase	0	60	1	0	0
EC:2.7.8.33	N-acetylglucosaminephosphotransferase	23112	17063.3	20776.2	38563	30837.5
EC:2.7.8.34	CDP-L-myo-inositol myo-inositolphosphotransferase	13.3333	0.666667	24	15.6667	14.5
EC:2.7.8.36	transferase	36.6667	41.3333	19	261.667	149.167
EC:2.7.8.37	Alpha-D-ribose 1-methylphosphonate 5-triphosphate synthase	114807	52842.1	49016.6	73889	94347.9
EC:2.7.8.38	Archaetidylserine synthase	3	0	0	0	1.5
EC:2.7.8.39	Archaetidylinositol phosphate synthase	230.667	193	217.333	194.333	212.5
EC:2.7.8.41	Cardiolipin synthase (CMP-forming)	30944	50237.1	20183.5	18773.7	24858.8
EC:2.7.8.5	CDP-diacylglycerol--glycerol-3-phosphate 3-phosphatidyltransferase	52772.3	24720.4	39194	36902.4	44837.3
EC:2.7.8.6	Undecaprenyl-phosphate galactose phosphotransferase	589.337	283.18	158.787	498.963	544.15
EC:2.7.8.7	Holo-[acyl-carrier-protein] synthase	61738.2	66304.8	43592.2	38044.9	49891.6
EC:2.7.8.8	CDP-diacylglycerol--serine O-phosphatidyltransferase	45445	56982.6	38140.2	23648.9	34547
EC:2.7.9.1	Pyruvate, phosphate dikinase	45132.1	21229.8	23236.5	27313.9	36223
EC:2.7.9.2	Pyruvate, water dikinase	60301.5	63346.4	55199.6	83934	72117.7
EC:2.7.9.3	Selenide, water dikinase	66527.2	60324.5	42670.2	59729.9	63128.6
EC:2.8.1.1	Thiosulfate sulfurtransferase	86147.9	80740.1	77963.5	73448.8	79798.3
EC:2.8.1.10	Thiazole synthase	62663	67753.8	52249.9	58657.2	60660.1
EC:2.8.1.12	Molybdopterin synthase	81531	75350.2	62671.2	73453.9	77492.4
EC:2.8.1.2	3-mercaptopyruvate sulfurtransferase	82515.4	78380.4	67620.2	72988.2	77751.8
EC:2.8.1.6	Biotin synthase	54681.5	61983.9	49194.1	52870.2	53775.8
EC:2.8.1.7	Cysteine desulfurase	209470	205291	151145	204156	206813
EC:2.8.1.8	Lipoyl synthase	98534	83884.4	75565.1	112278	105406
EC:2.8.2.1	Aryl sulfotransferase	2645.33	384.667	1249.67	734.333	1689.83
EC:2.8.2.20	Protein-tyrosine sulfotransferase	3.66333	0	0	9.84667	6.755
EC:2.8.2.22	Aryl-sulfate sulfotransferase	139.333	10.6667	775.667	2	70.6667
EC:2.8.3.1	Propionate CoA-transferase	5668.45	857.877	1996.58	205.4	2936.92
EC:2.8.3.10	Citrate CoA-transferase	3306.5	1181.51	1484.58	879.467	2092.98
EC:2.8.3.12	Glutaconate CoA-transferase	1409.99	1619.11	1151.55	974.487	1192.24
EC:2.8.3.13	Succinate--hydroxymethylglutarate CoA-transferase	23.3333	15	0	0	11.6667
EC:2.8.3.15	Succinyl-CoA:(R)-benzylsuccinate CoA-transferase	269.667	128.333	76	205	237.333
EC:2.8.3.16	Formyl-CoA transferase	55783	54114.1	25465.9	29211.4	42497.2
EC:2.8.3.17	Cinnamoyl-CoA:phenyllactate CoA-transferase	2625	2.66667	2.33333	0	1312.5
EC:2.8.3.18	Succinyl-CoA:acetate CoA-transferase	17661.5	46143.9	12134.4	8816.43	13239
EC:2.8.3.19	CoA:oxalate CoA-transferase	4250.38	1661.55	2600.22	1263.39	2756.88
EC:2.8.3.20	Succinyl-CoA--D-citramalate CoA-transferase	47.1667	44.8333	57.3333	32.8333	40
EC:2.8.3.21	L-carnitine CoA-transferase	2413.73	22.3267	765.333	1.33333	1207.53
EC:2.8.3.22	Succinyl-CoA--L-malate CoA-transferase	90.4433	83.0833	150.333	136.5	113.472
EC:2.8.3.5	3-oxoacid CoA-transferase	109480	114618	66177.9	61015.3	85247.7
EC:2.8.3.6	3-oxoadipate CoA-transferase	31437.6	90893.8	22478.5	10724.7	21081.1
EC:2.8.3.8	Acetate CoA-transferase	4461.17	2526.18	2917.11	1068.21	2764.69
EC:2.8.3.9	Butyrate--acetoacetate CoA-transferase	4240.29	2521.85	2916.45	1068.21	2654.25
EC:2.8.4.1	Coenzyme-B sulfoethylthiotransferase	18	0	0	0	9
EC:2.8.4.2	Arsenate-mycothiol transferase	43.3367	147.083	15.5767	2.72	23.0283
EC:2.8.4.3	tRNA-2-methylthio-N(6)-dimethylallyladenosine synthase	83709.9	74933.3	61321.5	74253.2	78981.6
EC:2.8.4.4	[Ribosomal protein S12] (aspartate(89)-C(3))-methylthiotransferase	78641.9	68222.8	50253.6	70358	74500
EC:2.8.4.5	tRNA (N(6)-L-threonylcarbamoyladenosine(37)-C(2))-methylthiotransferase	46707.6	22036.9	25587.5	30198.4	38453
EC:2.9.1.1	L-seryl-tRNA(Sec) selenium transferase	22966.5	42839	12695.8	5452.97	14209.8
EC:3.1.1.1	Carboxylesterase	14714.5	41658.2	9848.72	4558.07	9636.29
EC:3.1.1.11	Pectinesterase	1213.3	1823.48	788.323	165.77	689.533
EC:3.1.1.15	L-arabinonolactonase	327	305.067	246.607	141.167	234.083
EC:3.1.1.17	Gluconolactonase	25515.2	14506.2	13507	9282.12	17398.7
EC:3.1.1.2	Arylesterase	56	7	114.083	36.75	46.375
EC:3.1.1.22	Hydroxybutyrate-dimer hydrolase	13533.8	39197.2	9011.56	4213.46	8873.62
EC:3.1.1.24	3-oxoadipate enol-lactonase	51769.5	64030.7	28233.6	26375.3	39072.4
EC:3.1.1.29	Aminoacyl-tRNA hydrolase	84365	75622.7	60919.3	74256.6	79310.8
EC:3.1.1.3	Triacylglycerol lipase	44904.9	89975.6	37690.3	39155.5	42030.2
EC:3.1.1.31	6-phosphogluconolactonase	78834.4	76440.8	66587.2	70800.4	74817.4
EC:3.1.1.32	Phospholipase A(1)	3889.62	2036.57	8455.69	856.1	2372.86
EC:3.1.1.4	Phospholipase A(2)	3889.62	2036.57	8455.69	856.1	2372.86
EC:3.1.1.41	Cephalosporin-C deacetylase	395.86	570.293	31.11	32.43	214.145
EC:3.1.1.45	Carboxymethylenebutenolidase	70113.5	101538	54926.4	61930.1	66021.8
EC:3.1.1.47	1-alkyl-2-acetylglycerophosphocholine esterase	7.66667	6.66667	11	0.666667	4.16667
EC:3.1.1.5	Lysophospholipase	99025.1	86119.4	73969.8	65444.6	82234.8
EC:3.1.1.53	Sialate O-acetylesterase	4928.16	1406.52	2068.07	1340.22	3134.19
EC:3.1.1.57	2-pyrone-4,6-dicarboxylate lactonase	652.483	559.167	396.4	378.067	515.275
EC:3.1.1.61	Protein-glutamate methylesterase	116070	180471	77488.6	56323.9	86197.2
EC:3.1.1.73	Feruloyl esterase	5216.33	2159.59	2445.13	1313.7	3265.01
EC:3.1.1.74	Cutinase	110	65.3333	36	15.3333	62.6667
EC:3.1.1.75	Poly(3-hydroxybutyrate) depolymerase	50271.7	54351.3	27460.7	29481.6	39876.6
EC:3.1.1.81	Quorum-quenching N-acyl-homoserine lactonase	269.5	155.833	443.5	564.5	417
EC:3.1.1.83	Monoterpene epsilon-lactone hydrolase	0	2.66667	0	0.333333	0.166667
EC:3.1.1.85	Pimeloyl-[acyl-carrier protein] methyl ester esterase	6282.61	3841.94	12221.9	2165.24	4223.92
EC:3.1.1.95	Aclacinomycin methylesterase	0	4	0	0	0
EC:3.1.1.96	D-aminoacyl-tRNA deacylase	3.66667	1.5	1	0	1.83333
EC:3.1.11.1	Exodeoxyribonuclease I	4912.63	2878.01	11940.3	1472.2	3192.41
EC:3.1.11.2	Exodeoxyribonuclease III	138327	135227	92663.8	105843	122085
EC:3.1.11.3	Exodeoxyribonuclease (lambda-induced)	3	0	0	0.14	1.57
EC:3.1.11.5	Exodeoxyribonuclease V	89820.4	148726	78930.8	34865.6	62343
EC:3.1.11.6	Exodeoxyribonuclease VII	138961	137065	100119	89591.6	114276
EC:3.1.12.1	5' to 3' exodeoxyribonuclease (nucleoside 3'-phosphate-forming)	15296	7298.99	11352.7	29598.5	22447.3
EC:3.1.13.1	Exoribonuclease II	33487	50334.5	32494.1	42436.6	37961.8
EC:3.1.13.3	Oligonucleotidase	8066.35	3755.04	4134.3	1514.53	4790.44
EC:3.1.13.5	Ribonuclease D	102285	52729.2	70130.7	97243.5	99764.4
EC:3.1.2.1	Acetyl-CoA hydrolase	87.89	75.39	81.8333	35.9467	61.9183
EC:3.1.2.12	S-formylglutathione hydrolase	70045.6	70397.6	54887.4	68639.4	69342.5
EC:3.1.2.20	Acyl-CoA hydrolase	426.723	174.833	180.5	265	345.862
EC:3.1.2.21	Dodecanoyl-[acyl-carrier-protein] hydrolase	1301.16	951.263	638.333	198.54	749.848
EC:3.1.2.23	4-hydroxybenzoyl-CoA thioesterase	18264.3	6211.65	8389.55	8770.52	13517.4
EC:3.1.2.25	Phenylacetyl-CoA hydrolase	0	0.166667	0	0	0
EC:3.1.2.28	1,4-dihydroxy-2-naphthoyl-CoA hydrolase	20110	9181.61	15120.3	38513.4	29311.7
EC:3.1.2.29	Fluoroacetyl-CoA thioesterase	278.11	97.0567	117.667	225.713	251.912
EC:3.1.2.30	(3S)-malyl-CoA thioesterase	23865.4	10787.9	11188.1	16742.2	20303.8
EC:3.1.2.4	3-hydroxyisobutyryl-CoA hydrolase	1991.34	4555.55	2107.34	3010.78	2501.06
EC:3.1.2.6	Hydroxyacylglutathione hydrolase	76076.8	72240.5	57542.6	70859.1	73467.9
EC:3.1.21.1	Deoxyribonuclease I	3299.85	2257.13	9798.65	265.787	1782.82
EC:3.1.21.2	Deoxyribonuclease IV	6180	5504.58	10583	434.433	3307.21
EC:3.1.21.3	Type I site-specific deoxyribonuclease	128213	96840.9	98907	123256	125735
EC:3.1.21.4	Type II site-specific deoxyribonuclease	14240.6	7045.14	10397.2	28969.7	21605.2
EC:3.1.21.5	Type III site-specific deoxyribonuclease	15166.3	40172.6	9563.75	4777.21	9971.77
EC:3.1.21.7	Deoxyribonuclease V	21134.1	9375.46	16458.3	38240.5	29687.3
EC:3.1.22.1	Deoxyribonuclease II	13309.7	39078.7	8965	4192.67	8751.17
EC:3.1.22.4	Crossover junction endodeoxyribonuclease	82743	73793.5	61066.4	74218.8	78480.9
EC:3.1.26.11	Ribonuclease Z	30630.4	12940.1	23761.6	43191	36910.7
EC:3.1.26.12	Ribonuclease E	74752.3	71847.8	57257.7	72367.3	73559.8
EC:3.1.26.3	Ribonuclease III	100516	84235.3	75117	111902	106209
EC:3.1.26.4	Ribonuclease H	169291	153800	124567	148597	158944
EC:3.1.26.5	Ribonuclease P	84074.1	75539.8	61271.2	74237.5	79155.8
EC:3.1.26.8	Ribonuclease M5	2323.2	2033.91	328.113	72.49	1197.84
EC:3.1.27.1	Ribonuclease T(2)	50482.3	57649.7	27121.4	26336.3	38409.3
EC:3.1.27.3	Ribonuclease T(1)	13620.4	39457.1	8997.55	4211.62	8916
EC:3.1.27.6	Enterobacter ribonuclease	47.7133	90.7767	18.11	7.62333	27.6683
EC:3.1.27.9	Transferred entry: 4.6.1.16	9	3	1	0	4.5
EC:3.1.3.1	Alkaline phosphatase	59799.1	61863.8	70144.7	41146	50472.6
EC:3.1.3.10	Glucose-1-phosphatase	900.2	216.113	20.67	33.4167	466.808
EC:3.1.3.11	Fructose-bisphosphatase	110501	91501.1	86484.8	114576	112538
EC:3.1.3.12	Trehalose-phosphatase	22387.9	43322.1	13262	9771.12	16079.5
EC:3.1.3.15	Histidinol-phosphatase	9010.96	5867.56	13816.1	2085.75	5548.35
EC:3.1.3.16	Protein-serine/threonine phosphatase	170016	114353	122282	217643	193830
EC:3.1.3.18	Phosphoglycolate phosphatase	222628	240952	138615	150994	186811
EC:3.1.3.2	Acid phosphatase	8252.51	3511.55	1780.36	407.77	4330.14
EC:3.1.3.23	Sugar-phosphatase	7665.84	6536.22	4680.41	742.917	4204.38
EC:3.1.3.25	Inositol-phosphate phosphatase	157810	124530	108027	150359	154085
EC:3.1.3.26	4-phytase	734.637	918.11	385.203	124.66	429.648
EC:3.1.3.27	Phosphatidylglycerophosphatase	48735	59859	45552.8	25407.7	37071.3
EC:3.1.3.3	Phosphoserine phosphatase	130149	100511	98650	132925	131537
EC:3.1.3.37	Sedoheptulose-bisphosphatase	53038.3	26947.3	31438.9	58962.7	56000.5
EC:3.1.3.39	Streptomycin-6-phosphatase	21.3333	1.33333	1.66667	2	11.6667
EC:3.1.3.4	Phosphatidate phosphatase	3154.06	2136.09	9161.09	141.087	1647.57
EC:3.1.3.41	4-nitrophenylphosphatase	1321.76	1844.77	577.89	257.157	789.458
EC:3.1.3.45	3-deoxy-manno-octulosonate-8-phosphatase	39301.9	82544.7	29240.3	11911.6	25606.8
EC:3.1.3.48	Protein-tyrosine-phosphatase	110331	159320	88967.3	80561.2	95446.3
EC:3.1.3.5	5'-nucleotidase	168350	116506	141525	190482	179416
EC:3.1.3.6	3'-nucleotidase	45371.5	56447.1	34435.3	23295.8	34333.7
EC:3.1.3.69	Glucosylglycerol 3-phosphatase	13884.5	7045.33	10723.8	30288.7	22086.6
EC:3.1.3.7	3'(2'),5'-bisphosphate nucleotidase	72805.7	36401.6	56288.3	68365	70585.3
EC:3.1.3.70	Mannosyl-3-phosphoglycerate phosphatase	33247.8	14619.5	20046.2	40604.9	36926.3
EC:3.1.3.71	2-phosphosulfolactate phosphatase	16650.1	8835.86	14299.7	38137.3	27393.7
EC:3.1.3.73	Adenosylcobalamin/alpha-ribazole phosphatase	24391.4	44927.9	25396.4	8927.4	16659.4
EC:3.1.3.77	Acireductone synthase	15625.1	9730.73	14695.8	33506.9	24566
EC:3.1.3.78	Phosphatidylinositol-4,5-bisphosphate 4-phosphatase	6.44667	3.88333	1	0	3.22333
EC:3.1.3.79	Mannosylfructose-phosphate phosphatase	0.666667	8	3.33333	4	2.33333
EC:3.1.3.8	3-phytase	4269.21	893.343	4135.39	3092.29	3680.75
EC:3.1.3.81	Diacylglycerol diphosphate phosphatase	3154.06	2136.09	9161.09	141.087	1647.57
EC:3.1.3.82	D-glycero-beta-D-manno-heptose 1,7-bisphosphate 7-phosphatase	41262.2	52413.7	39270.4	47792.5	44527.3
EC:3.1.3.83	D-glycero-alpha-D-manno-heptose-1,7-bisphosphate 7-phosphatase	41262.2	52413.7	39270.4	47792.5	44527.3
EC:3.1.3.87	2-hydroxy-3-keto-5-methylthiopentenyl-1-phosphate phosphatase	13977.3	7813.49	10654.4	28960.1	21468.7
EC:3.1.3.89	5'-deoxynucleotidase	4064.8	2142.78	9597.2	291.877	2178.34
EC:3.1.3.90	Maltose 6'-phosphate phosphatase	410.647	60.1767	8.39	9.8	210.223
EC:3.1.3.92	Kanosamine-6-phosphate phosphatase	5.83333	13.5233	3.33333	2.40667	4.12
EC:3.1.3.93	L-galactose 1-phosphate phosphatase	96.6667	46.3333	180.667	190.333	143.5
EC:3.1.30.1	Aspergillus nuclease S(1)	7.5	68.5	22.3333	5.83333	6.66667
EC:3.1.31.1	Micrococcal nuclease	3843.2	3289.31	4087.03	9019.03	6431.12
EC:3.1.4.12	Sphingomyelin phosphodiesterase	13703	6905	10381	28916.3	21309.7
EC:3.1.4.14	[Acyl-carrier-protein] phosphodiesterase	3064.3	2051.18	8442.19	166.253	1615.28
EC:3.1.4.16	2',3'-cyclic-nucleotide 2'-phosphodiesterase	45371.5	56447.1	34435.3	23295.8	34333.7
EC:3.1.4.17	3',5'-cyclic-nucleotide phosphodiesterase	64.3733	97.33	49.3333	33.1133	48.7433
EC:3.1.4.3	Phospholipase C	70446	201913	47616.3	21616.4	46031.2
EC:3.1.4.37	2',3'-cyclic-nucleotide 3'-phosphodiesterase	15.9	13.75	0	4.21	10.055
EC:3.1.4.4	Phospholipase D	1066.72	347.557	665.39	599.833	833.278
EC:3.1.4.46	Glycerophosphodiester phosphodiesterase	111222	122690	88117.8	84037.3	97629.8
EC:3.1.4.52	Cyclic-guanylate-specific phosphodiesterase	165.433	334.96	610.84	38.4267	101.93
EC:3.1.4.54	N-acetylphosphatidylethanolamine-hydrolyzing phospholipase D	8.39	6.77667	15.78	6.55667	7.47333
EC:3.1.4.55	Phosphoribosyl 1,2-cyclic phosphate phosphodiesterase	46481.1	21648.5	24421.2	30156.5	38318.8
EC:3.1.5.1	dGTPase	63082.2	64629.7	45030	32665.4	47873.8
EC:3.1.6.1	Arylsulfatase	31178.6	47947.2	40196.3	15250.7	23214.6
EC:3.1.6.12	N-acetylgalactosamine-4-sulfatase	1.88667	0.666667	18.5567	6.66667	4.27667
EC:3.1.6.13	Iduronate-2-sulfatase	16	12.6667	77.8333	72.3333	44.1667
EC:3.1.6.14	N-acetylglucosamine-6-sulfatase	16.6667	4.33333	111.167	37	26.8333
EC:3.1.6.4	N-acetylgalactosamine-6-sulfatase	10.3333	9.66667	25.6667	48.6667	29.5
EC:3.1.6.6	Choline-sulfatase	26319.6	13174.8	13251.3	18655.2	22487.4
EC:3.1.6.8	Cerebroside-sulfatase	1045.77	340.723	1161.22	578.5	812.137
EC:3.1.7.2	Guanosine-3',5'-bis(diphosphate) 3'-diphosphatase	49024.1	59310.6	36279.5	27063.8	38044
EC:3.1.8.1	Aryldialkylphosphatase	56	7	114.083	36.75	46.375
EC:3.10.1.1	N-sulfoglucosamine sulfohydrolase	0.666667	0.666667	16.6667	15	7.83333
EC:3.11.1.1	Phosphonoacetaldehyde hydrolase	2553.42	2435.96	9357.6	821.313	1687.36
EC:3.11.1.2	Phosphonoacetate hydrolase	13469.4	39209.6	9001.94	4266.47	8867.93
EC:3.11.1.3	Phosphonopyruvate hydrolase	5.25	97	11	6.66667	5.95833
EC:3.13.1.1	UDP-sulfoquinovose synthase	21545.5	10988.4	16445.6	39776.5	30661
EC:3.13.1.3	2'-hydroxybiphenyl-2-sulfinate desulfinase	0	0.166667	1	0.733333	0.366667
EC:3.2.1.1	Alpha-amylase	20944.3	14692.7	40326.8	12045.6	16494.9
EC:3.2.1.10	Oligo-1,6-glucosidase	3801.91	2092.19	1422.55	319.447	2060.68
EC:3.2.1.11	Dextranase	128.437	0	2.66667	0.8	64.6183
EC:3.2.1.113	Mannosyl-oligosaccharide 1,2-alpha-mannosidase	0	1.33333	0	0.666667	0.333333
EC:3.2.1.122	Maltose-6'-phosphate glucosidase	5411.79	1173.66	437.063	64.29	2738.04
EC:3.2.1.123	Endoglycosylceramidase	36.3333	15.3333	7.51	0	18.1667
EC:3.2.1.130	Glycoprotein endo-alpha-1,2-mannosidase	1.5	0	0	0	0.75
EC:3.2.1.132	Chitosanase	5	1.45667	0	1.62667	3.31333
EC:3.2.1.135	Neopullulanase	271.473	21.3767	253.707	26.5567	149.015
EC:3.2.1.136	Glucuronoarabinoxylan endo-1,4-beta-xylanase	10.8333	23.6333	3	3.07333	6.95333
EC:3.2.1.139	Alpha-glucuronidase	320.12	131.467	49.9	54.0333	187.077
EC:3.2.1.14	Chitinase	15748.5	46046.5	36338.3	4759.66	10254.1
EC:3.2.1.141	4-alpha-D-((1->4)-alpha-D-glucano)trehalose trehalohydrolase	4687.05	2950.92	1519.93	741.117	2714.08
EC:3.2.1.143	Poly(ADP-ribose) glycohydrolase	2.11333	0	0	0	1.05667
EC:3.2.1.15	Polygalacturonase	310	746	341.333	60.7133	185.357
EC:3.2.1.156	Oligosaccharide reducing-end xylanase	49.97	5.55333	5.25	1	25.485
EC:3.2.1.165	Exo-1,4-beta-D-glucosaminidase	219.667	1.33333	4.33333	0.166667	109.917
EC:3.2.1.166	Heparanase	3.89	0	35.2233	1.61	2.75
EC:3.2.1.17	Lysozyme	21332.2	41276.8	13424.4	7345.61	14338.9
EC:3.2.1.170	Mannosylglycerate hydrolase	125.327	236.13	930.333	17.65	71.4883
EC:3.2.1.172	Unsaturated rhamnogalacturonyl hydrolase	1155.71	849.99	633.743	257.133	706.423
EC:3.2.1.177	Alpha-D-xyloside xylohydrolase	1776.65	1063.68	653.04	232.247	1004.45
EC:3.2.1.18	Exo-alpha-sialidase	1463.44	220.54	627.943	217.573	840.507
EC:3.2.1.180	Unsaturated chondroitin disaccharide hydrolase	561.38	181.07	13.9433	12	286.69
EC:3.2.1.183	UDP-N-acetylglucosamine 2-epimerase (hydrolyzing)	13839.9	39453.6	9400.55	4504.67	9172.28
EC:3.2.1.184	UDP-N,N'-diacetylbacillosamine 2-epimerase (hydrolyzing)	102.663	217.61	51.5	59.8333	81.2483
EC:3.2.1.185	Non-reducing end beta-L-arabinofuranosidase	0.666667	0.443333	0	0	0.333333
EC:3.2.1.187	(Ara-f)(3)-Hyp beta-L-arabinobiosidase	0.666667	0.443333	0	0	0.333333
EC:3.2.1.20	Alpha-glucosidase	48453.2	22894.4	34422.3	30087.7	39270.5
EC:3.2.1.21	Beta-glucosidase	85854.2	109454	70221.4	71661.1	78757.7
EC:3.2.1.22	Alpha-galactosidase	18396.3	13867.2	21479.1	14431.3	16413.8
EC:3.2.1.23	Beta-galactosidase	26213.6	15363.7	23175.3	16203.1	21208.3
EC:3.2.1.24	Alpha-mannosidase	16670.9	9976.78	12600.9	33596.2	25133.5
EC:3.2.1.25	Beta-mannosidase	19867.4	40644	12114	5303.98	12585.7
EC:3.2.1.26	Beta-fructofuranosidase	5814.85	4946.03	4600.16	497.393	3156.12
EC:3.2.1.28	Alpha,alpha-trehalase	14886.8	40393	10589	4854.99	9870.92
EC:3.2.1.3	Glucan 1,4-alpha-glucosidase	14074.3	39839.6	9798.54	4424.72	9249.51
EC:3.2.1.31	Beta-glucuronidase	1613.77	1973.08	1724.89	382.717	998.242
EC:3.2.1.35	Hyaluronoglucosaminidase	980.993	32.7767	9.22333	43.3333	512.163
EC:3.2.1.37	Xylan 1,4-beta-xylosidase	2038.76	3135.51	2038.1	737.393	1388.08
EC:3.2.1.4	Cellulase	27954.5	46701	19908.8	12968.8	20461.6
EC:3.2.1.40	Alpha-L-rhamnosidase	2226.22	1829.5	2043.89	640.34	1433.28
EC:3.2.1.41	Pullulanase	3344.52	1606.97	2279.61	584.34	1964.43
EC:3.2.1.45	Glucosylceramidase	17771.3	8035.97	13546.8	30812.2	24291.8
EC:3.2.1.50	Alpha-N-acetylglucosaminidase	479.697	0.25	1.11333	21.9667	250.832
EC:3.2.1.51	Alpha-L-fucosidase	12991.6	7207.46	6391.5	3928.07	8459.84
EC:3.2.1.52	Beta-N-acetylhexosaminidase	102945	151603	89921.4	46826.1	74885.4
EC:3.2.1.54	Cyclomaltodextrinase	0	4	0.833333	12.5	6.25
EC:3.2.1.55	Non-reducing end alpha-L-arabinofuranosidase	2499.58	2661.52	1689.82	530.737	1515.16
EC:3.2.1.58	Glucan 1,3-beta-glucosidase	155.333	59.7767	6.33333	1.33333	78.3333
EC:3.2.1.6	Endo-1,3(4)-beta-glucanase	0.333333	0	0	0	0.166667
EC:3.2.1.64	2,6-beta-fructan 6-levanbiohydrolase	249.14	981.223	284.023	49.12	149.13
EC:3.2.1.65	Levanase	856.183	47.6667	0.9	36.5333	446.358
EC:3.2.1.68	Isoamylase	0.333333	0.666667	3	0.333333	0.333333
EC:3.2.1.70	Glucan 1,6-alpha-glucosidase	535.85	181.487	496.333	43.1333	289.492
EC:3.2.1.73	Licheninase	20.6667	0	0	0	10.3333
EC:3.2.1.76	L-iduronidase	1.5	0	0	0	0.75
EC:3.2.1.78	Mannan endo-1,4-beta-mannosidase	1351.3	139.467	260.34	108.703	730.003
EC:3.2.1.8	Endo-1,4-beta-xylanase	3701.3	594.313	778.333	582.57	2141.93
EC:3.2.1.80	Fructan beta-fructosidase	2944.96	1576.22	2758.36	695.94	1820.45
EC:3.2.1.81	Beta-agarase	4.16667	1.33333	21.5	12	8.08333
EC:3.2.1.82	Exo-poly-alpha-galacturonosidase	0.583333	2	3.66667	0	0.291667
EC:3.2.1.85	6-phospho-beta-galactosidase	336.257	272.96	3.66667	5.66667	170.962
EC:3.2.1.86	6-phospho-beta-glucosidase	8116.7	10814.9	19702.1	531.863	4324.28
EC:3.2.1.89	Arabinogalactan endo-beta-1,4-galactanase	1604.5	440.887	1153.78	486.643	1045.57
EC:3.2.1.91	Cellulose 1,4-beta-cellobiosidase (non-reducing end)	75.2233	6.27667	113.503	11.9367	43.58
EC:3.2.1.93	Alpha,alpha-phosphotrehalase	1470.13	3332.15	9409.42	203.713	836.92
EC:3.2.1.96	Mannosyl-glycoprotein endo-beta-N-acetylglucosaminidase	356.983	326.81	11.3333	5.57333	181.278
EC:3.2.1.97	Endo-alpha-N-acetylgalactosaminidase	94.6133	1.89333	0	2.33333	48.4733
EC:3.2.1.99	Arabinan endo-1,5-alpha-L-arabinosidase	582.96	64.3633	63.1667	78.84	330.9
EC:3.2.2.1	Purine nucleosidase	32259.8	19949.2	17870.7	22293.4	27276.6
EC:3.2.2.16	Methylthioadenosine nucleosidase	0	0	0	1.66667	0.833333
EC:3.2.2.20	DNA-3-methyladenine glycosylase I	55737.9	62207.8	40263.8	28455.5	42096.7
EC:3.2.2.21	DNA-3-methyladenine glycosylase II	84655.7	113108	60822.5	50404.2	67529.9
EC:3.2.2.23	DNA-formamidopyrimidine glycosylase	80965.9	76853.6	60131.1	73692.1	77329
EC:3.2.2.24	ADP-ribosyl-[dinitrogen reductase] hydrolase	548.743	159.397	276.033	301.127	424.935
EC:3.2.2.26	Futalosine hydrolase	1261.61	419.97	1227	488.637	875.123
EC:3.2.2.27	Uracil-DNA glycosylase	40036.9	50562.7	33122.1	16420.6	28228.8
EC:3.2.2.3	Uridine nucleosidase	0	0.333333	0	0.333333	0.166667
EC:3.2.2.30	Aminodeoxyfutalosine nucleosidase	8.11	14.73	2.66667	0.166667	4.13833
EC:3.2.2.4	AMP nucleosidase	54357	59117.3	29241.5	31977.2	43167.1
EC:3.2.2.5	NAD(+) glycohydrolase	0.833333	0	0	0	0.416667
EC:3.2.2.8	Ribosylpyrimidine nucleosidase	43.13	4.32667	0	2.33333	22.7317
EC:3.2.2.9	Adenosylhomocysteine nucleosidase	24715.6	53290.8	30584.6	5896.5	15306.1
EC:3.3.1.1	Adenosylhomocysteinase	76831.9	71104.9	51915.1	71263.8	74047.9
EC:3.3.2.1	Isochorismatase	1708.09	5495.36	3991.46	486.123	1097.11
EC:3.3.2.12	Oxepin-CoA hydrolase	21667.7	8160.93	9500.82	9837.01	15752.4
EC:3.3.2.13	Chorismatase	0.333333	0	0	0	0.166667
EC:3.3.2.8	Limonene-1,2-epoxide hydrolase	1411.39	415.39	576.11	2524.78	1968.09
EC:3.3.2.9	Microsomal epoxide hydrolase	3020.22	522.917	2931.33	2179.58	2599.9
EC:3.4.11.1	Leucyl aminopeptidase	119211	94832.2	83078.4	100931	110071
EC:3.4.11.10	Bacterial leucyl aminopeptidase	13476.8	39350.4	9942.71	4244.41	8860.59
EC:3.4.11.14	Cytosol alanyl aminopeptidase	6206.82	1068.86	5896.21	4498.39	5352.6
EC:3.4.11.15	Aminopeptidase Y	2	0	0	0	1
EC:3.4.11.18	Methionyl aminopeptidase	122512	126763	89063.5	117770	120141
EC:3.4.11.19	D-stereospecific aminopeptidase	54167	98640.1	32775.7	25990.2	40078.6
EC:3.4.11.2	Membrane alanyl aminopeptidase	92423.1	113481	69927.6	75230.8	83827
EC:3.4.11.21	Aspartyl aminopeptidase	2828.25	1317.02	1815.4	1312.36	2070.3
EC:3.4.11.23	PepB aminopeptidase	3348.79	2348.01	11141.9	265.687	1807.24
EC:3.4.11.24	Aminopeptidase S	7.44333	45.0267	1.33333	6.47	6.95667
EC:3.4.11.4	Tripeptide aminopeptidase	17335.8	9274.22	21662.6	2857.48	10096.6
EC:3.4.11.5	Prolyl aminopeptidase	69704	72867.5	49757.1	69763.2	69733.6
EC:3.4.11.6	Aminopeptidase B	9.83333	22.8333	2.05667	0.406667	5.12
EC:3.4.11.7	Glutamyl aminopeptidase	619.01	325.043	7.33333	4.04	311.525
EC:3.4.11.9	Xaa-Pro aminopeptidase	116410	156877	89443.1	85628.9	101020
EC:3.4.13.19	Membrane dipeptidase	55781.3	60728.9	36056.8	32005.5	43893.4
EC:3.4.13.21	Dipeptidase E	4914.13	746.927	3903.4	405.02	2659.58
EC:3.4.13.22	D-Ala-D-Ala dipeptidase	34912.1	48880.9	26435.9	46052.4	40482.2
EC:3.4.13.9	Xaa-Pro dipeptidase	17846.2	17148.7	15092.7	10520.1	14183.1
EC:3.4.14.11	Xaa-Pro dipeptidyl-peptidase	14325.7	39905.4	9369.33	4311.12	9318.42
EC:3.4.14.12	Xaa-Xaa-Pro tripeptidyl-peptidase	8	0	0	5.66667	6.83333
EC:3.4.14.4	Dipeptidyl-peptidase III	2442.03	233.683	1093.7	290.433	1366.23
EC:3.4.14.5	Dipeptidyl-peptidase IV	14932.3	2946.2	11623.5	8800.8	11866.6
EC:3.4.15.1	Peptidyl-dipeptidase A	3917.87	1048.83	2902.78	1862.8	2890.34
EC:3.4.15.5	Peptidyl-dipeptidase Dcp	44497.9	19663.2	24960.1	26657.9	35577.9
EC:3.4.15.6	Cyanophycinase	18367	9027.86	15437.4	38243.9	28305.4
EC:3.4.16.4	Serine-type D-Ala-D-Ala carboxypeptidase	277893	246711	206139	280810	279351
EC:3.4.17.11	Glutamate carboxypeptidase	17760.3	5934.34	15754.1	8091.62	12925.9
EC:3.4.17.13	Muramoyltetrapeptide carboxypeptidase	38413	51709.3	29536.9	46866.9	42640
EC:3.4.17.14	Zinc D-Ala-D-Ala carboxypeptidase	0.776667	0.193333	0	2.80333	1.79
EC:3.4.17.18	Carboxypeptidase T	2.11333	4	0	0.666667	1.39
EC:3.4.17.19	Carboxypeptidase Taq	31116.8	17408.4	24910.4	23213.3	27165.1
EC:3.4.17.21	Glutamate carboxypeptidase II	608.777	724.557	349.333	59.6667	334.222
EC:3.4.19.1	Acylaminoacyl-peptidase	3325.95	610.917	3282	2243.12	2784.53
EC:3.4.19.11	Gamma-D-glutamyl-meso-diaminopimelate peptidase	689.053	1843.43	551.557	85.48	387.267
EC:3.4.19.13	Glutathione hydrolase	170066	175839	110764	119608	144837
EC:3.4.19.3	Pyroglutamyl-peptidase I	19807.1	12435	20520.7	38198.1	29002.6
EC:3.4.19.5	Beta-aspartyl-peptidase	31780.6	45559.2	29864.6	15278.8	23529.7
EC:3.4.21.100	Sedolisin	26691.8	78266.7	17958.9	8394.18	17543
EC:3.4.21.101	Xanthomonalisin	13311.7	39078.7	8965	4192.67	8752.17
EC:3.4.21.102	C-terminal processing peptidase	126764	96280.6	98932.7	147622	137193
EC:3.4.21.105	Rhomboid protease	1648.04	2761.47	669.723	115.647	881.843
EC:3.4.21.107	Peptidase Do	90826.5	116604	63228.9	45950	68388.3
EC:3.4.21.110	C5a peptidase	82.5	0	0	0	41.25
EC:3.4.21.116	SpoIVB peptidase	743.637	1016.72	300.723	46.5733	395.105
EC:3.4.21.19	Glutamyl endopeptidase	248.5	924.667	265.5	42.9067	145.703
EC:3.4.21.26	Prolyl oligopeptidase	32298.5	47104.8	35285.5	20530.7	26414.6
EC:3.4.21.53	Endopeptidase La	105608	116360	76773.1	81221.9	93414.8
EC:3.4.21.59	Tryptase	0	0	1.33333	0	0
EC:3.4.21.61	Kexin	0	1.66667	0	0	0
EC:3.4.21.62	Subtilisin	381.443	899.823	281	43.4067	212.425
EC:3.4.21.66	Thermitase	1055.83	339.833	997.083	421.75	738.792
EC:3.4.21.72	IgA-specific serine endopeptidase	18.4467	6.33333	0	11.6667	15.0567
EC:3.4.21.76	Myeloblastin	0	5.33333	0.0666667	0	0
EC:3.4.21.81	Streptogrisin B	7.11	0.303333	0	2.80333	4.95667
EC:3.4.21.83	Oligopeptidase B	19562.4	10879.4	21542.7	8877.7	14220
EC:3.4.21.88	Repressor LexA	79444.2	74654.2	57653.7	70193.3	74818.7
EC:3.4.21.89	Signal peptidase I	108045	90592.4	78835.1	116933	112489
EC:3.4.21.92	Endopeptidase Clp	140909	105715	109380	191927	166418
EC:3.4.21.96	Lactocepin	606.31	70.69	2.33333	2.33333	304.322
EC:3.4.22.37	Gingipain R	148	0	0	0.666667	74.3333
EC:3.4.22.4	Transferred entry: 3.4.22.32 and 3.4.22.33	8	0	0	2	5
EC:3.4.22.40	Bleomycin hydrolase	4431.34	1664.34	628.977	317.387	2374.36
EC:3.4.22.48	Staphopain	31	55.3333	2.33333	0	15.5
EC:3.4.22.70	Sortase A	6556.83	5064.37	2822.79	1208.65	3882.74
EC:3.4.23.36	Signal peptidase II	88267.9	77611.9	64783.8	76379.3	82323.6
EC:3.4.23.43	Prepilin peptidase	126281	192567	102624	88800.6	107541
EC:3.4.23.48	Plasminogen activator Pla	8.46333	37.1	93.37	4.65	6.55667
EC:3.4.23.49	Omptin	1	0.11	0	0	0.5
EC:3.4.23.51	HycI peptidase	2416.56	34.9933	7.44333	16.8033	1216.68
EC:3.4.23.52	Preflagellin peptidase	4.33333	0	1	0	2.16667
EC:3.4.24.11	Neprilysin	9.5	24	4.33333	2.33333	5.91667
EC:3.4.24.13	IgA-specific metalloendopeptidase	47	2	0	0	23.5
EC:3.4.24.15	Thimet oligopeptidase	288.51	772.58	382.89	52.5	170.505
EC:3.4.24.20	Peptidyl-Lys metalloendopeptidase	113.833	28.7233	795.5	46.0467	79.94
EC:3.4.24.21	Astacin	0	0	0.333333	0.333333	0.166667
EC:3.4.24.25	Vibriolysin	271.057	895.203	2851.08	79.8567	175.457
EC:3.4.24.26	Pseudolysin	2	0.666667	0.333333	0.333333	1.16667
EC:3.4.24.27	Thermolysin	24.6667	12.69	3.05667	0.333333	12.5
EC:3.4.24.28	Bacillolysin	9	3.33333	0	0.0733333	4.53667
EC:3.4.24.29	Aureolysin	53.3333	222	3.33333	2.24	27.7867
EC:3.4.24.3	Microbial collagenase	14255.3	41942.6	26159.1	4445.52	9350.42
EC:3.4.24.34	Neutrophil collagenase	2	0	0	0	1
EC:3.4.24.40	Serralysin	7920.26	3161.34	2429.33	2912.86	5416.56
EC:3.4.24.55	Pitrilysin	2652.59	200.447	294.757	23.86	1338.23
EC:3.4.24.56	Insulysin	0.333333	0.666667	3	1.66667	1
EC:3.4.24.70	Oligopeptidase A	35327.2	51190.7	35729.8	43765.6	39546.4
EC:3.4.24.71	Endothelin-converting enzyme 1	1770.19	1579.22	3759.5	306.68	1038.43
EC:3.4.24.75	Lysostaphin	1	2	1.66667	3.5	2.25
EC:3.4.24.77	Snapalysin	41.89	3.97	0	5.80333	23.8467
EC:3.4.24.78	GPR endopeptidase	773.303	997.383	300.723	46.5733	409.938
EC:3.4.24.84	Ste24 endopeptidase	14549.3	39797.1	10233	5184.5	9866.91
EC:3.4.25.1	Proteasome endopeptidase complex	1027.78	1069.55	513	408.607	718.193
EC:3.4.25.2	HslU--HslV peptidase	61489.9	65281.3	44143.4	35205.1	48347.5
EC:3.5.1.1	Asparaginase	75301.6	76430.1	64235.2	89774.4	82538
EC:3.5.1.10	Formyltetrahydrofolate deformylase	65903	104293	57593.2	63127.5	64515.2
EC:3.5.1.100	(R)-amidase	39.37	93.4033	26.83	7.80667	23.5883
EC:3.5.1.101	L-proline amide hydrolase	56.61	269.223	118	64.6667	60.6383
EC:3.5.1.102	deformylase	3	0	0	0	1.5
EC:3.5.1.103	deacetylase	129.337	301.473	24.9533	25.8033	77.57
EC:3.5.1.105	Chitin disaccharide deacetylase	4957.04	2818.7	8780.68	685.7	2821.37
EC:3.5.1.106	N-formylmaleamate deformylase	37.3067	130.457	38.2767	27.68	32.4933
EC:3.5.1.107	Maleamate amidohydrolase	2089.81	1663.85	754.777	3147.51	2618.66
EC:3.5.1.108	UDP-3-O-acyl-N-acetylglucosamine deacetylase	94355.6	111315	67963.8	74504.2	84429.9
EC:3.5.1.11	Penicillin amidase	52507.9	59303	31288.4	27869	40188.5
EC:3.5.1.110	Peroxyureidoacrylate/ureidoacrylate amidohydrolase	3011.94	401.653	392.93	418.523	1715.23
EC:3.5.1.115	Mycothiol S-conjugate amidase	487.893	435.113	258.953	202.58	345.237
EC:3.5.1.118	Gamma-glutamyl hercynylcysteine S-oxide hydrolase	45144.6	90337	38654	20601.6	32873.1
EC:3.5.1.15	Aspartoacylase	288.547	287.25	2025.31	101.18	194.863
EC:3.5.1.16	Acetylornithine deacetylase	88512.7	72058.5	51797.4	45564.2	67038.5
EC:3.5.1.18	Succinyl-diaminopimelate desuccinylase	81816.9	77555.2	51249.6	49248.3	65532.6
EC:3.5.1.19	Nicotinamidase	50167.9	60964.8	33855.6	24060.8	37114.4
EC:3.5.1.2	Glutaminase	30460.6	51268.8	28415.6	16680.8	23570.7
EC:3.5.1.23	Ceramidase	197.847	62.0567	343.817	53.4633	125.655
EC:3.5.1.24	Choloylglycine hydrolase	11298.1	7150.44	6300.2	1044.06	6171.1
EC:3.5.1.25	N-acetylglucosamine-6-phosphate deacetylase	53898.8	65321	45454.6	53356.9	53627.9
EC:3.5.1.26	N(4)-(beta-N-acetylglucosaminyl)-L-asparaginase	2542.02	773.39	2463.15	1118.75	1830.38
EC:3.5.1.28	N-acetylmuramoyl-L-alanine amidase	183964	163378	126427	182490	183227
EC:3.5.1.32	Hippurate hydrolase	122425	124598	68368.6	69830.3	96127.8
EC:3.5.1.38	Glutamin-(asparagin-)ase	2588.28	65.5467	8.66667	32.2067	1310.24
EC:3.5.1.4	Amidase	142228	166530	81812.7	81036.5	111632
EC:3.5.1.41	Chitin deacetylase	596.223	227.5	383	360	478.112
EC:3.5.1.42	Nicotinamide-nucleotide amidase	83405.6	75256.1	60822.1	71673.2	77539.4
EC:3.5.1.44	Protein-glutamine glutaminase	23557.6	46145	17227.9	10249.2	16903.4
EC:3.5.1.46	6-aminohexanoate-oligomer exohydrolase	14797.3	10324.9	8967.06	10533.8	12665.6
EC:3.5.1.47	N-acetyldiaminopimelate deacetylase	957.06	1659.88	313.39	51.4467	504.253
EC:3.5.1.49	Formamidase	4037.85	907.02	1534.68	3117.09	3577.47
EC:3.5.1.5	Urease	192854	212519	120658	178274	185564
EC:3.5.1.53	N-carbamoylputrescine amidase	11646.4	3959.49	16027.1	7560.58	9603.51
EC:3.5.1.54	Allophanate hydrolase	27912.7	10822.3	15773.9	18250.6	23081.6
EC:3.5.1.56	N,N-dimethylformamidase	119.583	233.057	13.0533	27.0533	73.3183
EC:3.5.1.59	N-carbamoylsarcosine amidase	12	20.3333	14.3333	0.666667	6.33333
EC:3.5.1.68	N-formylglutamate deformylase	34913.1	48863.8	18112.4	15915	25414
EC:3.5.1.77	N-carbamoyl-D-amino-acid hydrolase	791	333.667	781.44	1012.44	901.72
EC:3.5.1.78	Glutathionylspermidine amidase	2594.19	33.3267	3.45333	6.95667	1300.57
EC:3.5.1.81	N-acyl-D-amino-acid deacylase	20250.3	40285.3	13680.2	5709.19	12979.7
EC:3.5.1.82	N-acyl-D-glutamate deacylase	287.17	234.777	1336.52	257.053	272.112
EC:3.5.1.86	Mandelamide amidase	14892.8	40153.7	9341.22	4525.17	9708.99
EC:3.5.1.87	N-carbamoyl-L-amino-acid hydrolase	74667.2	70122.1	36079.3	41060.1	57863.6
EC:3.5.1.88	Peptide deformylase	154982	143855	102985	118922	136952
EC:3.5.1.9	Arylformamidase	18426.4	41506.7	12421.6	9182.51	13804.5
EC:3.5.1.90	Adenosylcobinamide hydrolase	185.667	0	1	0	92.8333
EC:3.5.1.94	Gamma-glutamyl-gamma-aminobutyrate hydrolase	25.6367	175.25	18.4567	3.35	14.4933
EC:3.5.1.96	Succinylglutamate desuccinylase	14524.7	41738.9	19150.1	4544.73	9534.71
EC:3.5.1.97	Acyl-homoserine-lactone acylase	8293.3	2077.55	7814.62	9457.08	8875.19
EC:3.5.1.99	Fatty acid amide hydrolase	7.38667	4.55333	7.5	2.66667	5.02667
EC:3.5.2.10	Creatininase	17379.6	14093.9	11781.7	15158.1	16268.9
EC:3.5.2.12	6-aminohexanoate-cyclic-dimer hydrolase	16809	39696.8	12223.8	6770.44	11789.7
EC:3.5.2.14	N-methylhydantoinase (ATP-hydrolyzing)	60798.2	33509.8	29616.2	47072.2	53935.2
EC:3.5.2.15	Cyanuric acid amidohydrolase	109.833	72.5467	9.33333	27.89	68.8617
EC:3.5.2.17	Hydroxyisourate hydrolase	51257.2	58716.3	26517.6	25285.3	38271.3
EC:3.5.2.18	Enamidase	392.11	307	186.167	163.5	277.805
EC:3.5.2.2	Dihydropyrimidinase	31912.3	19704.7	16405.6	21725.6	26818.9
EC:3.5.2.3	Dihydroorotase	160567	147572	111046	142178	151373
EC:3.5.2.5	Allantoinase	582.733	1588.18	349.127	137.713	360.223
EC:3.5.2.6	Beta-lactamase	104652	147129	84423.8	109504	107078
EC:3.5.2.7	Imidazolonepropionase	27665.2	53377.8	27975.4	12134.2	19899.7
EC:3.5.2.9	5-oxoprolinase (ATP-hydrolyzing)	25724.4	17858.2	20025.1	44652.7	35188.5
EC:3.5.3.1	Arginase	29737.8	17879.9	13767.3	18157.9	23947.8
EC:3.5.3.11	Agmatinase	112013	95718.8	77284	113648	112831
EC:3.5.3.12	Agmatine deiminase	11986.7	5445.02	16838.1	14703.2	13344.9
EC:3.5.3.13	Formimidoylglutamate deiminase	15432.7	40858.7	9781.47	4772.1	10102.4
EC:3.5.3.15	Protein-arginine deiminase	3.22	1.22	23.4167	0.0833333	1.65167
EC:3.5.3.17	Guanidinopropionase	21302.4	9692.27	9080.4	14552.6	17927.5
EC:3.5.3.18	Dimethylargininase	1923.05	943.547	735.147	561.953	1242.5
EC:3.5.3.23	N-succinylarginine dihydrolase	19895.7	41273.2	16924.7	10318.8	15107.3
EC:3.5.3.25	N(omega)-hydroxy-L-arginine amidinohydrolase	3.33333	0	33	9.66667	6.5
EC:3.5.3.26	(S)-ureidoglycine aminohydrolase	33752	17347.5	15690.2	19638.4	26695.2
EC:3.5.3.3	Creatinase	24591.6	11067.3	10962.9	16492	20541.8
EC:3.5.3.4	Allantoicase	27185.4	78901.2	18407.3	8778	17981.7
EC:3.5.3.6	Arginine deiminase	16303.8	42763.6	20287.5	5155.26	10729.5
EC:3.5.3.7	Guanidinobutyrase	16361.2	42063.5	10798	6744.54	11552.9
EC:3.5.3.8	Formimidoylglutamase	9794.18	12207.7	17271.8	4237.24	7015.71
EC:3.5.3.9	Allantoate deiminase	1320.07	1982.4	1824.75	580.14	950.103
EC:3.5.4.1	Cytosine deaminase	46723.7	56119.6	33239.8	33313.3	40018.5
EC:3.5.4.10	IMP cyclohydrolase	85257.3	75639.9	61180.6	71730.7	78494
EC:3.5.4.12	dCMP deaminase	8241.31	5532.69	12152.8	1555.88	4898.59
EC:3.5.4.13	dCTP deaminase	76325.3	70821.1	49497.6	72830.8	74578
EC:3.5.4.16	GTP cyclohydrolase I	114972	123609	85972.3	110696	112834
EC:3.5.4.19	Phosphoribosyl-AMP cyclohydrolase	81477.3	74662.9	60761.7	71568.4	76522.9
EC:3.5.4.2	Adenine deaminase	34962.4	19750.6	17003.2	20434.4	27698.4
EC:3.5.4.25	GTP cyclohydrolase II	144424	172289	115498	105066	124745
EC:3.5.4.26	Diaminohydroxyphosphoribosylaminopyrimidine deaminase	99308.4	114456	72759.3	78207.8	88758.1
EC:3.5.4.27	Methenyltetrahydromethanopterin cyclohydrolase	3061.49	281.837	305.867	546.65	1804.07
EC:3.5.4.28	S-adenosylhomocysteine deaminase	3095.63	1022.76	2575.51	1661.05	2378.34
EC:3.5.4.29	GTP cyclohydrolase IIa	6	1.5	1	0	3
EC:3.5.4.3	Guanine deaminase	49288.4	61249.5	32688.3	29702.3	39495.4
EC:3.5.4.31	S-methyl-5'-thioadenosine deaminase	3095.63	1022.76	2575.51	1661.05	2378.34
EC:3.5.4.32	8-oxoguanine deaminase	4112.19	859.383	1663.57	382.967	2247.58
EC:3.5.4.33	tRNA(adenine(34)) deaminase	50061.7	56729.2	45341.4	51283.4	50672.5
EC:3.5.4.39	GTP cyclohydrolase IV	12.6667	8.33333	1	0	6.33333
EC:3.5.4.4	Adenosine deaminase	56790.3	62072.7	52732.9	39504.2	48147.3
EC:3.5.4.40	Aminodeoxyfutalosine deaminase	1204.44	865.527	932.333	239.803	722.123
EC:3.5.4.5	Cytidine deaminase	62103.2	60599.3	41818.8	31020.9	46562
EC:3.5.4.9	Methenyltetrahydrofolate cyclohydrolase	82250.8	76225.8	62226.6	74629.5	78440.1
EC:3.5.5.1	Nitrilase	21590.5	42761.3	16776.2	11051.2	16320.8
EC:3.5.5.7	Aliphatic nitrilase	17078.1	8707.19	11289.4	30307	23692.5
EC:3.5.99.10	2-iminobutanoate/2-iminopropanoate deaminase	34690.6	15983.6	30217.9	42560.3	38625.5
EC:3.5.99.2	Aminopyrimidine aminohydrolase	19409	14764.5	17885	10914.7	15161.8
EC:3.5.99.3	Hydroxydechloroatrazine ethylaminohydrolase	12.6667	205.057	16.5	24.1667	18.4167
EC:3.5.99.5	2-aminomuconate deaminase	1270.85	275.583	1357.34	613.253	942.052
EC:3.5.99.6	Glucosamine-6-phosphate deaminase	10381.5	6169.51	12194	2738.98	6560.25
EC:3.5.99.7	1-aminocyclopropane-1-carboxylate deaminase	18669.8	40562.1	13192.6	5294.25	11982
EC:3.6.1.1	Inorganic diphosphatase	108014	89941.1	86408.9	85850.3	96932
EC:3.6.1.11	Exopolyphosphatase	125219	97840.5	92443.6	101113	113166
EC:3.6.1.13	ADP-ribose diphosphatase	45284.2	59204.6	47930.6	48497	46890.6
EC:3.6.1.15	Nucleoside-triphosphate phosphatase	35.3333	0.666667	0.333333	4.5	19.9167
EC:3.6.1.17	Bis(5'-nucleosyl)-tetraphosphatase (asymmetrical)	1.33333	0	0	0	0.666667
EC:3.6.1.19	Nucleoside-triphosphate diphosphatase	0	0	0	1.33333	0.666667
EC:3.6.1.21	ADP-sugar diphosphatase	0	0	0	0.666667	0.333333
EC:3.6.1.22	NAD(+) diphosphatase	45270.6	23321.1	31609.1	28029.2	36649.9
EC:3.6.1.23	dUTP diphosphatase	78500.1	70271.8	46639.5	64616.1	71558.1
EC:3.6.1.25	Triphosphatase	3285.4	2170.4	8982.85	291.353	1788.38
EC:3.6.1.26	CDP-diacylglycerol diphosphatase	2517.76	209.683	37.0767	46.13	1281.95
EC:3.6.1.27	Undecaprenyl-diphosphate phosphatase	134461	170861	109212	89057.6	111759
EC:3.6.1.31	Phosphoribosyl-ATP diphosphatase	79622.7	74214.5	59879.8	71163.8	75393.2
EC:3.6.1.40	Guanosine-5'-triphosphate,3'-diphosphate diphosphatase	125219	97840.5	92443.3	101113	113166
EC:3.6.1.41	Bis(5'-nucleosyl)-tetraphosphatase (symmetrical)	19399.2	42659	21810.4	6153.37	12776.3
EC:3.6.1.45	UDP-sugar diphosphatase	17134.8	10161.7	26151.4	29153.1	23143.9
EC:3.6.1.54	UDP-2,3-diacylglucosamine diphosphatase	22690.4	43198.1	24205.1	7167.72	14929.1
EC:3.6.1.55	8-oxo-dGTP diphosphatase	171988	122302	115307	174342	173165
EC:3.6.1.57	UDP-2,4-diacetamido-2,4,6-trideoxy-beta-L-altropyranose hydrolase	102.443	100.333	37.8333	14.1667	58.305
EC:3.6.1.6	Nucleoside diphosphate phosphatase	0	7.66667	0	0	0
EC:3.6.1.61	Diadenosine hexaphosphate hydrolase (ATP-forming)	0	0.443333	0	0.556667	0.278333
EC:3.6.1.62	5'-(N(7)-methylguanosine 5'-triphospho)-[mRNA] hydrolase	0.11	0	0	0	0.055
EC:3.6.1.63	Alpha-D-ribose 1-methylphosphonate 5-triphosphate diphosphatase	61513.8	33713.8	29485.1	40112.3	50813
EC:3.6.1.64	Inosine diphosphate phosphatase	0.11	0	0	0	0.055
EC:3.6.1.65	(d)CTP diphosphatase	57.3433	271.28	1149.74	12.17	34.7567
EC:3.6.1.66	XTP/dITP diphosphatase	104766	85586.1	78466.5	113230	108998
EC:3.6.1.7	Acylphosphatase	31623.6	50411.6	27890.1	17044.7	24334.2
EC:3.6.1.8	ATP diphosphatase	44555.6	23404.6	33063.8	27547	36051.3
EC:3.6.3.12	Potassium-transporting ATPase	75263	134177	45133.3	42617	58940
EC:3.6.3.14	H(+)-transporting two-sector ATPase	317600	390541	240311	258467	288033
EC:3.6.3.16	Arsenite-transporting ATPase	33322.8	18158.4	28513.2	75413.5	54368.2
EC:3.6.3.17	Monosaccharide-transporting ATPase	317487	480331	195715	152041	234764
EC:3.6.3.2	Magnesium-importing ATPase	15848	44784.6	11032.2	4730.83	10289.4
EC:3.6.3.20	Glycerol-3-phosphate-transporting ATPase	47576.5	59184.9	25998.8	27095.1	37335.8
EC:3.6.3.21	Polar-amino-acid-transporting ATPase	144619	241870	89322.7	68749.4	106684
EC:3.6.3.22	Nonpolar-amino-acid-transporting ATPase	23.3333	13.3333	0	0	11.6667
EC:3.6.3.24	Nickel-transporting ATPase	8117.4	9543.59	3950.87	921.907	4519.65
EC:3.6.3.25	Sulfate-transporting ATPase	38282.7	86220.7	24343.7	17955.9	28119.3
EC:3.6.3.27	Phosphate-transporting ATPase	84446.8	81138.3	73105.9	82189.8	83318.3
EC:3.6.3.28	Phosphonate-transporting ATPase	64915.3	35594.2	41837.6	86071.1	75493.2
EC:3.6.3.29	Molybdate-transporting ATPase	59632.8	63419.7	41313.8	27570.2	43601.5
EC:3.6.3.3	Cadmium-exporting ATPase	49081	58878.3	35050.8	28426.9	38753.9
EC:3.6.3.30	Fe(3+)-transporting ATPase	116157	127795	83789.9	92507	104332
EC:3.6.3.31	Polyamine-transporting ATPase	65947.4	32088.8	39979.8	49524	57735.7
EC:3.6.3.32	Quaternary-amine-transporting ATPase	72322.6	79049.3	56843	45512.9	58917.7
EC:3.6.3.33	Vitamin B12-transporting ATPase	3146.4	2080.07	8700.39	198.02	1672.21
EC:3.6.3.34	Iron-chelate-transporting ATPase	212175	281006	167293	161835	187005
EC:3.6.3.36	Taurine-transporting ATPase	35491.7	49078.3	18458.4	16186	25838.8
EC:3.6.3.4	Cu(2+)-exporting ATPase	85852.6	78878.1	68100.5	100320	93086.3
EC:3.6.3.40	Teichoic-acid-transporting ATPase	910.173	1946.51	331.887	61.9833	486.078
EC:3.6.3.41	Heme-transporting ATPase	43464.4	23566.2	34445.9	30561.5	37013
EC:3.6.3.44	Xenobiotic-transporting ATPase	560.493	1398.48	301	46.98	303.737
EC:3.6.3.5	Zinc-exporting ATPase	49081	58878.3	35050.8	28426.9	38753.9
EC:3.6.3.54	Cu(+) exporting ATPase	89499	79205.8	64648.7	72936.5	81217.7
EC:3.6.3.55	Tungstate-importing ATPase	27865.2	13170.6	20455.5	16634.7	22250
EC:3.6.3.6	Proton-exporting ATPase	25.1667	12.6667	3.75	48.5	36.8333
EC:3.6.3.8	Calcium-transporting ATPase	65271	30921.1	43346.5	101258	83264.4
EC:3.6.3.9	Sodium/potassium-exchanging ATPase	1.33333	0	0	0	0.666667
EC:3.6.4.12	DNA helicase	723736	661226	543840	666344	695040
EC:3.6.4.13	RNA helicase	279636	247122	231951	176985	228311
EC:3.6.4.6	Vesicle-fusing ATPase	18.1667	39.1667	2.83333	3.83333	11
EC:3.7.1.12	Cobalt-precorrin 5A hydrolase	64312.8	103001	38010	37497.8	50905.3
EC:3.7.1.13	2-hydroxy-6-oxo-6-(2-aminophenyl)hexa-2,4-dienoate hydrolase	0	0	0	0.0666667	0.0333333
EC:3.7.1.14	2-hydroxy-6-oxonona-2,4-dienedioate hydrolase	64.7467	221.737	45.4833	11.19	37.9683
EC:3.7.1.17	hydrolase	312.223	112.167	350.833	171.067	241.645
EC:3.7.1.19	2,6-dihydroxypseudooxynicotine hydrolase	4.66667	2.33333	6.33333	1.33333	3
EC:3.7.1.2	Fumarylacetoacetase	62275.7	93602.3	47059.4	32685.3	47480.5
EC:3.7.1.20	3-fumarylpyruvate hydrolase	46362.2	57679.6	24329.7	24298.5	35330.4
EC:3.7.1.21	6-oxocyclohex-1-ene-1-carbonyl-CoA hydratase	2	0	0	0	1
EC:3.7.1.22	3D-(3,5/4)-trihydroxycyclohexane-1,2-dione acylhydrolase (decyclizing)	36555.7	53924.2	20665.7	17899.4	27227.5
EC:3.7.1.3	Kynureninase	50736.6	53834.2	30479.1	30441.2	40588.9
EC:3.7.1.5	Acylpyruvate hydrolase	54.67	188.31	11.0667	3.05667	28.8633
EC:3.7.1.8	2,6-dioxo-6-phenylhexa-3-enoate hydrolase	0	0	0	0.0666667	0.0333333
EC:3.7.1.9	2-hydroxymuconate-6-semialdehyde hydrolase	66.2833	75.04	29.18	60.9967	63.64
EC:3.8.1.2	(S)-2-haloacid dehalogenase	127043	198189	73711	64200.4	95621.8
EC:3.8.1.3	Haloacetate dehalogenase	48044.6	52685.7	19965.5	19604.2	33824.4
EC:3.8.1.5	Haloalkane dehalogenase	13065.3	3417.66	12839.2	10706.8	11886.1
EC:4.1.1.1	Pyruvate decarboxylase	5.33333	7	0	0	2.66667
EC:4.1.1.11	Aspartate 1-decarboxylase	43890.9	52426	31836.3	46095.1	44993
EC:4.1.1.12	Aspartate 4-decarboxylase	620.603	184.753	620.06	39.8833	330.243
EC:4.1.1.15	Glutamate decarboxylase	6706.63	11216.6	14174.5	1151.62	3929.13
EC:4.1.1.17	Ornithine decarboxylase	58207.4	27502.7	33053.3	31726.2	44966.8
EC:4.1.1.18	Lysine decarboxylase	3285	1958.66	7617.63	809.703	2047.35
EC:4.1.1.19	Arginine decarboxylase	49424.6	58388.4	44722.1	49796.3	49610.5
EC:4.1.1.2	Oxalate decarboxylase	16315.2	40888.1	9620.33	4320.7	10317.9
EC:4.1.1.20	Diaminopimelate decarboxylase	101035	116668	78718.9	79716.3	90375.7
EC:4.1.1.21	Phosphoribosylaminoimidazole carboxylase	476.833	84.8333	479.333	486.167	481.5
EC:4.1.1.22	Histidine decarboxylase	164.96	188.657	662.82	93.74	129.35
EC:4.1.1.23	Orotidine-5'-phosphate decarboxylase	97792.1	82587.5	71504.8	100904	99347.9
EC:4.1.1.25	Tyrosine decarboxylase	24.6667	0	1	0.333333	12.5
EC:4.1.1.28	Aromatic-L-amino-acid decarboxylase	19161.5	7577.35	8322.03	10578.8	14870.2
EC:4.1.1.29	Sulfinoalanine decarboxylase	212	68.6667	368.5	70	141
EC:4.1.1.3	Oxaloacetate decarboxylase	10735.9	9749.77	38724.6	4841.16	7788.55
EC:4.1.1.31	Phosphoenolpyruvate carboxylase	53144.4	55791.9	45091.7	54912.8	54028.6
EC:4.1.1.32	Phosphoenolpyruvate carboxykinase (GTP)	15165.5	40646.1	10126.2	5004.71	10085.1
EC:4.1.1.33	Diphosphomevalonate decarboxylase	3695.81	1926.31	2891.54	948.673	2322.24
EC:4.1.1.35	UDP-glucuronate decarboxylase	26384.8	14717.8	20039.5	44474.6	35429.7
EC:4.1.1.36	Phosphopantothenoylcysteine decarboxylase	83663.9	75772.1	61001.9	71690	77677
EC:4.1.1.37	Uroporphyrinogen decarboxylase	81388.1	74885.8	61243.6	74126.7	77757.4
EC:4.1.1.39	Ribulose-bisphosphate carboxylase	36357.6	18224.5	28164	79366.6	57862.1
EC:4.1.1.4	Acetoacetate decarboxylase	14133	39417.2	9305.83	4362.18	9247.57
EC:4.1.1.41	Methylmalonyl-CoA decarboxylase	12.1967	13.6667	4.94333	0.78	6.48833
EC:4.1.1.44	4-carboxymuconolactone decarboxylase	138252	200089	78886.5	65642.3	101947
EC:4.1.1.45	Aminocarboxymuconate-semialdehyde decarboxylase	2040.62	933.64	1546.62	1083.6	1562.11
EC:4.1.1.46	o-pyrocatechuate decarboxylase	605.133	385.693	167.667	419.223	512.178
EC:4.1.1.47	Tartronate-semialdehyde synthase	13774.9	39607.4	10659.8	4265.06	9019.98
EC:4.1.1.48	Indole-3-glycerol-phosphate synthase	81712.6	74702.9	60516.9	71532.8	76622.7
EC:4.1.1.49	Phosphoenolpyruvate carboxykinase (ATP)	49266.1	25268	37605.4	32122.5	40694.3
EC:4.1.1.5	Acetolactate decarboxylase	4004.82	1496.46	678.26	363.677	2184.25
EC:4.1.1.50	Adenosylmethionine decarboxylase	33363.8	15147.7	21422.9	38341.3	35852.5
EC:4.1.1.55	4,5-dihydroxyphthalate decarboxylase	661.5	324.033	160.333	432.247	546.873
EC:4.1.1.64	2,2-dialkylglycine decarboxylase (pyruvate)	402.253	254.833	319.22	399	400.627
EC:4.1.1.65	Phosphatidylserine decarboxylase	51768.3	57616.7	41727.5	26290	39029.2
EC:4.1.1.68	5-oxopent-3-ene-1,2,5-tricarboxylate decarboxylase	27138.2	78967.5	18026.6	8441	17789.6
EC:4.1.1.69	3,4-dihydroxyphthalate decarboxylase	7.16667	1	0	2	4.58333
EC:4.1.1.7	Benzoylformate decarboxylase	16267.7	39582.6	9076.53	4274.78	10271.3
EC:4.1.1.70	Glutaconyl-CoA decarboxylase	1248.39	35.4167	0	15.49	631.942
EC:4.1.1.71	2-oxoglutarate decarboxylase	51.1167	129.17	14.51	8.89	30.0033
EC:4.1.1.73	Tartrate decarboxylase	34465.5	84261.3	21391.5	14416.2	24440.8
EC:4.1.1.74	Indolepyruvate decarboxylase	2773.39	639.357	545.353	164.087	1468.74
EC:4.1.1.75	5-guanidino-2-oxopentanoate decarboxylase	16683	6722.5	6187.67	8673.4	12678.2
EC:4.1.1.76	Arylmalonate decarboxylase	38.4167	120.833	91.5833	144.25	91.3333
EC:4.1.1.77	2-oxo-3-hexenedioate decarboxylase	255.64	187.34	143.833	225.533	240.587
EC:4.1.1.79	Sulfopyruvate decarboxylase	8130.11	6233	5246.33	12469.7	10299.9
EC:4.1.1.8	Oxalyl-CoA decarboxylase	2626.32	40.67	2.2	37.9133	1332.12
EC:4.1.1.81	Threonine-phosphate decarboxylase	1880	869.573	403.657	100.29	990.143
EC:4.1.1.82	Phosphonopyruvate decarboxylase	13550.4	39181.7	8996.06	4206.68	8878.53
EC:4.1.1.83	4-hydroxyphenylacetate decarboxylase	0.666667	0	0	3.33333	2
EC:4.1.1.85	3-dehydro-L-gulonate-6-phosphate decarboxylase	359.39	330.99	607.007	11.97	185.68
EC:4.1.1.86	Diaminobutyrate decarboxylase	1253.98	703.453	1852.33	495.943	874.963
EC:4.1.1.87	Malonyl-S-ACP decarboxylase	31916.7	78772.6	18094.6	8492.37	20204.6
EC:4.1.1.9	Malonyl-CoA decarboxylase	24358.9	9550.5	9957.31	13946.1	19152.5
EC:4.1.1.95	L-glutamyl-[BtrI acyl-carrier protein] decarboxylase	0	6.33333	1.33333	1	0.5
EC:4.1.1.96	Carboxynorspermidine decarboxylase	16506.5	11250.5	19698.6	10567.7	13537.1
EC:4.1.1.97	2-oxo-4-hydroxy-4-carboxy-5-ureidoimidazoline decarboxylase	20893.8	40188.1	10394.6	6227.64	13560.7
EC:4.1.1.98	4-hydroxy-3-polyprenylbenzoate decarboxylase	79512.1	113907	78810.6	90142.7	84827.4
EC:4.1.1.99	Phosphomevalonate decarboxylase	1.33333	0	1	0	0.666667
EC:4.1.2.13	Fructose-bisphosphate aldolase	129366	97279.8	86983.8	128039	128703
EC:4.1.2.14	2-dehydro-3-deoxy-phosphogluconate aldolase	81407.7	76784.4	73926.1	70312.1	75859.9
EC:4.1.2.17	L-fuculose-phosphate aldolase	25058.4	48233.3	14162.1	7226.99	16142.7
EC:4.1.2.19	Rhamnulose-1-phosphate aldolase	897.453	269.423	762.443	161.137	529.295
EC:4.1.2.20	2-dehydro-3-deoxyglucarate aldolase	13592.6	39584.7	9004.84	4228.37	8910.49
EC:4.1.2.21	2-dehydro-3-deoxy-6-phosphogalactonate aldolase	40703.2	56975.2	22671.4	21616.2	31159.7
EC:4.1.2.22	Fructose-6-phosphate phosphoketolase	5943.32	7887.66	6738.79	10701.3	8322.3
EC:4.1.2.25	Dihydroneopterin aldolase	105532	119601	76335.7	102437	103984
EC:4.1.2.29	5-dehydro-2-deoxyphosphogluconate aldolase	207.5	894.8	262.557	38.4067	122.953
EC:4.1.2.34	4-(2-carboxyphenyl)-2-oxobut-3-enoate aldolase	7.16667	0	0	2	4.58333
EC:4.1.2.4	Deoxyribose-phosphate aldolase	74611	68199.3	50719	62971.2	68791.1
EC:4.1.2.40	Tagatose-bisphosphate aldolase	4784.54	3218.13	1507.3	387.23	2585.89
EC:4.1.2.41	Vanillin synthase	13384.3	39220.7	8999.17	4213.9	8799.09
EC:4.1.2.43	3-hexulose-6-phosphate synthase	1026.76	2150.97	668.947	578.773	802.767
EC:4.1.2.44	Benzoyl-CoA-dihydrodiol lyase	3936.91	917.553	2177.5	1499.5	2718.21
EC:4.1.2.45	Trans-o-hydroxybenzylidenepyruvate hydratase-aldolase	0.666667	0	0.666667	3	1.83333
EC:4.1.2.5	L-threonine aldolase	65152.2	64841.4	46469.6	37336.9	51244.5
EC:4.1.2.50	6-carboxytetrahydropterin synthase	57395.8	64443	47368.8	52908.3	55152.1
EC:4.1.2.52	4-hydroxy-2-oxoheptanedioate aldolase	52563.8	66815.8	29041	26843.5	39703.7
EC:4.1.2.53	2-keto-3-deoxy-L-rhamnonate aldolase	16.5033	16.9133	0.37	0.223333	8.36333
EC:4.1.2.55	aldolase	1.33333	0	1	0	0.666667
EC:4.1.2.56	2-amino-4,5-dihydroxy-6-oxo-7-(phosphonooxy)heptanoate synthase	4.44667	1.33333	0	1.33333	2.89
EC:4.1.2.57	Sulfofructosephosphate aldolase	6.08	18.2767	1.07333	2	4.04
EC:4.1.2.9	Phosphoketolase	5943.32	7887.66	6738.79	10701.3	8322.3
EC:4.1.3.1	Isocitrate lyase	28800.7	51231.7	29748	12935.1	20867.9
EC:4.1.3.16	4-hydroxy-2-oxoglutarate aldolase	74.4433	6	3.33333	0	37.2217
EC:4.1.3.17	4-hydroxy-4-methyl-2-oxoglutarate aldolase	4539.66	1988.79	2221.79	1964.3	3251.98
EC:4.1.3.24	Malyl-CoA lyase	35917.5	12825.6	16289.2	21832	28874.8
EC:4.1.3.25	(S)-citramalyl-CoA lyase	39205.1	13543.2	19328.6	24191.7	31698.4
EC:4.1.3.27	Anthranilate synthase	159901	142684	118937	141917	150909
EC:4.1.3.3	N-acetylneuraminate lyase	4735.51	377.257	992.3	257.317	2496.41
EC:4.1.3.30	Methylisocitrate lyase	16669.1	44689.5	22939.4	9833.65	13251.4
EC:4.1.3.34	Citryl-CoA lyase	45503.1	57846.3	28768.4	23216.9	34360
EC:4.1.3.36	1,4-dihydroxy-2-naphthoyl-CoA synthase	23522	13074.7	25736.3	38901.8	31211.9
EC:4.1.3.38	Aminodeoxychorismate lyase	47113.2	62183.1	43468.8	48985.4	48049.3
EC:4.1.3.39	4-hydroxy-2-oxovalerate aldolase	14387.8	39738.7	10080.6	4833.28	9610.52
EC:4.1.3.4	Hydroxymethylglutaryl-CoA lyase	63134.8	65633.7	49566.9	35769.5	49452.2
EC:4.1.3.40	Chorismate lyase	34844.4	50989.9	35033.7	43620.6	39232.5
EC:4.1.3.41	3-hydroxy-D-aspartate aldolase	23994.2	8823.06	9217.89	14386.2	19190.2
EC:4.1.3.42	(4S)-4-hydroxy-2-oxoglutarate aldolase	81384.4	76711.6	73920.6	70310	75847.2
EC:4.1.3.43	4-hydroxy-2-oxohexanoate aldolase	695.06	224.763	744.51	552.23	623.645
EC:4.1.3.44	tRNA 4-demethylwyosine synthase (AdoMet-dependent)	5.33333	1.5	0	0	2.66667
EC:4.1.3.45	3-hydroxybenzoate synthase	17.3333	75.8333	0	5.83333	11.5833
EC:4.1.3.46	(R)-citramalyl-CoA lyase	5.33333	7.33333	7.33333	0	2.66667
EC:4.1.99.1	Tryptophanase	3737.21	2105.13	8560.56	352.397	2044.8
EC:4.1.99.12	3,4-dihydroxy-2-butanone-4-phosphate synthase	99704.5	117160	81727.8	77551.2	88627.9
EC:4.1.99.14	Spore photoproduct lyase	2908.83	1027.83	420.59	134.307	1521.57
EC:4.1.99.16	Geosmin synthase	609.893	129.553	584	178.667	394.28
EC:4.1.99.17	Phosphomethylpyrimidine synthase	50403.9	57430.7	43432.5	51329.2	50866.6
EC:4.1.99.18	Cyclic pyranopterin phosphate synthase	172772	187936	128792	146733	159753
EC:4.1.99.19	2-iminoacetate synthase	5110.1	2401.47	10699.3	346.173	2728.14
EC:4.1.99.2	Tyrosine phenol-lyase	37.5667	20.75	0	7.87667	22.7217
EC:4.1.99.20	3-amino-4-hydroxybenzoate synthase	2.33333	2.66667	0	1.33333	1.83333
EC:4.1.99.3	Deoxyribodipyrimidine photo-lyase	135182	89201.3	99851.8	132859	134020
EC:4.1.99.5	Aldehyde oxygenase (deformylating)	2538	1657.33	3426.78	8753.55	5645.78
EC:4.2.1.1	Carbonate dehydratase	138046	173775	106732	121536	129791
EC:4.2.1.10	3-dehydroquinate dehydratase	97692.1	114403	69896.9	76123	86907.6
EC:4.2.1.100	Cyclohexa-1,5-dienecarbonyl-CoA hydratase	9	15.3333	2.66667	0	4.5
EC:4.2.1.101	Trans-feruloyl-CoA hydratase	13384.3	39220.7	8999.17	4213.9	8799.09
EC:4.2.1.103	Cyclohexyl-isocyanide hydratase	19225.2	39735.4	11954.5	6440.59	12832.9
EC:4.2.1.104	Cyanase	32767.1	48879.2	23639.5	42240	37503.6
EC:4.2.1.106	Bile-acid 7-alpha-dehydratase	0	0.666667	0	0	0
EC:4.2.1.107	hydratase	8.88667	1.22	0	0.4	4.64333
EC:4.2.1.108	Ectoine synthase	7935.91	5740	13814.2	8000.87	7968.39
EC:4.2.1.109	Methylthioribulose 1-phosphate dehydratase	15870.5	10707.3	14301.7	33846.3	24858.4
EC:4.2.1.11	Phosphopyruvate hydratase	84464.8	75891.8	61983	74286.2	79375.5
EC:4.2.1.113	o-succinylbenzoate synthase	18930.2	12230.9	21053.1	30849.9	24890.1
EC:4.2.1.114	Methanogen homoaconitase	22.11	3.22	7.16667	2.44667	12.2783
EC:4.2.1.115	UDP-N-acetylglucosamine 4,6-dehydratase (inverting)	1606.7	840.493	1975	268.33	937.513
EC:4.2.1.116	3-hydroxypropionyl-CoA dehydratase	715.167	132	763	620.833	668
EC:4.2.1.118	3-dehydroshikimate dehydratase	48.7967	43.4	25.8233	22.8567	35.8267
EC:4.2.1.119	Enoyl-CoA hydratase 2	13.5533	5.22	3.33333	1.4	7.47667
EC:4.2.1.12	Phosphogluconate dehydratase	55290	59711.9	37872	30546.5	42918.3
EC:4.2.1.120	4-hydroxybutanoyl-CoA dehydratase	298.723	62.5	200.333	50.8333	174.778
EC:4.2.1.126	N-acetylmuramic acid 6-phosphate etherase	29330.7	16970.5	29488.1	40622.7	34976.7
EC:4.2.1.129	Squalene--hopanol cyclase	19603.4	42811.8	13326.5	13301.8	16452.6
EC:4.2.1.130	D-lactate dehydratase	21.37	152.357	15.8867	6.78333	14.0767
EC:4.2.1.131	Carotenoid 1,2-hydratase	18306.4	6126.22	5424.98	9572.06	13939.2
EC:4.2.1.132	2-hydroxyhexa-2,4-dienoate hydratase	738.037	224.33	796.557	592.743	665.39
EC:4.2.1.135	UDP-N-acetylglucosamine 4,6-dehydratase (configuration-retaining)	2.11	0.333333	1	0	1.055
EC:4.2.1.136	ADP-dependent NAD(P)H-hydrate dehydratase	207	861.667	264.167	40.0733	123.537
EC:4.2.1.137	Sporulenol synthase	256.667	888.633	266.723	41.74	149.203
EC:4.2.1.140	Gluconate/galactonate dehydratase	1.33333	0.666667	1	0	0.666667
EC:4.2.1.141	2-dehydro-3-deoxy-D-arabinonate dehydratase	617.33	701.89	361.667	80	348.665
EC:4.2.1.144	3-amino-5-hydroxybenzoate synthase	2	0	0	0	1
EC:4.2.1.147	5,6,7,8-tetrahydromethanopterin hydro-lyase	3107.82	284.24	306.867	547.317	1827.57
EC:4.2.1.148	2-methylfumaryl-CoA hydratase	33409	12839.5	16213.6	21709.6	27559.3
EC:4.2.1.149	Crotonobetainyl-CoA hydratase	28355.9	10261.6	13462.1	17559.7	22957.8
EC:4.2.1.151	Chorismate dehydratase	2168.77	1138.61	1556.83	579.47	1374.12
EC:4.2.1.153	3-methylfumaryl-CoA hydratase	32451.5	16852.5	15138.8	20681.5	26566.5
EC:4.2.1.17	Enoyl-CoA hydratase	214073	199901	158810	125849	169961
EC:4.2.1.18	Methylglutaconyl-CoA hydratase	52499.4	61979.9	43003.8	28555.2	40527.3
EC:4.2.1.19	Imidazoleglycerol-phosphate dehydratase	80925.9	74587.1	60719.6	71434.6	76180.3
EC:4.2.1.2	Fumarate hydratase	93985.3	118094	75649.5	51966	72975.6
EC:4.2.1.20	Tryptophan synthase	164849	151943	122401	143360	154105
EC:4.2.1.22	Cystathionine beta-synthase	5605.41	2310.82	5303.08	2019.11	3812.26
EC:4.2.1.24	Porphobilinogen synthase	95171.6	82334.2	73942.6	103391	99281.1
EC:4.2.1.25	L-arabinonate dehydratase	13502.4	39177.6	8988.89	4203.45	8852.92
EC:4.2.1.28	Propanediol dehydratase	342.747	37.8167	8.66667	18.4667	180.607
EC:4.2.1.3	Aconitate hydratase	104594	120811	86481.5	85556	95074.9
EC:4.2.1.30	Glycerol dehydratase	44.0567	7.68333	0	3.58	23.8183
EC:4.2.1.32	L(+)-tartrate dehydratase	857.16	91.7533	47	240.333	548.747
EC:4.2.1.33	3-isopropylmalate dehydratase	174206	155212	129807	156302	165254
EC:4.2.1.35	(R)-2-methylmalate dehydratase	174176	155173	129806	156298	165237
EC:4.2.1.40	Glucarate dehydratase	32735.8	79698.8	19876.6	9357.7	21046.8
EC:4.2.1.41	5-dehydro-4-deoxyglucarate dehydratase	19061.7	40392.5	10730.1	5178.88	12120.3
EC:4.2.1.42	Galactarate dehydratase	18235.8	45064	11633.6	5067.7	11651.7
EC:4.2.1.43	2-dehydro-3-deoxy-L-arabinonate dehydratase	13470.9	39188.2	8988.89	4207.07	8838.98
EC:4.2.1.44	Myo-inosose-2 dehydratase	37083	54752.4	21710.6	18086.2	27584.6
EC:4.2.1.45	CDP-glucose 4,6-dehydratase	4127.76	949.973	3553.09	2371.02	3249.39
EC:4.2.1.46	dTDP-glucose 4,6-dehydratase	71249.7	68791.2	50698	45268.9	58259.3
EC:4.2.1.47	GDP-mannose 4,6-dehydratase	86007.2	108652	55847.1	72808.8	79408
EC:4.2.1.49	Urocanate hydratase	27094.2	54102.5	28903	12199.8	19647
EC:4.2.1.5	Arabinonate dehydratase	25.3333	86.3333	342.553	7.55333	16.4433
EC:4.2.1.51	Prephenate dehydratase	97586.7	117045	78750.8	76502.3	87044.5
EC:4.2.1.53	Oleate hydratase	809.837	1174.87	50.0867	39.1667	424.502
EC:4.2.1.55	3-hydroxybutyryl-CoA dehydratase	33837.2	14249.8	16463.6	21705.8	27771.5
EC:4.2.1.56	Itaconyl-CoA hydratase	45.7767	51.6667	30.6667	21.1667	33.4717
[truncated: 338 more rows]

## Sheet: Pathways
Pathway	Description	Glutaraldehyde	Iodophor	H2O2	Control	Increased survival
1CMET2-PWY	N10-formyl-tetrahydrofolate biosynthesis	83867.5	85954.8	62601	52598.7	73234.2
3-HYDROXYPHENYLACETATE-DEGRADATION-PWY	4-hydroxyphenylacetate degradation	25830.2	55973.5	17012.3	9314.74	21421.2
AEROBACTINSYN-PWY	aerobactin biosynthesis	256.842	209.502	917.282	95.0128	587.062
ALL-CHORISMATE-PWY	superpathway of chorismate metabolism	20673.4	22775.7	31661.1	11717.9	26167.2
ANAEROFRUCAT-PWY	homolactic fermentation	71659.1	75962.7	48199.7	47155.5	59929.4
ANAGLYCOLYSIS-PWY	glycolysis III (from glucose)	85744.4	79443.3	63456	77028.6	74600.2
ARG+POLYAMINE-SYN	superpathway of arginine and polyamine biosynthesis	58513.1	37819.1	40010.6	51148.9	49261.8
ARGDEG-PWY	superpathway of L-arginine, putrescine, and 4-aminobutanoate degradation	163.492	618.895	115.309	18.1411	139.4
ARGORNPROST-PWY	arginine, ornithine and proline interconversion	28918.9	54418.2	23543.3	8924.12	26231.1
ARGSYNBSUB-PWY	L-arginine biosynthesis II (acetyl cycle)	91587.4	93816.8	68496.4	76817.7	80041.9
ARGSYN-PWY	L-arginine biosynthesis I (via L-ornithine)	88578.8	86936.7	64251.6	73824.3	76415.2
ARO-PWY	chorismate biosynthesis I	94562.4	92037.2	68499.8	76384.2	81531.1
ASPASN-PWY	superpathway of L-aspartate and L-asparagine biosynthesis	39493.7	26492.1	35823.7	51718.1	37658.7
AST-PWY	L-arginine degradation II (AST pathway)	18805.5	46418.2	20750.5	7120.83	19778
BIOTIN-BIOSYNTHESIS-PWY	biotin biosynthesis I	49968.5	54453.7	47092.4	22709.9	48530.5
BRANCHED-CHAIN-AA-SYN-PWY	superpathway of branched amino acid biosynthesis	149846	151037	101294	114914	125570
CALVIN-PWY	Calvin-Benson-Bassham cycle	102916	90523.8	75324.8	89242.5	89120.6
CATECHOL-ORTHO-CLEAVAGE-PWY	catechol degradation to &beta;-ketoadipate	23269.9	45728.5	14082.1	8245.52	18676
CENTBENZCOA-PWY	benzoyl-CoA degradation II (anaerobic)	2.57471	0	0	0	1.28736
CENTFERM-PWY	pyruvate fermentation to butanoate	5045.75	2858.03	1012.97	327.425	3029.36
CHLOROPHYLL-SYN	chlorophyllide a biosynthesis I (aerobic, light-dependent)	13331.9	7774.61	3424.74	10279.5	8378.34
COA-PWY	coenzyme A biosynthesis I	84216.3	75731.5	61175.7	72987.8	72696
COBALSYN-PWY	adenosylcobalamin salvage from cobinamide I	64139.9	68320	47653.6	40901.1	55896.7
CODH-PWY	reductive acetyl coenzyme A pathway	776.664	199.923	458.877	283.665	617.77
COLANSYN-PWY	colanic acid building blocks biosynthesis	72973.6	55892.7	53751.5	65602.1	63362.6
COMPLETE-ARO-PWY	superpathway of aromatic amino acid biosynthesis	99637.1	96418.7	72329.8	81063.2	85983.4
CRNFORCAT-PWY	creatinine degradation I	28591.7	17673.5	16273.3	22044.2	22432.5
DAPLYSINESYN-PWY	L-lysine biosynthesis I	93522.9	93367.5	67973.4	62768.6	80748.1
DENITRIFICATION-PWY	nitrate reduction I (denitrification)	16966.4	44977.3	12665.7	6278.18	14816.1
DENOVOPURINE2-PWY	superpathway of purine nucleotides de novo biosynthesis II	74143.6	83411.4	57247.8	33715.9	65695.7
DHGLUCONATE-PYR-CAT-PWY	glucose degradation (oxidative)	17.6449	50.1469	43.5215	24.3121	30.5832
DTDPRHAMSYN-PWY	dTDP-L-rhamnose biosynthesis I	67603.3	64331.5	47984.1	42312.9	57793.7
ECASYN-PWY	enterobacterial common antigen biosynthesis	3818.33	355.815	87.7357	13.7423	1953.03
ENTBACSYN-PWY	enterobactin biosynthesis	8061.31	21016.9	14892	2448.7	11476.6
FAO-PWY	fatty acid &beta;-oxidation I	96062.7	108993	80165.6	43021.1	88114.1
FASYN-ELONG-PWY	fatty acid elongation -- saturated	159506	139061	108743	120708	134125
FASYN-INITIAL-PWY	superpathway of fatty acid biosynthesis initiation (E. coli)	72831.9	49161.9	63226.1	45768.4	68029
FERMENTATION-PWY	mixed acid fermentation	65978.7	77067.7	57621.6	63034.9	61800.1
FOLSYN-PWY	superpathway of tetrahydrofolate biosynthesis and salvage	73968.7	77201.6	58468.8	52192.4	66218.7
FUCCAT-PWY	fucose degradation	488.509	70.5424	7.84629	8.42744	248.177
FUC-RHAMCAT-PWY	superpathway of fucose and rhamnose degradation	667.097	110.862	5.82699	13.058	336.462
GALACTARDEG-PWY	D-galactarate degradation I	17145.3	43169.9	11155.3	5455.18	14150.3
GALACT-GLUCUROCAT-PWY	superpathway of hexuronide and hexuronate degradation	5679.57	6732.75	6139.62	1862.41	5909.6
GALACTUROCAT-PWY	D-galacturonate degradation I	16090.3	25530.7	23082.3	5652.69	19586.3
GALLATE-DEGRADATION-II-PWY	gallate degradation I	852.301	736.286	542.264	594.975	697.283
GALLATE-DEGRADATION-I-PWY	gallate degradation II	933.759	736.725	542.264	594.975	738.012
GLCMANNANAUT-PWY	superpathway of N-acetylglucosamine, N-acetylmannosamine and N-acetylneuraminate degradation	8941.4	7469.33	5180.09	1609.68	7060.74
GLUCARDEG-PWY	D-glucarate degradation I	19318	48199.4	12400.8	6223.61	15859.4
GLUCARGALACTSUPER-PWY	superpathway of D-glucarate and D-galactarate degradation	17145.3	43169.9	11155.3	5455.18	14150.3
GLUCONEO-PWY	gluconeogenesis I	99371.8	90170.2	73740.9	85759.8	86556.4
GLUCOSE1PMETAB-PWY	glucose and glucose-1-phosphate degradation	29425.5	19781.6	31972.9	35510.9	30699.2
GLUCUROCAT-PWY	superpathway of &beta;-D-glucuronide and D-glucuronate degradation	13472.7	18111.2	19746.4	5596.6	16609.6
GLUTORN-PWY	L-ornithine biosynthesis	87285	86873.4	65341.7	73310.5	76313.3
GLYCOCAT-PWY	glycogen degradation I (bacterial)	46998.9	26585.3	41278.8	51286.1	44138.9
GLYCOGENSYNTH-PWY	glycogen biosynthesis I (from ADP-D-Glucose)	50826.1	32469.5	46723.1	54071	48774.6
GLYCOL-GLYOXDEG-PWY	superpathway of glycol metabolism and degradation	407.384	84.8535	9.12892	8.15707	208.256
GLYCOLYSIS	glycolysis I (from glucose 6-phosphate)	89252.7	84316.6	69772.9	84860.7	79512.8
GLYCOLYSIS-E-D	superpathway of glycolysis and Entner-Doudoroff	83337.1	80000.5	64780.1	71136.6	74058.6
GLYCOLYSIS-TCA-GLYOX-BYPASS	superpathway of glycolysis, pyruvate dehydrogenase, TCA, and glyoxylate bypass	76067.2	85554.4	58819.9	50230.1	67443.5
GLYOXYLATE-BYPASS	glyoxylate cycle	84380.6	90539.2	64636.8	50327.4	74508.7
GOLPDLCAT-PWY	superpathway of glycerol degradation to 1,3-propanediol	3516.98	124.748	25.9438	13.138	1771.46
HCAMHPDEG-PWY	3-phenylpropanoate and 3-(3-hydroxyphenyl)propanoate degradation to 2-oxopent-4-enoate	161.801	403.819	104.569	31.919	133.185
HEME-BIOSYNTHESIS-II	heme biosynthesis I (aerobic)	79413.3	73328.8	60447	74117.5	69930.2
HEMESYN2-PWY	heme biosynthesis II (anaerobic)	94605.7	90171.5	72220.7	85643.9	83413.2
HEXITOLDEGSUPER-PWY	superpathway of hexitol degradation (bacteria)	3338.66	2726.91	226.851	93.2002	1782.75
HISDEG-PWY	L-histidine degradation I	27495.6	54098.5	30377.2	12226.2	28936.4
HISTSYN-PWY	L-histidine biosynthesis	85739.1	79581.9	63618.6	74476.9	74678.8
HOMOSER-METSYN-PWY	L-methionine biosynthesis I	55143.1	68578.7	41399.2	29899.3	48271.2
HSERMETANA-PWY	L-methionine biosynthesis III	57252.7	72597.8	48387	28321.1	52819.8
ILEUSYN-PWY	L-isoleucine biosynthesis I (from threonine)	171980	163047	110952	123534	141466
KDO-NAGLIPASYN-PWY	superpathway of (Kdo)2-lipid A biosynthesis	14604.3	13606.1	32853.8	1193.66	23729
KETOGLUCONMET-PWY	ketogluconate metabolism	10480.7	4101.17	6144.63	4064.99	8312.65
LACTOSECAT-PWY	lactose and galactose degradation I	855.983	560.527	8.29406	10.3113	432.139
LEU-DEG2-PWY	L-leucine degradation I	72085.5	80077.6	56358.8	43178.4	64222.2
LIPASYN-PWY	phospholipases	1720.68	739.926	1506.75	862.742	1613.71
LPSSYN-PWY	superpathway of lipopolysaccharide biosynthesis	17.4183	4.81985	5.33088	0	11.3746
METH-ACETATE-PWY	methanogenesis from acetate	398.949	71.6179	15.0795	8.78501	207.014
METHANOGENESIS-PWY	methanogenesis from H2 and CO2	30.3701	4.00649	0	0	15.185
METHGLYUT-PWY	superpathway of methylglyoxal degradation	51.9031	284.939	36.6646	16.4539	44.2839
METHYLGALLATE-DEGRADATION-PWY	methylgallate degradation	1159.32	914.152	676.371	740.217	917.846
MET-SAM-PWY	superpathway of S-adenosyl-L-methionine biosynthesis	64162.1	70570.4	51480.5	39889.7	57821.3
NAD-BIOSYNTHESIS-II	NAD salvage pathway II	5601.44	929.069	769.671	164.094	3185.55
NADSYN-PWY	NAD biosynthesis II (from tryptophan)	6929.17	1999.18	6702.35	3355.86	6815.76
NAGLIPASYN-PWY	lipid IVA biosynthesis	73419.4	70024.4	54295.4	49979.1	63857.4
NONMEVIPP-PWY	methylerythritol phosphate pathway I	84636.3	77709.3	60157.9	72259.5	72397.1
NONOXIPENT-PWY	pentose phosphate pathway (non-oxidative branch)	113647	101804	85129.8	93366.2	99388.6
OANTIGEN-PWY	O-antigen building blocks biosynthesis (E. coli)	74630.5	72596.8	52627.2	53458.7	63628.8
ORNARGDEG-PWY	superpathway of L-arginine and L-ornithine degradation	163.492	618.895	115.309	18.1411	139.4
ORNDEG-PWY	superpathway of ornithine degradation	23282.5	32215.3	14617.9	8030.54	18950.2
P101-PWY	ectoine biosynthesis	12688.6	10085.6	23547.2	12019.1	18117.9
P105-PWY	TCA cycle IV (2-oxoglutarate decarboxylase)	92575.7	104074	72145.1	60173.9	82360.4
P108-PWY	pyruvate fermentation to propanoate I	67951.5	38344.3	41230	42579.5	54590.7
P122-PWY	heterolactic fermentation	16523.7	19271.8	18300.4	7714.3	17412
P124-PWY	Bifidobacterium shunt	18961.1	23511.9	19490.1	27222.5	19225.6
P125-PWY	superpathway of (R,R)-butanediol biosynthesis	998.699	998.014	508.764	439.034	753.731
P161-PWY	acetylene degradation	36167.3	71640.5	38598.6	19754	37382.9
P162-PWY	L-glutamate degradation V (via hydroxyglutarate)	1592.46	136.716	0	57.6546	796.232
P163-PWY	L-lysine fermentation to acetate and butanoate	259.671	157.62	59.9491	40.483	159.81
P164-PWY	purine nucleobases degradation I (anaerobic)	19194	3360.84	8230.37	4080.76	13712.2
P184-PWY	protocatechuate degradation I (meta-cleavage pathway)	1034.93	883.832	603.953	660.416	819.44
P221-PWY	octane oxidation	93992.4	94888.5	49886.9	53088	71939.7
P23-PWY	reductive TCA cycle I	39058.8	14830.1	24158.3	11564.7	31608.6
P241-PWY	coenzyme B biosynthesis	19.8296	2.37846	5.1428	1.27571	12.4862
P261-PWY	coenzyme M biosynthesis I	912.404	1783.49	1118.23	898.479	1015.32
P281-PWY	3-phenylpropanoate degradation	6576.33	2076.86	3302.2	2503.93	4939.26
P341-PWY	glycolysis V (Pyrococcus)	0.833321	84.0266	35.8174	20.826	18.3254
P381-PWY	adenosylcobalamin biosynthesis II (late cobalt incorporation)	7916.27	6434.75	2457.79	943.945	5187.03
P42-PWY	incomplete reductive TCA cycle	46328.2	21255.8	28910.4	38147.6	37619.3
P441-PWY	superpathway of N-acetylneuraminate degradation	17855.3	16452.1	13351.8	4696.54	15603.6
P461-PWY	hexitol fermentation to lactate, formate, ethanol and acetate	2677.59	6346.2	15548.3	380.692	9112.93
P4-PWY	superpathway of L-lysine, L-threonine and L-methionine biosynthesis I	77461.2	73590.1	58613.9	52079.5	68037.6
P562-PWY	myo-inositol degradation I	39258.7	58715.3	22478.3	19180.4	30868.5
P621-PWY	nylon-6 oligomer degradation	14293.1	12663.8	9582.19	8140.39	11937.6
PANTO-PWY	phosphopantothenate biosynthesis I	82820.4	79852.2	61323.8	71830.9	72072.1
PANTOSYN-PWY	pantothenate and coenzyme A biosynthesis I	80181.4	77228.7	56890.1	64125.7	68535.8
PENTOSE-P-PWY	pentose phosphate pathway	79152.8	83909	63517.1	70099.9	71335
PEPTIDOGLYCANSYN-PWY	peptidoglycan biosynthesis I (meso-diaminopimelate containing)	87951	80342.8	64205.1	77689.9	76078
PHOSLIPSYN-PWY	superpathway of phospholipid biosynthesis I (bacteria)	93892.5	89739.7	70321.6	72054	82107
POLYAMINSYN3-PWY	superpathway of polyamine biosynthesis II	20771.4	8827.2	22903.7	16493.6	21837.6
POLYAMSYN-PWY	superpathway of polyamine biosynthesis I	44140.1	24314.4	29251.9	39695.3	36696
POLYISOPRENSYN-PWY	polyisoprenoid biosynthesis (E. coli)	85242.9	75272.5	58804.5	68774.5	72023.7
PPGPPMET-PWY	ppGpp biosynthesis	69344.9	70691.3	50818.5	44707	60081.7
PROTOCATECHUATE-ORTHO-CLEAVAGE-PWY	protocatechuate degradation II (ortho-cleavage pathway)	67423.5	88444.4	38171.4	32967.6	52797.5
PRPP-PWY	superpathway of histidine, purine, and pyrimidine biosynthesis	74344	69774.8	54069.4	38050.5	64206.7
PWY0-1061	superpathway of L-alanine biosynthesis	74454	91343.3	69396.7	72154.4	71925.4
PWY0-1241	ADP-L-glycero-&beta;-D-manno-heptose biosynthesis	13451.9	11395.6	19969.4	7265.31	16710.7
PWY0-1261	anhydromuropeptides recycling	92049.2	78024.1	73058	87618	82553.6
PWY0-1277	3-phenylpropanoate and 3-(3-hydroxyphenyl)propanoate degradation	592.701	1331.79	391.093	123.757	491.897
PWY0-1296	purine ribonucleosides degradation	42737.7	22615.6	33517.9	21941.5	38127.8
PWY0-1297	superpathway of purine deoxyribonucleosides degradation	45092.7	32281.3	34849.5	24726.8	39971.1
PWY0-1298	superpathway of pyrimidine deoxyribonucleosides degradation	31620.1	28426.6	28159.1	16680	29889.6
PWY0-1319	CDP-diacylglycerol biosynthesis II	116290	102499	82524.1	96646.4	99407.1
PWY0-1338	polymyxin resistance	3250.36	243.083	37.5658	12.8266	1643.96
PWY0-1415	superpathway of heme biosynthesis from uroporphyrinogen-III	9373.28	10363.1	25361.3	1734.59	17367.3
PWY0-1479	tRNA processing	76371.7	71377.8	58331.8	74473	67351.8
PWY0-1533	methylphosphonate degradation I	58548.1	28298.2	29345.4	38144.8	43946.8
PWY0-1586	peptidoglycan maturation (meso-diaminopimelate containing)	67332.2	85473.8	51669.5	80226.2	59500.8
PWY0-162	superpathway of pyrimidine ribonucleotides de novo biosynthesis	105656	97296.3	77467.3	95527.7	91561.7
PWY0-166	superpathway of pyrimidine deoxyribonucleotides de novo biosynthesis (E. coli)	79643.7	83364	56702	54717.6	68172.9
PWY0-321	phenylacetate degradation I (aerobic)	826.029	1104.14	219.244	100.173	522.637
PWY0-41	allantoin degradation IV (anaerobic)	1102.71	1682.83	532.483	96.1167	817.596
PWY0-42	2-methylcitrate cycle I	19309.7	30067.2	22956	8967.53	21132.8
PWY0-781	aspartate superpathway	74282.1	71940.9	56468.4	49756.7	65375.2
PWY0-845	superpathway of pyridoxal 5'-phosphate biosynthesis and salvage	29312.8	29426.7	30874.3	9544.96	30093.5
PWY0-862	(5Z)-dodec-5-enoate biosynthesis	84847.1	53488.7	70314.4	55003.3	77580.7
PWY-1269	CMP-3-deoxy-D-manno-octulosonate biosynthesis I	69028.4	91683.3	49324.8	35857.8	59176.6
PWY-1361	benzoyl-CoA degradation I (aerobic)	194.638	13.8223	0	4.38859	97.319
PWY-1422	vitamin E biosynthesis (tocopherols)	21569	11269	16438.4	41716.7	19003.7
PWY-1501	mandelate degradation I	270.376	102.059	1.3271	6.64138	135.851
PWY-1541	superpathway of taurine degradation	32159.5	19234.8	16618.8	19851.6	24389.2
PWY-1622	formaldehyde assimilation I (serine pathway)	31165.5	9875.3	12065.8	12476.2	21615.7
PWY-181	photorespiration	43797.4	35058.9	48325.2	20673	46061.3
PWY-1861	formaldehyde assimilation II (RuMP Cycle)	3976.17	8019.21	2605	2270.15	3290.58
PWY-1882	superpathway of C1 compounds oxidation to CO2	906.07	298.065	413.374	473.162	659.722
PWY1G-0	mycothiol biosynthesis	577.22	503.175	302.035	230.156	439.628
PWY-2221	Entner-Doudoroff pathway III (semi-phosphorylative)	5.99862	2.99966	4.49882	0	5.24872
PWY-2941	L-lysine biosynthesis II	4979.31	7319.61	1245.23	222.662	3112.27
PWY-2942	L-lysine biosynthesis III	100156	95155.4	77909.2	82031.4	89032.8
PWY-3001	superpathway of L-isoleucine biosynthesis I	105354	94065.7	80378.4	89022.2	92866.3
PWY-3661	glycine betaine degradation I	60774	31202.4	47012.3	60464.5	53893.1
PWY-3781	aerobic respiration I (cytochrome c)	265995	280818	194856	232334	230426
PWY-3801	sucrose degradation II (sucrose synthase)	251.624	104.776	174.381	129.625	213.003
PWY-3941	&beta;-alanine biosynthesis II	1433.24	319.969	1531.75	1362.6	1482.49
PWY-4361	S-methyl-5-thio-&alpha;-D-ribose 1-phosphate degradation	786.721	2333.26	825.382	133.843	806.051
PWY-4722	creatinine degradation II	4208.8	1559.13	945.198	956.291	2577
PWY490-3	nitrate reduction VI (assimilatory)	28390.5	13773.2	20581	51833.5	24485.8
PWY-4984	urea cycle	48920.6	33946	25856	32335.4	37388.3
PWY4FS-7	phosphatidylglycerol biosynthesis I (plastidic)	83811	82528.6	64441.3	62071.7	74126.2
PWY4FS-8	phosphatidylglycerol biosynthesis II (non-plastidic)	83811	82528.6	64441.3	62071.7	74126.2
PWY-5005	biotin biosynthesis II	1257.73	2295.04	634.349	106.673	946.037
PWY-5022	4-aminobutanoate degradation V	16929.2	20362.7	22401.8	7913.97	19665.5
PWY-5028	L-histidine degradation II	28654.6	52001.7	24159.8	12806	26407.2
PWY-5088	L-glutamate degradation VIII (to propanoate)	592.998	32.7687	0.689117	7.06304	296.844
PWY-5097	L-lysine biosynthesis VI	96745.6	91579.4	75017.5	81350.1	85881.6
PWY-5100	pyruvate fermentation to acetate and lactate II	28318.4	14855.5	20639.5	26897	24479
PWY-5101	L-isoleucine biosynthesis II	172414	161402	114269	128899	143342
PWY-5103	L-isoleucine biosynthesis III	133232	143321	92317.4	102251	112775
PWY-5104	L-isoleucine biosynthesis IV	67940.4	44369.1	48059.5	60393.4	58000
PWY-5121	superpathway of geranylgeranyl diphosphate biosynthesis II (via MEP)	76807.3	54305.1	53135.2	68174.5	64971.3
PWY-5154	L-arginine biosynthesis III (via N-acetyl-L-citrulline)	90979.9	85514	61747.2	60585.7	76363.5
PWY-5177	glutaryl-CoA degradation	2446.51	70.8213	0	30.9657	1223.25
PWY-5178	toluene degradation IV (aerobic) (via catechol)	1699.63	2760.94	888.663	797.609	1294.14
PWY-5179	toluene degradation V (aerobic) (via toluene-cis-diol)	0.999776	0	1.99841	4.99404	1.49909
PWY-5180	toluene degradation I (aerobic) (via o-cresol)	18018.2	31804.1	13261.5	7096.17	15639.8
PWY-5181	toluene degradation III (aerobic) (via p-cresol)	736.512	1027.68	195.3	89.0556	465.906
PWY-5182	toluene degradation II (aerobic) (via 4-methylcatechol)	18018.2	31804.1	13261.5	7096.17	15639.8
PWY-5183	superpathway of aerobic toluene degradation	442.499	538.845	185.21	131.986	313.854
PWY-5188	tetrapyrrole biosynthesis I (from glutamate)	83009.7	84060	64805.6	72252	73907.6
PWY-5189	tetrapyrrole biosynthesis II (from glycine)	84951.9	77582.5	64401.5	79919.4	74676.7
PWY-5198	factor 420 biosynthesis	746.532	467.254	585.393	375.064	665.963
PWY-5265	peptidoglycan biosynthesis II (staphylococci)	726.278	2384.01	41.0299	32.5021	383.654
PWY-5304	superpathway of sulfur oxidation (Acidianus ambivalens)	647.247	1202.84	489.057	98.3767	568.152
PWY-5345	superpathway of L-methionine biosynthesis (by sulfhydrylation)	74272.6	76331.6	61745.8	48645.8	68009.2
PWY-5347	superpathway of L-methionine biosynthesis (transsulfuration)	70218.9	61166.6	55225.7	45014.2	62722.3
PWY-5384	sucrose degradation IV (sucrose phosphorylase)	50057.5	25847.1	35562.8	51790.1	42810.1
PWY-5392	reductive TCA cycle II	29.1416	25.5862	0	0	14.5708
PWY-5415	catechol degradation I (meta-cleavage pathway)	5402.59	4845.34	4515.67	3068.15	4959.13
PWY-5417	catechol degradation III (ortho-cleavage pathway)	20545.1	48187.9	13026.8	6869.97	16785.9
PWY-5419	catechol degradation to 2-oxopent-4-enoate II	2624.55	809.911	2589.57	1296.05	2607.06
PWY-5420	catechol degradation II (meta-cleavage pathway)	3316.38	1249.43	3234.66	1722.68	3275.52
PWY-5427	naphthalene degradation (aerobic)	0	0	0	1.54839	0
PWY-5430	meta cleavage pathway of aromatic compounds	962.773	719.556	642.921	828.115	802.847
PWY-5431	aromatic compounds degradation via &beta;-ketoadipate	20545.1	48187.9	13026.8	6869.97	16785.9
PWY-5484	glycolysis II (from fructose 6-phosphate)	84407.1	82080.1	67511.7	82096.7	75959.4
PWY-5505	L-glutamate and L-glutamine biosynthesis	65090.5	43326.5	41409.8	62272.1	53250.1
PWY-5507	adenosylcobalamin biosynthesis I (early cobalt insertion)	4993.32	404.502	146.022	143.083	2569.67
PWY-5509	adenosylcobalamin biosynthesis from cobyrinate a,c-diamide I	41025.3	58640.8	36966.9	18472.1	38996.1
PWY-5519	D-arabinose degradation III	1.29729	0	0	0	0.648645
PWY-5529	superpathway of bacteriochlorophyll a biosynthesis	21242.2	12298.7	5859.92	16508.7	13551.1
PWY-5531	chlorophyllide a biosynthesis II (anaerobic)	15681.7	8844.93	3529.25	10636.8	9605.45
PWY-5532	adenosine nucleotides degradation IV	6.99626	0.999891	0	0	3.49813
PWY-5647	2-nitrobenzoate degradation I	1439.72	390.179	1494.31	737.832	1467.01
PWY-5651	L-tryptophan degradation to 2-amino-3-carboxymuconate semialdehyde	4596.7	1266.1	4449.37	2144.76	4523.03
PWY-5654	2-amino-3-carboxymuconate semialdehyde degradation to 2-oxopentenoate	1425.67	370.604	1410.62	704.125	1418.15
PWY-5655	L-tryptophan degradation IX	2560.03	770.186	2596.82	1311.91	2578.43
PWY-5656	mannosylglycerate biosynthesis I	3.33277	4.66415	0	0	1.66638
PWY-5659	GDP-mannose biosynthesis	108534	111590	81344.5	98994.3	94939.2
PWY-5667	CDP-diacylglycerol biosynthesis I	116290	102499	82524.1	96646.4	99407.1
PWY-5675	nitrate reduction V (assimilatory)	0	0.499999	0	0	0
PWY-5676	acetyl-CoA fermentation to butanoate II	33522.1	12332.9	17032.4	13831	25277.2
PWY-5677	succinate fermentation to butanoate	832.454	181.812	567.057	147.141	699.756
PWY-5686	UMP biosynthesis	112761	102894	81544.3	99670.3	97152.5
PWY-5695	urate biosynthesis/inosine 5'-phosphate degradation	117044	115363	77543.9	76211.6	97293.8
PWY-5705	allantoin degradation to glyoxylate III	2558.1	3830.33	3380.43	1133.4	2969.27
PWY-5741	ethylmalonyl-CoA pathway	42847.8	18037.6	21298.6	26761.3	32073.2
PWY-5743	3-hydroxypropanoate cycle	38.4818	7.66196	0	40.363	19.2409
PWY-5744	glyoxylate assimilation	44.3631	7.82614	0	44.6698	22.1815
PWY-5747	2-methylcitrate cycle II	21098.4	28270.5	24602.8	14220	22850.6
PWY-5823	superpathway of CDP-glucose-derived O-antigen building blocks biosynthesis	0.186654	0	0	0	0.0933269
PWY-5837	1,4-dihydroxy-2-naphthoate biosynthesis I	22443.7	12765	22003.2	37042.9	22223.5
PWY-5838	superpathway of menaquinol-8 biosynthesis I	33582	19696.3	32823.5	48726.2	33202.8
PWY-5840	superpathway of menaquinol-7 biosynthesis	17918.3	15519.2	28024.8	13727.1	22971.5
PWY-5845	superpathway of menaquinol-9 biosynthesis	30725.9	18065.5	30435.2	49469.4	30580.5
PWY-5850	superpathway of menaquinol-6 biosynthesis I	17552.3	14359.6	28024.8	13727.1	22788.5
PWY-5855	ubiquinol-7 biosynthesis (prokaryotic)	72937.2	75512.9	56770.2	54360.7	64853.7
PWY-5856	ubiquinol-9 biosynthesis (prokaryotic)	72937.2	75512.9	56770.2	54360.7	64853.7
PWY-5857	ubiquinol-10 biosynthesis (prokaryotic)	72937.2	75512.9	56770.2	54360.7	64853.7
PWY-5860	superpathway of demethylmenaquinol-6 biosynthesis I	12707.1	10182.8	21326	9545.74	17016.5
PWY-5861	superpathway of demethylmenaquinol-8 biosynthesis	25261.8	14297.6	25590.9	38032.4	25426.4
PWY-5862	superpathway of demethylmenaquinol-9 biosynthesis	22834.3	13023.9	23441.4	38744.8	23137.9
PWY-5863	superpathway of phylloquinol biosynthesis	23909.4	13360.5	22396	38058.8	23152.7
PWY-5896	superpathway of menaquinol-10 biosynthesis	17552.3	14359.6	28024.8	13727.1	22788.5
PWY-5897	superpathway of menaquinol-11 biosynthesis	32269.8	18744.7	31796.1	49423.5	32032.9
PWY-5898	superpathway of menaquinol-12 biosynthesis	32269.8	18744.7	31796.1	49423.5	32032.9
PWY-5899	superpathway of menaquinol-13 biosynthesis	32269.8	18744.7	31796.1	49423.5	32032.9
PWY-5910	superpathway of geranylgeranyldiphosphate biosynthesis I (via mevalonate)	5930.41	3754.92	5684.94	1878.98	5807.68
PWY-5913	TCA cycle VI (obligate autotrophs)	74848	77615.5	58415.1	69905	66631.5
PWY-5918	superpathay of heme biosynthesis from glutamate	70342	74155.8	57740.3	66947.2	64041.2
PWY-5920	superpathway of heme biosynthesis from glycine	75971.3	51785	47879.9	61790.3	61925.6
PWY-5941	glycogen degradation II (eukaryotic)	27938.3	21063.9	22088.7	14210.1	25013.5
PWY-5971	palmitate biosynthesis II (bacteria and plants)	70917.4	47708	51707.9	24921.4	61312.7
PWY-5973	cis-vaccenate biosynthesis	144254	125516	107949	118352	126102
PWY-5989	stearate biosynthesis II (bacteria and plants)	87403.6	56109.4	73865.3	54388.6	80634.4
PWY5F9-12	biphenyl degradation	0	0	0	0.512821	0
PWY-6071	superpathway of phenylethylamine degradation	760.482	791.058	248.798	120.185	504.64
PWY-6107	chlorosalicylate degradation	269.062	68.5035	35.8922	56.4491	152.477
PWY-6121	5-aminoimidazole ribonucleotide biosynthesis I	103539	94894	75744.2	89769.4	89641.7
PWY-6122	5-aminoimidazole ribonucleotide biosynthesis II	100351	89464.3	72268.6	85821.6	86309.9
PWY-6123	inosine-5'-phosphate biosynthesis I	85495.6	75669.4	61014.3	71715.6	73254.9
PWY-6125	superpathway of guanosine nucleotides de novo biosynthesis II	98327.8	95877.8	72252.2	84131.9	85290
PWY-6126	superpathway of adenosine nucleotides de novo biosynthesis II	107452	99046.3	78510.1	90946.9	92981
PWY-6141	archaetidylserine and archaetidylethanolamine biosynthesis	6.50097	0	0	0	3.25048
PWY-6143	CMP-pseudaminate biosynthesis	2.86429	12.8188	1.89511	2.39566	2.3797
PWY-6147	6-hydroxymethyl-dihydropterin diphosphate biosynthesis I	102284	99216.6	79315.4	102923	90799.9
PWY-6148	tetrahydromethanopterin biosynthesis	30.0205	5.50037	39.0464	8.67062	34.5335
PWY-6151	S-adenosyl-L-methionine cycle I	30261.5	57291.2	35889.4	9308.26	33075.5
PWY-6163	chorismate biosynthesis from 3-dehydroquinate	91835.4	88431.7	65440.5	74711.6	78637.9
PWY-6165	chorismate biosynthesis II (archaea)	18.4842	2.82336	0	0	9.24211
PWY-6167	flavin biosynthesis II (archaea)	22.7362	4.99936	3.33295	0	13.0346
PWY-6174	mevalonate pathway II (archaea)	23.1476	10.9592	3.49487	1.16509	13.3212
PWY-6182	superpathway of salicylate degradation	21918.6	33439.5	13546.8	7602.22	17732.7
PWY-6185	4-methylcatechol degradation (ortho cleavage)	459.509	644.989	122.112	55.5669	290.811
PWY-621	sucrose degradation III (sucrose invertase)	31818	21110.7	35562.8	46409	33690.4
PWY-6210	2-aminophenol degradation	373.021	235.284	258.434	322.624	315.727
PWY-622	starch biosynthesis	3.99896	7.99084	35.9306	3.99848	19.9648
PWY-6263	superpathway of menaquinol-8 biosynthesis II	5293.54	3262.48	3315.91	1438.7	4304.73
PWY-6269	adenosylcobalamin salvage from cobinamide II	40748.2	58725.6	36809.3	18184.5	38778.7
PWY-6277	superpathway of 5-aminoimidazole ribonucleotide biosynthesis	100351	89464.3	72268.6	85821.6	86309.9
PWY-6282	palmitoleate biosynthesis I (from (5Z)-dodec-5-enoate)	86471.5	55564.7	73090.9	54168	79781.2
PWY-6317	galactose degradation I (Leloir pathway)	20078.6	12523.9	22825.2	16196.3	21451.9
PWY-6338	superpathway of vanillin and vanillate degradation	777.091	815.18	355.275	494.265	566.183
PWY-6339	syringate degradation	1632.21	1417.79	1047.55	1093.06	1339.88
PWY-6349	CDP-archaeol biosynthesis	12.4023	3.24474	1.89114	0	7.14669
PWY-6350	archaetidylinositol biosynthesis	14.9451	3.88102	2.34676	0	8.64593
PWY-6353	purine nucleotides degradation II (aerobic)	74476.3	51064.1	58699.2	41695.6	66587.8
PWY-6383	mono-trans, poly-cis decaprenyl phosphate biosynthesis	434.778	1264.21	88.8051	55.58	261.792
PWY-6385	peptidoglycan biosynthesis III (mycobacteria)	87372.6	79760.7	63631.7	76737.1	75502.2
PWY-6386	UDP-N-acetylmuramoyl-pentapeptide biosynthesis II (lysine-containing)	87816.2	80984.1	63712.5	76707.7	75764.3
PWY-6387	UDP-N-acetylmuramoyl-pentapeptide biosynthesis I (meso-diaminopimelate containing)	88915.7	81577.4	64876.9	78601	76896.3
PWY-6396	superpathway of 2,3-butanediol biosynthesis	2311.64	1948.23	1115.29	931.783	1713.47
PWY-6397	mycolyl-arabinogalactan-peptidoglycan complex biosynthesis	57.4742	119.719	15.4153	5.29752	36.4447
PWY-6404	superpathway of mycolyl-arabinogalactan-peptidoglycan complex biosynthesis	186.301	221.214	40.9524	13.8452	113.627
PWY-6467	Kdo transfer to lipid IVA III (Chlamydia)	85425.5	74113	55877.5	49242.3	70651.5
PWY-6470	peptidoglycan biosynthesis V (&beta;-lactam resistance)	2372.49	1633.26	59.9471	41.1088	1216.22
PWY-6471	peptidoglycan biosynthesis IV (Enterococcus faecium)	5342.94	5359.9	300.531	124.553	2821.73
PWY-6478	GDP-D-glycero-&alpha;-D-manno-heptose biosynthesis	1509.73	158.286	96.8203	139.425	803.277
PWY-6486	D-galacturonate degradation II	1.33316	0	0	0	0.666578
PWY-6505	L-tryptophan degradation XII (Geobacillus)	896.52	577.041	686.144	770.192	791.332
PWY-6507	4-deoxy-L-threo-hex-4-enopyranuronate degradation	10486.9	5953.81	13666.7	2287.16	12076.8
PWY-6519	8-amino-7-oxononanoate biosynthesis I	53571.1	54254.2	50960.6	23543.6	52265.8
PWY-6545	pyrimidine deoxyribonucleotides de novo biosynthesis III	70912.9	47639.6	48363.8	74633.7	59638.3
PWY-6562	norspermidine biosynthesis	2693.63	4090.45	14070.9	1124.79	8382.25
PWY-6565	superpathway of polyamine biosynthesis III	1166.2	4062.82	15497.7	366.591	8331.94
PWY-6572	chondroitin sulfate degradation I (bacterial)	1657.31	9.2169	0.752294	9.48313	829.033
PWY-6581	spirilloxanthin and 2,2'-diketo-spirilloxanthin biosynthesis	14374.2	5111.05	4424.55	7158.81	9399.38
PWY-6588	pyruvate fermentation to acetone	20032.5	14510.3	13404.9	8044.36	16718.7
PWY-6590	superpathway of Clostridium acetobutylicum acidogenic fermentation	6165.1	3624.33	1292.82	419.182	3728.96
PWY-6608	guanosine nucleotides degradation III	80930.2	80885.7	54371.1	44767.8	67650.7
PWY-6609	adenine and adenosine salvage III	51262.6	33458.4	42557.5	25949.7	46910.1
PWY-6612	superpathway of tetrahydrofolate biosynthesis	66185.6	70655	52719.1	43327.8	59452.3
PWY-6628	superpathway of L-phenylalanine biosynthesis	93197.9	99342.5	68283.2	68548.9	80740.5
PWY-6629	superpathway of L-tryptophan biosynthesis	82.4091	47.8917	0	0	41.2046
PWY-6630	superpathway of L-tyrosine biosynthesis	88894.1	93280.4	64125.7	61163.7	76509.9
PWY-6641	superpathway of sulfolactate degradation	23876.1	10930.9	9869.58	17876.6	16872.8
PWY-6654	phosphopantothenate biosynthesis III	13.3309	2.99984	1.99986	0	7.66536
PWY-6690	cinnamate and 3-hydroxycinnamate degradation to 2-oxopent-4-enoate	161.801	403.819	104.569	31.919	133.185
PWY-6700	queuosine biosynthesis	83937.4	77007.4	62421.8	72670.4	73179.6
PWY-6703	preQ0 biosynthesis	63486.8	72224.1	53037.3	60722.2	58262
PWY-6708	ubiquinol-8 biosynthesis (prokaryotic)	72937.2	75512.9	56770.2	54360.7	64853.7
PWY-6713	L-rhamnose degradation II	29.6206	28.6814	0.80632	0.496166	15.2135
PWY-6728	methylaspartate cycle	3617.16	587.371	17.4922	380.725	1817.33
PWY-6731	starch degradation III	128.025	418.062	1429.34	64.939	778.682
PWY-6737	starch degradation V	44449	26205.7	39491.4	45262.3	41970.2
PWY-6749	CMP-legionaminate biosynthesis I	336.143	883.025	138.518	38.3205	237.331
PWY-6876	isopropanol biosynthesis	20032.5	14510.3	13404.9	8044.36	16718.7
PWY-6891	thiazole biosynthesis II (Bacillus)	7493.82	4951.56	17202.6	479.792	12348.2
PWY-6892	thiazole biosynthesis I (E. coli)	11937.3	6757.33	24138.5	1029.2	18037.9
PWY-6895	superpathway of thiamin diphosphate biosynthesis II	20559.9	19284	39916.5	2330.47	30238.2
PWY-6897	thiamin salvage II	78308.8	85528.7	61765.8	68422.8	70037.3
PWY-6901	superpathway of glucose and xylose degradation	43512.8	41716.7	40438.4	16236.1	41975.6
PWY-6906	chitin derivatives degradation	1037.17	3358.79	12649.2	296.639	6843.19
PWY-6944	androstenedione degradation	418.884	156.402	437.463	233.976	428.173
PWY-6948	sitosterol degradation to androstenedione	36.1131	17.0573	8.55633	4.2533	22.3347
PWY-6956	naphthalene degradation to acetyl-CoA	0	0	0	3.05085	0
PWY-6957	mandelate degradation to acetyl-CoA	343.241	250.755	5.32601	25.1809	174.284
PWY-6969	TCA cycle V (2-oxoglutarate:ferredoxin oxidoreductase)	99422.3	104899	74663.5	65258.6	87042.9
PWY-6992	1,5-anhydrofructose degradation	7503.62	8737.33	4854.95	2171.95	6179.28
PWY-7002	4-hydroxyacetophenone degradation	14.1649	0	0	0	7.08247
PWY-7003	glycerol degradation to butanol	15773	9590.07	10609.1	4927.69	13191.1
PWY-7007	methyl ketone biosynthesis	2348.86	1318.02	2039.55	881.988	2194.2
PWY-7013	L-1,2-propanediol degradation	681.076	75.6085	17.3304	36.9244	349.203
PWY-7024	superpathway of the 3-hydroxypropanoate cycle	55.7536	11.1092	0	58.4908	27.8768
PWY-7031	protein N-glycosylation (bacterial)	3.77322	0.555225	1.66543	0	2.71933
PWY-7046	4-coumarate degradation (anaerobic)	576.308	214.189	381.418	489.066	478.863
PWY-7084	nitrifier denitrification	6.78343	0	0.666621	2.66578	3.72502
PWY-7090	UDP-2,3-diacetamido-2,3-dideoxy-&alpha;-D-mannuronate biosynthesis	1602.94	544.593	1404.94	773.525	1503.94
PWY-7094	fatty acid salvage	99232.8	114236	82700	48391.9	90966.4
PWY-7097	vanillin and vanillate degradation I	777.091	815.18	355.275	494.265	566.183
PWY-7098	vanillin and vanillate degradation II	869.988	914.668	398.448	552.375	634.218
PWY-7111	pyruvate fermentation to isobutanol (engineered)	170889	176310	116484	123986	143687
PWY-7159	chlorophyllide a biosynthesis III (aerobic, light independent)	15681.7	8844.93	3529.25	10636.8	9605.45
PWY-7184	pyrimidine deoxyribonucleotides de novo biosynthesis I	85273.1	89673.4	61808.5	56292.3	73540.8
PWY-7185	UTP and CTP dephosphorylation I	0	3.67966	0	0	0
PWY-7187	pyrimidine deoxyribonucleotides de novo biosynthesis II	58405.3	71410.7	43815.3	25403.4	51110.3
PWY-7196	superpathway of pyrimidine ribonucleosides salvage	44158	26914	44038.6	28124.2	44098.3
PWY-7197	pyrimidine deoxyribonucleotide phosphorylation	82616.9	75562.8	61395.9	74182.9	72006.4
PWY-7198	pyrimidine deoxyribonucleotides de novo biosynthesis IV	123.359	2.33321	1.16662	15.7373	62.2627
PWY-7199	pyrimidine deoxyribonucleosides salvage	53896.8	37183.6	38289.2	29237	46093
PWY-7200	superpathway of pyrimidine deoxyribonucleoside salvage	64851	46358.6	47336.3	43875.5	56093.6
PWY-7208	superpathway of pyrimidine nucleobases salvage	103829	97641.4	75940.9	93781.3	89884.7
PWY-7209	superpathway of pyrimidine ribonucleosides degradation	0	0	7.49716	6.65448	3.74858
PWY-7210	pyrimidine deoxyribonucleotides biosynthesis from CTP	176.021	38.2944	1.66656	22.4784	88.8436
PWY-7211	superpathway of pyrimidine deoxyribonucleotides de novo biosynthesis	93836.2	92888.6	68424.9	70539.1	81130.5
PWY-7219	adenosine ribonucleotides de novo biosynthesis	114736	100403	81869	92657.8	98302.4
PWY-722	nicotinate degradation I	144.64	307.053	80.8831	53.6913	112.762
PWY-7220	adenosine deoxyribonucleotides de novo biosynthesis II	101724	97789.6	76440.8	90210.2	89082.3
PWY-7221	guanosine ribonucleotides de novo biosynthesis	96889.4	94843.5	69412.7	80116.7	83151
PWY-7222	guanosine deoxyribonucleotides de novo biosynthesis II	101724	97789.6	76440.8	90210.2	89082.3
PWY-7228	superpathway of guanosine nucleotides de novo biosynthesis I	101792	100393	74470.1	86060.8	88130.8
PWY-7229	superpathway of adenosine nucleotides de novo biosynthesis I	113451	104473	82363.5	94512.6	97907.4
PWY-7234	inosine-5'-phosphate biosynthesis III	83350.8	75531.4	60340.6	71500.8	71845.7
PWY-7237	myo-, chiro- and scillo-inositol degradation	55587.7	96034.1	32658.2	25119.3	44122.9
PWY-7242	D-fructuronate degradation	40118.8	66607.4	35820.2	20127.5	37969.5
PWY-7254	TCA cycle VII (acetate-producers)	42257.8	77604.5	28033.8	21861	35145.8
PWY-7255	ergothioneine biosynthesis I (bacteria)	196.864	178.193	40.644	27.2558	118.754
PWY-7274	D-cycloserine biosynthesis	3.80948	0	37.7107	0.380952	20.7601
PWY-7286	7-(3-amino-3-carboxypropyl)-wyosine biosynthesis	4.68272	0	0	0	2.34136
PWY-7295	L-arabinose degradation IV	21371.2	28705.3	13907.7	7344.53	17639.5
PWY-7315	dTDP-N-acetylthomosamine biosynthesis	8431.83	3088.71	6866.97	7905.25	7649.4
PWY-7323	superpathway of GDP-mannose-derived O-antigen building blocks biosynthesis	96992.2	102110	69962.2	88160.8	83477.2
PWY-7328	superpathway of UDP-glucose-derived O-antigen building blocks biosynthesis	44952.7	29687.5	41299.6	41663.9	43126.2
PWY-7332	superpathway of UDP-N-acetylglucosamine-derived O-antigen building blocks biosynthesis	41889.5	26209.9	34497.4	56032.2	38193.4
PWY-7347	sucrose biosynthesis III	21307.6	9515.21	14675.4	32074.9	17991.5
PWY-7371	1,4-dihydroxy-6-naphthoate biosynthesis II	2273.08	1158.57	1684.61	598.095	1978.85
PWY-7373	superpathway of demethylmenaquinol-6 biosynthesis II	31.5928	56.3729	10.5826	0.665368	21.0877
PWY-7374	1,4-dihydroxy-6-naphthoate biosynthesis I	1964.07	1014.49	1545.18	547.675	1754.63
PWY-7376	cob(II)yrinate a,c-diamide biosynthesis II (late cobalt incorporation)	34937.2	28024	20750.7	18269.4	27844
PWY-7377	cob(II)yrinate a,c-diamide biosynthesis I (early cobalt insertion)	7446.36	6369.36	2625.74	1830.27	5036.05
PWY-7391	isoprene biosynthesis II (engineered)	1355.64	1527.25	112.845	53.4704	734.242
PWY-7392	taxadiene biosynthesis (engineered)	70818.8	46217.4	47010.5	65062.9	58914.7
PWY-7398	coumarins biosynthesis (engineered)	51.5697	0	0	0	25.7849
PWY-7400	L-arginine biosynthesis IV (archaebacteria)	88228	86621.2	64031.5	73611.5	76129.8
PWY-7431	aromatic biogenic amine degradation (bacteria)	16361.5	8195.97	10182.3	11247.8	13271.9
PWY-7446	sulfoglycolysis	27.8817	40.6886	1.99635	3.76995	14.939
PWY-7456	mannan degradation	1452.69	76.2602	9.34036	124.749	731.015
PWY-7527	L-methionine salvage cycle III	1297.41	3699.09	1352.25	222.675	1324.83
PWY-7528	L-methionine salvage cycle I (bacteria and plants)	0	0	0	8.67685	0
[truncated: 34 more rows]
